# Supplementary material for: Two independent allohexaploidizations and genomic fractionation in Solanales
Source: Front Plant Sci. 2022 Sep 23;13:1001402. doi: 10.3389/fpls.2022.1001402 (PMC9538396; doi:10.3389/fpls.2022.1001402)
Supplement: Supplementary file 2 [file Data_Sheet_2.xlsx]

## Sheet: Table S1
Table S1. Number of homologous blocks and gene pairs within a genome or between genomes.
Homologous Blocks within and among genome	BLa ≥ 4	BL ≥ 10	BL ≥ 20	BL ≥ 50	ACGPb	LDBc	LDB on chromosomes
V. vinifera	7,175/711d	3,942/150	3,238/96	851/15	9.31,26.28,33.73,56.73	198	Vvi12-Vvi12
S. lycopersicum	17,006/1,916	8,881/409	5,378/145	2,030/27	8.88,21.71,37.09,75.19	143	Sly01-Sly01
I. triloba	28,222/3,113	14,474/609	8,976/198	4,685/52	9.07,23.77,45.33,90.1	273	Itr15-Itr15
V. vinifera vs S. lycopersicum	20,476/1,661	14,155/484	10,477/214	5,910/61	12.33,29.25,48.96,96.89	440	Vvi18-Sly04
V. vinifera vs I. triloba	23,518/1,831	16,670/586	12,679/282	6,852/82	12.84,2845,44.96,83.56	265	Vvi18-Itr01
S. lycopersicum vs I. triloba	33,801/2,845	22,583/803	16,529/353	9,270/103	11.88,28.12,46.82,90.00	321	Sly04-Itr01
Note: a BL: block length, duplicated gene pairs involved in blocks; b ACGP: average colinear gene pairs respectively per block; c LDB: number of colinear gene pairs reside in longest blocks; d: number of gene pairs/number of homologous blocks.

## Sheet: Table S2
Table S2. Kernel function analysis of Ks distribution related to duplication events within each genome and between selected genomes (before evolutionary rate correction).
Intragenomic/Intergenomic colinear gene pairs	Weight coefficient related to duplication event or speciation	Peak of Ks distribution (μ)	Deviation (σ)
V. vinifera ECH-related	0.906996	1.054	0.302288
S. lycopersicum ECH-related	0.653241	1.497	0.304268
I. triloba ECH-related	0.549315	1.534	0.296985
S. lycopersicum SSH-related	0.262093	0.7212	0.131522
I. triloba CCH-related	0.376016	0.7548	0.21687
V. vinifera vs S. lycopersicum	0.913837	1.229	0.237659
V. vinifera vs I. triloba	0.918162	1.228	0.232567
S. lycopersicum vs I. triloba	0.959454	1.215	0.375262

## Sheet: Table S3
Table S3. Kernel function analysis of Ks distribution related to duplication events within each genome and between selected genomes (after evolutionary rate correction).
Intragenomic/Intergenomic colinear gene pairs	Weight coefficient related to duplication event or speciation	Peak of Ks distribution (μ)	Deviation (σ)
V. vinifera ECH-related	0.906996	1.054	0.302288
S. lycopersicum ECH-related	0.525844	1.065	0.200748
I. triloba ECH-related	0.641909	1.058	0.211991
S. lycopersicum SSH-related	0.299763	0.3694	0.0946109
I. triloba CCH-related	0.447628	0.3934	0.15224
V. vinifera vs S. lycopersicum	0.917265	1.048	0.205697
V. vinifera vs I. triloba	0.92169	1.037	0.199404
S. lycopersicum vs I. triloba	0.962547	0.8477	0.265377

## Sheet: Table S4
Table S4. Orthologous genomic regions between V. vinifera and S. lycopersicum.
Grape chromosome	Corresponding orthologous regions between V. vinifera and S.lycopersicum
Vvi1	A3:Vvi01:0-1406:Sly01:0-839	A3:Vvi01:0-1406:Sly02:0-1235	A2:Vvi01:0-1406:Sly04:0-1238	A1:Vvi01:0-1406:Sly05:0-1338
Vvi2	A3:Vvi02:0-976:Sly06:0-2507	A2:Vvi02:0-976:Sly08:0-450	A1:Vvi02:0-976:Sly08:1230-2157	A3:Vvi02:0-976:Sly12:0-2132
Vvi3	A1:Vvi03:0-1132:Sly01:2636-3609	A3:Vvi03:0-1132:Sly02:2309-3021	A2:Vvi03:0-1132:Sly10:0-2215
Vvi4	A2:Vvi04:0-771:Sly06:1126-1475	A1:Vvi04:0-771:Sly08:0-2157	A3:Vvi04:0-771:Sly12:0-2132	A1:Vvi04:532-1368:Sly02:0-3021	A2:Vvi04:532-1368:Sly03:0-1357	A3:Vvi04:532-1368:Sly04:0-1797
Vvi5	A3:Vvi05:0-1445:Sly06:656-1073	A1:Vvi05:0-489:Sly01:772-1904	A1:Vvi05:0-1445:Sly09:1505-2218	A2:Vvi05:0-1445:Sly12:1332-2132
Vvi6	A3:Vvi06:0-1289:Sly01:0-919	A1:Vvi06:0-1289:Sly06:0-322	A2:Vvi06:0-1289:Sly06:1595-2507	A1:Vvi06:0-1289:Sly11:1065-1998
Vvi7	A2:Vvi07:0-982:Sly06:0-469	A3:Vvi07:0-982:Sly06:2131-2507	A1:Vvi07:0-982:Sly09:699-1748	A1:Vvi07:436-1430:Sly02:2322-3021	A2:Vvi07:436-1430:Sly03:0-1091	A3:Vvi07:436-1430:Sly04:0-1491
Vvi8	A3:Vvi08:0-1488:Sly03:399-1436	A2:Vvi08:0-1488:Sly09:0-1102	A1:Vvi08:0-1488:Sly10:1021-2215
Vvi9	A1:Vvi09:0-1140:Sly03:2034-3059	A2:Vvi09:0-1140:Sly06:0-2507	A3:Vvi09:0-1140:Sly12:1066-1666
Vvi10	A1:Vvi10:0-894:Sly02:0-3021	A2:Vvi10:0-894:Sly03:0-3059	A3:Vvi10:0-894:Sly04:0-2516
Vvi11	A3:Vvi11:0-1093:Sly05:0-2060	A1:Vvi11:0-1093:Sly07:0-1242	A2:Vvi11:0-1093:Sly12:0-2132
Vvi12	A1:Vvi12:0-920:Sly07:828-1830	A2:Vvi12:0-920:Sly10:0-491	A3:Vvi12:0-920:Sly12:0-826	A1:Vvi12:703-1299:Sly01:2277-3609	A2:Vvi12:703-1299:Sly10:557-1088
Vvi13	A1:Vvi13:0-1437:Sly05:1337-2060	A1:Vvi13:0-1437:Sly01:1331-2410	A2:Vvi13:0-1437:Sly06:0-1367	A3:Vvi13:0-1437:Sly11:0-559
Vvi14	A1:Vvi14:0-704:Sly01:1837-3170	A2:Vvi14:0-704:Sly09:1236-2218	A2:Vvi14:704-1625:Sly02:0-1343	A1:Vvi14:704-1625:Sly02:1906-3021	A3:Vvi14:704-1625:Sly03:372-1357
Vvi15	A1:Vvi15:0-957:Sly01:1305-2517	A3:Vvi15:0-957:Sly05:976-2060	A2:Vvi15:0-957:Sly10:0-889
Vvi16	A1:Vvi16:0-1076:Sly03:0-625	A1:Vvi16:0-1076:Sly03:824-1889	A2:Vvi16:0-1076:Sly06:254-1193
Vvi17	A1:Vvi17:0-1021:Sly03:1489-3059	A2:Vvi17:0-1021:Sly06:1072-2507	A3:Vvi17:0-1021:Sly12:533-1466
Vvi18	A1:Vvi18:0-2007:Sly04:1091-2516	A3:Vvi18:0-2007:Sly11:0-1598	A2:Vvi18:0-2007:Sly12:1105-2132
Vvi19	A1:Vvi19:0-1200:Sly07:1496-2231	A2:Vvi19:0-1200:Sly10:0-849	A3:Vvi19:0-1200:Sly12:0-866
Note: Each V. vinifera genomic region corresponds to three or fewer independent columbine regions, denoted from A1-A3. The chromosome identification numbers and ranges (measured in Mb) that contain orthologous genes from all species have been shown.

## Sheet: Table S5
Table S5. Orthologous genomic regions between V. vinifera and I.triloba
Grape chromosome	Corresponding orthologous regions between V. vinifera and I.triloba
Vvi1	A1:Vvi01:0-1406:Itr07:0-1937	A1:Vvi01:0-1406:Itr13:921-1843	A2:Vvi01:121-606:Itr04:914-1524	A2:Vvi01:0-1406:Itr08:430-1277	A3:Vvi01:0-1406:Itr14:0-631
Vvi2	A1:Vvi02:0-976:Itr08:0-1277	A3:Vvi02:170-781:Itr09:1884-2291	A3:Vvi02:0-415:Itr10:805-1261	A2:Vvi02:0-415:Itr12:1048-1581	A2:Vvi02:0-415:Itr13:10-1111
Vvi3	A3:Vvi03:657-1132:Itr01:0-380	A3:Vvi03:0-1132:Itr01:1367-1975	A3:Vvi03:170-414:Itr03:303-683	A1:Vvi03:0-1132:Itr09:0-528	A2:Vvi03:0-1132:Itr10:1488-1960
Vvi4	A3:Vvi04:0-799:Itr01:455-1064	A1:Vvi04:617-1041:Itr02:213-672	A1:Vvi04:738-1368:Itr03:379-1291	A2:Vvi04:738-1368:Itr05:879-2124	A2:Vvi04:0-738:Itr06:0-731	A3:Vvi04:738-1368:Itr12:0-562	A1:Vvi04:0-738:Itr15:1140-1825
Vvi5	A3:Vvi05:0-1445:Itr01:911-2826	A1:Vvi05:0-1445:Itr04:457-1676	A2:Vvi05:0-1445:Itr13:800-1843
Vvi6	A1:Vvi06:0-1289:Itr04:1904-2621	A2:Vvi06:0-1289:Itr07:0-1449	A3:Vvi06:0-1289:Itr14:477-1401
Vvi7	A1:Vvi07:0-885:Itr04:1447-2133	A3:Vvi07:0-945:Itr07:1296-1754	A2:Vvi07:0-885:Itr14:1093-1555	A2:Vvi07:824-1430:Itr03:607-2354	A1:Vvi07:884-1430:Itr05:1107-1714	A3:Vvi07:824-1430:Itr12:258-714	A3:Vvi07:824-1430:Itr12:1930-2189
Vvi8	A3:Vvi08:786-1488:Itr01:835-2051	A2:Vvi08:0-1488:Itr09:75-2185	A3:Vvi08:0-1028:Itr12:638-1247	A1:Vvi08:0-1488:Itr15:0-913
Vvi9	A2:Vvi09:0-1140:Itr02:0-443	A2:Vvi09:0-1140:Itr02:1588-1970	A3:Vvi09:0-1140:Itr06:807-1340	A1:Vvi09:0-1140:Itr11:593-1125
Vvi10	A3:Vvi10:0-894:Itr01:0-1064	A1:Vvi10:0-358:Itr09:376-904	A2:Vvi10:0-894:Itr10:45-653	A1:Vvi10:0-894:Itr10:1033-1641	A2:Vvi10:655-894:Itr11:973-1505
Vvi11	A1:Vvi11:0-1093:Itr03:1290-2354	A2:Vvi11:0-614:Itr12:942-1855	A3:Vvi11:0-1093:Itr13:0-423
Vvi12	A3:Vvi12:801-1299:Itr01:0-380	A1:Vvi12:0-923:Itr02:213-977	A3:Vvi12:0-838:Itr09:271-829	A1:Vvi12:837-1299:Itr09:271-829	A2:Vvi12:837-1299:Itr10:1413-1869	A2:Vvi12:0-838:Itr11:212-669
Vvi13	A1:Vvi13:0-1014:Itr02:0-519	A2:Vvi13:0-1014:Itr03:987-1519	A2:Vvi13:1014-1437:Itr04:228-686	A3:Vvi13:0-1014:Itr05:0-577	A3:Vvi13:0-1014:Itr06:959-1340	A1:Vvi13:953-1437:Itr09:1130-1658	A3:Vvi13:1014-1437:Itr11:0-304	A2:Vvi13:0-1014:Itr11:516-821	A2:Vvi13:0-1014:Itr12:1474-1931
Vvi14	A2:Vvi14:485-1625:Itr03:0-1534	A1:Vvi14:606-1625:Itr05:804-2124	A1:Vvi14:606-1625:Itr06:0-579	A3:Vvi14:0-606:Itr09:1733-2291	A2:Vvi14:0-606:Itr10:501-1185	A3:Vvi14:606-1625:Itr12:0-866	A1:Vvi14:0-606:Itr15:760-1369
Vvi15	A1:Vvi15:0-957:Itr04:0-457	A3:Vvi15:0-957:Itr09:1431-2035	A2:Vvi15:0-957:Itr11:0-289
Vvi16	A2:Vvi16:0-1076:Itr03:911-2354	A3:Vvi16:0-1076:Itr05:728-1639	A1:Vvi16:0-1076:Itr12:1702-2189
Vvi17	A1:Vvi17:0-1021:Itr02:901-1970	A3:Vvi17:0-1021:Itr06:0-1873	A2:Vvi17:0-1021:Itr11:821-1779
Vvi18	A1:Vvi18:0-2007:Itr01:1975-2826	A2:Vvi18:0-2007:Itr06:1187-1873	A3:Vvi18:0-2007:Itr08:0-815
Vvi19	A1:Vvi19:0-1200:Itr01:531-1595	A2:Vvi19:0-1200:Itr02:748-1436	A1:Vvi19:0-1200:Itr05:1638-2124	A3:Vvi19:0-1200:Itr06:0-1127
Each V. vinifera genomic region corresponds to three or fewer independent columbine regions, denoted from A1-A3. The chromosome identification numbers and ranges (measured in Mb) that contain orthologous genes from all species have been shown.

## Sheet: Table 6
Table S6. Genome duplication events related gene pairs.
Vvi-ECH		Sly-ECH		Itr-ECH		Sly-SCH		Itr-CCH
Vvi01g0003	Vvi17g0684	Sly01g0462	Sly05g0585	Itr13g1801	Itr14g0187	Sly01g0462	Sly05g0585	Itr13g1712	Itr14g0218
Vvi01g0007	Vvi17g0451	Sly01g0473	Sly04g0042	Itr13g1810	Itr14g0182	Sly01g0467	Sly05g0600	Itr07g1717	Itr08g0649
Vvi01g0008	Vvi14g0991	Sly01g0015	Sly04g0227	Itr07g0704	Itr14g0157	Sly01g0468	Sly05g0605	Itr07g1177	Itr14g0246
Vvi01g0009	Vvi14g0994	Sly01g0256	Sly05g0106	Itr07g0681	Itr04g1087	Sly01g0472	Sly04g0041	Itr13g1801	Itr14g0187
Vvi01g0009	Vvi17g0452	Sly01g0551	Sly05g0153	Itr07g0666	Itr04g1092	Sly01g0473	Sly04g0042	Itr13g1803	Itr14g0185
Vvi14g0994	Vvi17g0452	Sly01g0460	Sly05g0161	Itr07g0663	Itr04g1098	Sly01g0475	Sly05g0637	Itr13g1810	Itr14g0182
Vvi01g0010	Vvi14g0996	Sly01g0482	Sly05g0175	Itr07g0647	Itr04g1140	Sly01g0481	Sly05g0643	Itr13g1826	Itr14g0166
Vvi01g0010	Vvi17g0453	Sly01g0496	Sly05g0213	Itr07g0638	Itr04g1156	Sly01g0042	Sly04g0203	Itr07g0704	Itr14g0157
Vvi14g0996	Vvi17g0453	Sly01g0494	Sly05g0221	Itr07g0632	Itr04g1214	Sly01g0035	Sly04g0211	Itr07g0703	Itr14g0156
Vvi01g0015	Vvi14g1000	Sly01g0518	Sly05g0237	Itr07g0387	Itr14g0455	Sly01g0019	Sly04g0219	Itr13g1831	Itr14g0152
Vvi01g0015	Vvi17g0457	Sly01g0519	Sly05g0253	Itr07g0407	Itr08g1020	Sly01g0015	Sly04g0227	Itr13g1835	Itr14g0145
Vvi14g1000	Vvi17g0457	Sly01g0522	Sly04g0062	Itr07g0421	Itr14g0425	Sly01g0011	Sly04g0235	Itr07g0681	Itr04g1087
Vvi01g0019	Vvi14g1001	Sly06g1082	Sly08g1734	Itr07g0426	Itr08g1024	Sly01g0010	Sly04g0241	Itr07g0666	Itr04g1092
Vvi01g0027	Vvi14g1013	Sly06g1152	Sly08g0012	Itr07g0432	Itr08g1046	Sly01g0248	Sly05g0008	Itr07g0664	Itr04g1093
Vvi01g0031	Vvi17g0465	Sly06g1155	Sly08g0014	Itr07g0444	Itr08g1091	Sly01g0250	Sly05g0009	Itr07g0663	Itr04g1098
Vvi01g0032	Vvi14g1022	Sly01g3411	Sly10g1158	Itr07g0445	Itr08g1092	Sly01g0552	Sly05g0082	Itr07g0661	Itr04g1101
Vvi01g0032	Vvi17g0470	Sly01g3423	Sly10g1170	Itr07g1841	Itr14g0354	Sly01g0256	Sly05g0106	Itr07g0649	Itr04g1108
Vvi14g1022	Vvi17g0470	Sly01g3426	Sly10g1176	Itr07g1840	Itr14g0353	Sly01g0551	Sly05g0153	Itr07g0648	Itr14g0104
Vvi01g0035	Vvi17g0476	Sly01g3488	Sly10g1212	Itr07g1837	Itr14g0347	Sly01g0460	Sly05g0161	Itr07g0647	Itr04g1140
Vvi01g0037	Vvi14g1029	Sly01g3510	Sly10g1244	Itr07g1835	Itr08g1145	Sly01g0482	Sly05g0175	Itr07g0641	Itr04g1148
Vvi01g0037	Vvi17g0479	Sly01g3527	Sly10g1253	Itr07g1832	Itr08g1153	Sly01g0483	Sly05g0185	Itr07g0638	Itr04g1156
Vvi14g1029	Vvi17g0479	Sly01g3530	Sly10g1256	Itr07g1829	Itr14g0337	Sly01g0484	Sly05g0188	Itr07g0632	Itr04g1214
Vvi01g0040	Vvi17g0681	Sly01g3531	Sly10g1257	Itr07g1825	Itr08g1171	Sly01g0485	Sly05g0197	Itr07g0619	Itr04g1180
Vvi01g0042	Vvi17g0671	Sly01g3542	Sly10g1266	Itr07g1824	Itr14g0321	Sly01g0510	Sly05g0200	Itr07g0616	Itr14g0069
Vvi01g0051	Vvi14g1036	Sly01g3553	Sly10g1271	Itr07g1822	Itr08g1173	Sly01g0500	Sly05g0209	Itr07g0595	Itr04g1210
Vvi01g0053	Vvi17g0664	Sly01g3560	Sly10g1272	Itr07g1820	Itr08g1181	Sly01g0499	Sly05g0210	Itr07g0585	Itr14g0062
Vvi01g0064	Vvi17g0643	Sly01g3393	Sly10g1155	Itr07g1819	Itr14g0315	Sly01g0496	Sly05g0213	Itr07g0583	Itr04g1208
Vvi01g0065	Vvi17g0641	Sly01g3390	Sly10g1154	Itr07g1815	Itr08g1182	Sly01g0494	Sly05g0221	Itr07g0576	Itr14g0044
Vvi01g0077	Vvi17g0634	Sly01g3386	Sly10g1149	Itr07g1742	Itr14g0207	Sly01g0517	Sly05g0234	Itr07g0573	Itr14g0041
Vvi01g0084	Vvi14g1061	Sly01g3261	Sly02g2637	Itr13g1744	Itr14g0232	Sly01g0518	Sly05g0237	Itr07g0554	Itr14g0025
Vvi01g0194	Vvi17g0418	Sly01g3260	Sly10g1076	Itr07g0357	Itr08g0980	Sly01g0519	Sly05g0253	Itr07g0553	Itr14g0014
Vvi01g0201	Vvi14g0934	Sly01g3311	Sly02g2596	Itr13g1326	Itr08g0937	Sly01g0522	Sly04g0062	Itr07g0523	Itr14g0013
Vvi01g0225	Vvi17g0403	Sly01g3349	Sly10g1114	Itr13g1305	Itr08g0912	Sly01g0527	Sly05g0682	Itr07g0521	Itr14g0458
Vvi01g0226	Vvi17g0402	Sly01g3363	Sly10g1116	Itr13g1278	Itr08g0846	Sly01g0238	Sly04g0256	Itr07g0387	Itr14g0455
Vvi01g0250	Vvi14g0924	Sly01g3365	Sly10g1119	Itr08g0752	Itr10g1042	Sly01g0223	Sly05g0821	Itr07g0407	Itr08g1020
Vvi01g0251	Vvi17g0395	Sly01g3186	Sly10g1029	Itr08g0747	Itr10g1046	Sly01g0454	Sly05g0889	Itr07g0408	Itr14g0445
Vvi01g0256	Vvi14g0922	Sly01g3156	Sly10g1013	Itr08g0738	Itr10g1050	Sly06g1058	Sly08g1807	Itr07g0421	Itr14g0425
Vvi01g0258	Vvi17g0384	Sly01g3109	Sly10g0963	Itr08g0734	Itr10g1055	Sly06g1074	Sly08g0254	Itr07g0426	Itr08g1024
Vvi01g0261	Vvi14g0919	Sly01g3089	Sly10g0945	Itr08g0732	Itr12g1371	Sly06g1078	Sly08g0249	Itr07g0427	Itr08g1026
Vvi01g0261	Vvi17g0380	Sly08g1008	Sly12g1797	Itr08g0729	Itr10g1060	Sly06g1079	Sly08g1787	Itr07g0428	Itr08g1030
Vvi14g0919	Vvi17g0380	Sly08g0919	Sly12g1808	Itr08g0726	Itr10g1063	Sly06g1082	Sly08g1734	Itr07g0432	Itr08g1046
Vvi01g0263	Vvi17g0378	Sly08g1212	Sly12g0199	Itr08g0725	Itr10g1069	Sly06g1084	Sly08g0240	Itr07g0438	Itr08g1072
Vvi01g0264	Vvi17g0377	Sly08g0802	Sly12g0425	Itr08g0722	Itr12g1348	Sly06g1089	Sly08g1706	Itr07g0440	Itr14g0394
Vvi01g0273	Vvi14g0918	Sly02g2151	Sly03g0615	Itr08g0718	Itr12g1336	Sly06g1120	Sly08g0214	Itr07g0444	Itr08g1091
Vvi01g0275	Vvi14g0916	Sly02g2149	Sly03g0614	Itr08g0706	Itr10g1093	Sly06g1127	Sly08g0210	Itr07g0445	Itr08g1092
Vvi01g0280	Vvi17g0370	Sly02g0596	Sly03g0611	Itr08g0690	Itr12g1288	Sly06g1135	Sly08g1552	Itr07g0453	Itr14g0363
Vvi01g0282	Vvi17g0366	Sly02g2116	Sly03g0607	Itr08g0689	Itr12g1287	Sly06g1143	Sly08g1543	Itr07g1845	Itr08g1118
Vvi01g0287	Vvi14g0899	Sly02g0587	Sly03g0606	Itr08g0684	Itr12g1264	Sly06g1145	Sly08g1540	Itr07g1843	Itr08g1120
Vvi01g0290	Vvi14g0898	Sly02g0585	Sly03g0604	Itr08g0682	Itr12g1253	Sly06g1146	Sly08g1539	Itr07g1841	Itr14g0354
Vvi01g0291	Vvi17g0353	Sly02g2090	Sly03g0581	Itr08g0676	Itr10g1135	Sly06g1152	Sly08g0012	Itr07g1840	Itr14g0353
Vvi01g0292	Vvi17g0351	Sly02g0569	Sly03g0579	Itr08g0675	Itr10g1138	Sly06g1153	Sly08g1527	Itr07g1839	Itr08g1138
Vvi01g0296	Vvi14g0891	Sly02g0561	Sly03g0578	Itr08g0671	Itr10g1147	Sly06g1155	Sly08g0014	Itr07g1838	Itr14g0349
Vvi01g0305	Vvi14g0890	Sly02g0559	Sly03g0577	Itr08g0012	Itr09g2241	Sly01g3411	Sly10g1158	Itr07g1837	Itr14g0347
Vvi01g0312	Vvi14g0887	Sly02g0557	Sly03g0574	Itr08g0026	Itr09g2262	Sly01g3416	Sly10g1159	Itr07g1835	Itr08g1145
Vvi01g0316	Vvi14g0884	Sly02g2009	Sly03g0566	Itr08g0066	Itr09g2256	Sly01g3419	Sly10g1161	Itr07g1832	Itr08g1153
Vvi01g0316	Vvi17g0342	Sly02g0538	Sly03g0562	Itr08g0135	Itr09g2173	Sly01g3420	Sly10g1164	Itr07g1831	Itr08g1158
Vvi14g0884	Vvi17g0342	Sly02g1992	Sly03g0560	Itr09g0093	Itr10g1877	Sly01g3423	Sly10g1170	Itr07g1829	Itr14g0337
Vvi01g0320	Vvi14g0881	Sly02g0522	Sly03g0552	Itr09g0087	Itr10g1884	Sly01g3426	Sly10g1176	Itr07g1826	Itr08g1164
Vvi01g0320	Vvi17g0338	Sly06g0987	Sly01g1276	Itr09g0084	Itr10g1888	Sly01g3432	Sly10g1181	Itr07g1825	Itr08g1171
Vvi14g0881	Vvi17g0338	Sly06g0985	Sly01g1483	Itr09g0081	Itr10g1889	Sly01g3488	Sly10g1212	Itr07g1824	Itr14g0321
Vvi01g0324	Vvi14g0880	Sly06g0976	Sly01g1449	Itr09g0078	Itr10g1892	Sly01g3491	Sly10g1214	Itr07g1822	Itr08g1173
Vvi01g0333	Vvi14g0875	Sly06g0945	Sly09g1694	Itr09g0065	Itr10g1903	Sly01g3494	Sly10g1215	Itr07g1820	Itr08g1181
Vvi01g0333	Vvi17g0329	Sly06g0942	Sly09g1697	Itr09g0050	Itr10g1914	Sly01g3505	Sly10g1243	Itr07g1819	Itr14g0315
Vvi14g0875	Vvi17g0329	Sly06g0940	Sly09g1702	Itr09g0044	Itr01g1853	Sly01g3510	Sly10g1244	Itr07g1817	Itr14g0312
Vvi01g0334	Vvi17g0327	Sly06g0937	Sly09g1722	Itr09g0043	Itr01g1854	Sly01g3511	Sly10g1245	Itr07g1816	Itr14g0311
Vvi01g0336	Vvi14g0872	Sly06g0929	Sly09g1768	Itr09g0042	Itr10g1921	Sly01g3513	Sly10g1250	Itr07g1815	Itr08g1182
Vvi01g0337	Vvi17g0315	Sly06g0924	Sly09g1792	Itr09g0041	Itr01g1855	Sly01g3514	Sly10g1251	Itr07g1791	Itr08g1197
Vvi01g0338	Vvi14g0867	Sly06g0923	Sly09g1793	Itr09g0037	Itr01g1861	Sly01g3527	Sly10g1253	Itr07g1266	Itr14g0259
Vvi01g0342	Vvi17g0314	Sly06g0922	Sly09g1802	Itr09g0032	Itr01g1867	Sly01g3530	Sly10g1256	Itr07g1742	Itr14g0207
Vvi01g0345	Vvi14g0864	Sly06g0918	Sly09g1805	Itr09g0008	Itr10g1872	Sly01g3531	Sly10g1257	Itr13g1744	Itr14g0232
Vvi01g0345	Vvi17g0312	Sly06g0909	Sly09g1823	Itr09g0189	Itr01g1587	Sly01g3535	Sly10g1260	Itr13g1749	Itr14g0234
Vvi14g0864	Vvi17g0312	Sly06g0903	Sly09g1847	Itr09g0184	Itr10g1793	Sly01g3538	Sly10g1261	Itr13g1758	Itr14g0236
Vvi01g0347	Vvi17g0311	Sly06g0902	Sly09g1863	Itr09g0183	Itr01g1593	Sly01g3541	Sly10g1263	Itr13g1767	Itr14g0243
Vvi01g0349	Vvi14g0863	Sly06g0900	Sly09g1869	Itr09g0175	Itr01g1608	Sly01g3542	Sly10g1266	Itr07g0357	Itr08g0980
Vvi01g0351	Vvi14g0861	Sly06g0897	Sly09g1883	Itr09g0169	Itr10g1803	Sly01g3543	Sly10g1268	Itr07g0354	Itr08g0969
Vvi01g0354	Vvi17g0304	Sly01g0607	Sly11g1334	Itr09g0164	Itr10g1808	Sly01g3144	Sly10g1270	Itr07g0352	Itr08g0966
Vvi01g0356	Vvi17g0301	Sly01g0323	Sly11g1396	Itr09g0145	Itr10g1827	Sly01g3553	Sly10g1271	Itr07g0351	Itr08g0961
Vvi01g0357	Vvi14g0857	Sly01g0455	Sly11g1541	Itr09g0131	Itr01g1672	Sly01g3560	Sly10g1272	Itr13g1327	Itr08g0958
Vvi01g0359	Vvi17g0298	Sly01g0410	Sly06g2016	Itr09g0124	Itr01g1690	Sly01g3565	Sly10g1277	Itr07g0333	Itr08g0941
Vvi01g0363	Vvi17g0293	Sly01g0392	Sly06g2000	Itr09g0199	Itr01g1584	Sly01g3600	Sly10g1309	Itr13g1326	Itr08g0937
Vvi01g0364	Vvi17g0292	Sly06g0277	Sly09g1702	Itr09g0200	Itr10g1784	Sly01g3601	Sly10g1310	Itr13g1325	Itr08g0933
Vvi01g0370	Vvi14g0845	Sly06g0275	Sly09g1270	Itr09g0206	Itr01g1724	Sly01g3602	Sly10g1311	Itr13g1322	Itr08g0928
Vvi01g0371	Vvi17g0289	Sly06g0271	Sly09g1493	Itr09g0223	Itr10g1766	Sly01g3393	Sly10g1155	Itr13g1309	Itr08g0919
Vvi01g0378	Vvi14g0843	Sly06g0267	Sly09g1511	Itr09g0225	Itr10g1763	Sly01g3390	Sly10g1154	Itr13g1308	Itr08g0917
Vvi01g0382	Vvi17g0285	Sly06g0261	Sly09g1531	Itr09g0232	Itr10g1756	Sly01g3387	Sly10g1151	Itr13g1305	Itr08g0912
Vvi01g0384	Vvi17g0284	Sly06g0254	Sly09g1542	Itr09g0233	Itr01g1569	Sly01g3386	Sly10g1149	Itr13g1278	Itr08g0846
Vvi01g0386	Vvi17g0275	Sly06g0280	Sly09g1550	Itr09g0267	Itr10g1739	Sly01g3385	Sly10g1147	Itr08g0756	Itr12g1412
Vvi01g0387	Vvi17g0273	Sly06g0283	Sly06g2499	Itr15g1602	Itr06g0417	Sly01g3376	Sly10g1132	Itr08g0752	Itr10g1042
Vvi01g0394	Vvi14g0833	Sly06g0292	Sly09g1597	Itr15g1575	Itr06g0430	Sly01g3373	Sly02g2653	Itr08g0747	Itr10g1046
Vvi01g0394	Vvi17g0270	Sly06g0296	Sly09g1608	Itr15g1523	Itr01g0713	Sly01g3275	Sly10g1079	Itr08g0738	Itr10g1050
Vvi14g0833	Vvi17g0270	Sly06g0346	Sly09g1610	Itr15g1517	Itr06g0499	Sly01g3235	Sly02g2651	Itr08g0737	Itr10g1054
Vvi01g0396	Vvi14g0827	Sly06g0343	Sly09g1611	Itr15g1511	Itr06g0503	Sly01g3271	Sly10g1078	Itr08g0736	Itr12g1372
Vvi01g0397	Vvi17g0265	Sly06g0341	Sly09g1613	Itr15g1507	Itr06g0504	Sly01g3261	Sly02g2637	Itr08g0734	Itr10g1055
Vvi01g0403	Vvi14g0815	Sly06g0238	Sly09g1379	Itr15g1612	Itr06g0406	Sly01g3260	Sly10g1076	Itr08g0732	Itr12g1371
Vvi01g0404	Vvi14g0806	Sly06g0219	Sly06g2437	Itr15g1642	Itr06g0397	Sly01g3249	Sly02g2628	Itr08g0731	Itr12g1369
Vvi01g0408	Vvi14g0805	Sly06g0211	Sly09g1453	Itr15g1650	Itr06g0048	Sly01g3245	Sly02g2624	Itr08g0729	Itr10g1060
Vvi01g0412	Vvi14g0790	Sly06g0208	Sly09g1470	Itr15g1667	Itr06g0027	Sly01g3243	Sly02g2623	Itr08g0726	Itr10g1063
Vvi01g0413	Vvi14g0788	Sly06g0204	Sly06g2432	Itr15g1669	Itr01g0939	Sly01g3242	Sly10g1060	Itr08g0725	Itr10g1069
Vvi01g0418	Vvi14g0778	Sly06g0201	Sly06g2430	Itr15g1687	Itr06g0003	Sly01g3241	Sly02g2619	Itr08g0723	Itr12g1349
Vvi01g0418	Vvi17g0246	Sly06g0200	Sly03g0072	Itr15g1689	Itr06g0051	Sly01g3239	Sly02g2617	Itr08g0722	Itr12g1348
Vvi14g0778	Vvi17g0246	Sly06g0197	Sly09g1223	Itr15g1690	Itr01g0869	Sly01g3294	Sly10g1035	Itr08g0721	Itr10g1083
Vvi01g0420	Vvi14g0777	Sly06g0194	Sly06g2424	Itr15g1777	Itr06g0096	Sly01g3310	Sly02g2597	Itr08g0720	Itr12g1337
Vvi01g0420	Vvi17g0244	Sly02g2816	Sly03g0715	Itr15g1502	Itr01g0734	Sly01g3311	Sly02g2596	Itr08g0718	Itr12g1336
Vvi14g0777	Vvi17g0244	Sly02g2830	Sly03g0720	Itr15g1501	Itr01g0913	Sly01g3324	Sly02g2581	Itr08g0711	Itr12g1328
Vvi01g0433	Vvi17g0239	Sly02g2867	Sly03g0732	Itr15g1492	Itr06g0520	Sly01g3331	Sly10g1104	Itr08g0707	Itr12g1322
Vvi01g0442	Vvi17g0227	Sly02g2873	Sly03g0735	Itr15g1491	Itr06g0522	Sly01g3349	Sly10g1114	Itr08g0706	Itr10g1093
Vvi01g0445	Vvi17g0225	Sly02g2887	Sly04g1343	Itr15g1483	Itr01g0738	Sly01g3354	Sly10g1115	Itr08g0701	Itr10g1096
Vvi01g0456	Vvi17g0223	Sly02g2667	Sly03g0748	Itr15g1481	Itr01g0740	Sly01g3363	Sly10g1116	Itr08g0693	Itr12g1300
Vvi01g0459	Vvi14g0752	Sly02g2639	Sly03g0767	Itr15g1478	Itr06g0531	Sly01g3364	Sly10g1117	Itr08g0690	Itr12g1288
Vvi01g0459	Vvi17g0209	Sly03g1035	Sly10g1690	Itr15g1474	Itr06g0134	Sly01g3365	Sly10g1119	Itr08g0689	Itr12g1287
Vvi14g0752	Vvi17g0209	Sly03g1102	Sly10g1503	Itr15g1464	Itr06g0544	Sly01g3186	Sly10g1029	Itr08g0684	Itr12g1264
Vvi01g0460	Vvi14g0750	Sly03g1089	Sly10g1539	Itr15g1454	Itr06g0557	Sly01g3183	Sly10g1022	Itr08g0683	Itr12g1254
Vvi01g0468	Vvi14g0738	Sly03g1075	Sly10g1548	Itr15g1452	Itr01g0751	Sly01g3156	Sly10g1013	Itr08g0682	Itr12g1253
Vvi01g0485	Vvi14g0709	Sly03g3029	Sly06g1229	Itr15g1445	Itr01g0758	Sly01g3109	Sly10g0963	Itr08g0676	Itr10g1135
Vvi01g0487	Vvi17g0203	Sly03g3013	Sly12g1432	Itr03g0673	Itr05g1021	Sly01g3089	Sly10g0945	Itr08g0675	Itr10g1138
Vvi01g0497	Vvi14g0695	Sly03g3008	Sly12g1427	Itr03g0671	Itr05g1020	Sly01g3081	Sly10g0937	Itr08g0674	Itr12g1246
Vvi01g0497	Vvi17g0190	Sly03g2954	Sly06g1203	Itr03g0669	Itr12g0344	Sly01g3067	Sly10g0936	Itr08g0671	Itr10g1147
Vvi14g0695	Vvi17g0190	Sly03g2951	Sly06g1201	Itr03g0665	Itr05g1039	Sly08g1022	Sly12g1794	Itr08g0663	Itr10g1153
Vvi01g0548	Vvi17g0894	Sly03g2913	Sly06g1180	Itr03g0654	Itr12g0323	Sly08g1008	Sly12g1797	Itr08g0012	Itr09g2241
Vvi01g0598	Vvi14g1252	Sly03g2904	Sly12g1366	Itr03g0653	Itr12g0319	Sly08g0998	Sly12g1798	Itr08g0015	Itr09g2249
Vvi01g0598	Vvi17g0892	Sly03g2902	Sly06g1177	Itr03g0650	Itr05g1049	Sly08g0981	Sly12g1800	Itr08g0019	Itr09g2257
Vvi14g1252	Vvi17g0892	Sly03g2889	Sly06g1173	Itr03g0647	Itr12g0312	Sly08g0978	Sly12g1802	Itr08g0026	Itr09g2262
Vvi01g0605	Vvi14g1255	Sly03g2871	Sly06g1164	Itr03g0645	Itr12g0306	Sly08g0974	Sly12g1803	Itr08g0793	Itr09g2257
Vvi01g0606	Vvi17g0890	Sly03g2869	Sly06g1433	Itr03g0630	Itr12g0294	Sly08g0919	Sly12g1808	Itr08g0066	Itr09g2256
Vvi01g0609	Vvi17g0886	Sly03g2868	Sly06g1434	Itr03g0622	Itr12g0290	Sly08g0108	Sly12g1837	Itr08g0086	Itr09g2236
Vvi01g0610	Vvi14g1258	Sly03g2860	Sly12g1337	Itr03g0616	Itr05g1794	Sly08g0093	Sly12g1832	Itr08g0093	Itr09g2231
Vvi01g0611	Vvi14g1261	Sly03g2853	Sly06g1442	Itr03g0613	Itr12g0282	Sly08g1212	Sly12g0199	Itr08g0102	Itr09g2228
Vvi01g0611	Vvi17g0883	Sly03g2852	Sly12g1324	Itr03g0590	Itr12g0265	Sly08g0822	Sly12g0189	Itr08g0107	Itr09g2207
Vvi14g1261	Vvi17g0883	Sly03g2765	Sly06g1479	Itr03g0589	Itr05g1779	Sly08g0802	Sly12g0425	Itr08g0135	Itr09g2173
Vvi01g0612	Vvi14g1262	Sly03g2438	Sly06g1496	Itr03g0587	Itr05g1777	Sly08g0741	Sly12g1871	Itr08g0138	Itr09g2171
Vvi01g0618	Vvi17g0877	Sly03g2440	Sly06g1499	Itr03g0577	Itr05g1768	Sly08g0175	Sly12g0393	Itr08g0146	Itr09g2165
Vvi01g0624	Vvi17g0871	Sly03g2454	Sly06g1505	Itr03g0993	Itr05g1548	Sly08g0159	Sly12g0372	Itr08g0158	Itr09g2131
Vvi01g0625	Vvi17g0865	Sly03g2507	Sly06g1517	Itr03g1006	Itr05g1542	Sly08g0150	Sly12g1854	Itr08g0166	Itr09g2121
Vvi01g0634	Vvi17g0864	Sly03g2486	Sly06g1522	Itr04g2606	Itr07g0228	Sly08g1271	Sly12g1847	Itr08g0167	Itr09g2118
Vvi01g0636	Vvi14g1274	Sly03g2544	Sly06g1542	Itr04g2579	Itr14g0851	Sly08g0128	Sly12g1841	Itr08g0168	Itr09g2117
Vvi01g0637	Vvi14g1275	Sly03g2541	Sly06g1539	Itr04g2571	Itr07g0192	Sly02g1745	Sly03g0489	Itr09g0096	Itr10g1871
Vvi01g0640	Vvi17g0852	Sly03g3045	Sly06g1240	Itr04g2540	Itr07g1070	Sly02g1747	Sly03g0490	Itr09g0093	Itr10g1877
Vvi01g0644	Vvi14g1280	Sly02g0384	Sly03g0468	Itr04g2306	Itr07g1064	Sly02g1756	Sly03g0491	Itr09g0091	Itr10g1879
Vvi01g0647	Vvi14g1284	Sly02g1694	Sly03g0470	Itr04g2304	Itr07g1057	Sly02g2622	Sly04g1423	Itr09g0087	Itr10g1884
Vvi01g0649	Vvi17g0804	Sly02g0380	Sly03g0472	Itr04g2301	Itr07g1048	Sly02g2169	Sly04g1369	Itr09g0084	Itr10g1888
Vvi01g0650	Vvi17g0799	Sly02g1438	Sly03g0130	Itr04g2296	Itr07g1040	Sly02g0609	Sly03g0617	Itr09g0081	Itr10g1889
Vvi01g0657	Vvi17g0793	Sly02g1409	Sly03g0126	Itr04g2269	Itr07g1014	Sly02g2151	Sly03g0615	Itr09g0079	Itr10g1891
Vvi01g0660	Vvi14g1326	Sly02g1381	Sly03g0123	Itr04g2268	Itr07g1011	Sly02g2149	Sly03g0614	Itr09g0078	Itr10g1892
Vvi01g0660	Vvi17g0789	Sly02g1369	Sly03g0121	Itr04g2253	Itr14g1092	Sly02g0596	Sly03g0611	Itr09g0075	Itr10g1895
Vvi14g1326	Vvi17g0789	Sly02g1365	Sly03g0119	Itr04g2248	Itr14g1103	Sly02g2116	Sly03g0607	Itr09g0068	Itr10g1900
Vvi01g0666	Vvi17g0788	Sly02g1357	Sly03g0117	Itr04g2246	Itr07g0983	Sly02g0587	Sly03g0606	Itr09g0065	Itr10g1903
Vvi01g0671	Vvi17g0780	Sly02g1350	Sly03g0115	Itr04g2234	Itr07g0949	Sly02g0585	Sly03g0604	Itr09g0062	Itr10g1908
Vvi01g0673	Vvi14g1331	Sly02g1329	Sly03g0112	Itr04g2230	Itr14g1116	Sly02g2099	Sly03g0593	Itr09g0052	Itr10g1912
Vvi01g0673	Vvi17g0779	Sly02g1328	Sly03g0110	Itr04g2219	Itr14g1123	Sly02g0574	Sly03g0591	Itr09g0050	Itr10g1914
Vvi14g1331	Vvi17g0779	Sly02g1274	Sly03g0098	Itr04g2214	Itr14g1126	Sly02g2090	Sly03g0581	Itr09g0048	Itr10g1916
Vvi01g0679	Vvi17g0777	Sly02g1266	Sly03g0096	Itr04g2207	Itr14g1128	Sly02g0569	Sly03g0579	Itr09g0044	Itr01g1853
Vvi01g0683	Vvi14g1338	Sly02g1225	Sly03g0087	Itr04g2201	Itr07g0938	Sly02g0561	Sly03g0578	Itr09g0043	Itr01g1854
Vvi01g0687	Vvi14g1341	Sly05g1159	Sly12g0323	Itr04g2195	Itr14g1135	Sly02g0559	Sly03g0577	Itr09g0042	Itr10g1921
Vvi01g0691	Vvi17g0772	Sly05g1162	Sly07g0931	Itr04g2191	Itr07g0778	Sly02g2058	Sly03g0575	Itr09g0041	Itr01g1855
Vvi01g0709	Vvi14g1350	Sly05g1182	Sly12g0270	Itr04g2190	Itr07g0776	Sly02g0557	Sly03g0574	Itr09g0039	Itr10g1923
Vvi01g0712	Vvi14g1354	Sly07g1614	Sly10g0288	Itr04g2188	Itr14g1141	Sly02g2041	Sly03g0572	Itr09g0038	Itr01g1859
Vvi01g0712	Vvi17g0765	Sly07g1611	Sly12g0480	Itr04g2186	Itr14g1142	Sly02g2014	Sly03g0569	Itr09g0037	Itr01g1861
Vvi14g1354	Vvi17g0765	Sly07g1607	Sly10g0291	Itr04g2184	Itr07g0774	Sly02g2009	Sly03g0566	Itr09g0032	Itr01g1867
Vvi01g0713	Vvi14g1355	Sly07g1599	Sly12g0477	Itr04g2174	Itr07g0892	Sly02g2001	Sly03g0565	Itr09g0030	Itr01g1869
Vvi01g0721	Vvi14g1368	Sly07g1598	Sly10g0292	Itr04g2173	Itr07g0927	Sly02g0538	Sly03g0562	Itr09g0025	Itr01g1872
Vvi01g0724	Vvi17g0745	Sly07g1590	Sly10g0293	Itr04g2172	Itr07g0928	Sly02g1992	Sly03g0560	Itr09g0024	Itr10g1929
Vvi01g0734	Vvi14g1372	Sly07g1440	Sly12g0465	Itr04g2168	Itr07g0930	Sly02g1986	Sly03g0557	Itr09g0008	Itr10g1872
Vvi01g0738	Vvi14g1378	Sly07g1443	Sly12g0464	Itr04g2143	Itr07g1364	Sly02g0522	Sly03g0552	Itr09g0189	Itr01g1587
Vvi01g0740	Vvi14g1383	Sly07g1463	Sly10g0313	Itr04g2139	Itr07g1357	Sly02g1903	Sly03g0522	Itr09g0186	Itr01g1589
Vvi01g0743	Vvi17g0737	Sly07g1484	Sly10g0324	Itr04g2138	Itr07g1353	Sly02g1897	Sly03g0520	Itr09g0185	Itr10g1792
Vvi01g0745	Vvi14g1384	Sly07g1489	Sly10g0195	Itr04g2129	Itr14g1193	Sly02g0478	Sly03g0519	Itr09g0184	Itr10g1793
Vvi01g0747	Vvi17g0734	Sly07g1510	Sly10g0186	Itr04g2119	Itr14g1200	Sly02g0475	Sly03g0518	Itr09g0183	Itr01g1593
Vvi01g0749	Vvi14g1387	Sly07g1328	Sly10g0364	Itr04g2118	Itr07g1336	Sly02g0474	Sly03g0517	Itr09g0182	Itr10g1794
Vvi01g0752	Vvi17g0732	Sly07g1544	Sly10g0347	Itr04g2096	Itr14g1218	Sly02g1883	Sly03g0516	Itr09g0181	Itr01g1597
Vvi01g0756	Vvi14g1388	Sly07g1344	Sly12g0088	Itr04g2085	Itr07g0837	Sly02g1881	Sly03g0514	Itr09g0178	Itr01g1603
Vvi01g0759	Vvi17g0726	Sly07g1350	Sly12g0085	Itr04g2081	Itr14g1226	Sly06g0993	Sly01g1241	Itr09g0177	Itr01g1605
Vvi01g0760	Vvi14g1391	Sly07g1572	Sly10g0046	Itr04g2070	Itr07g1297	Sly06g0989	Sly01g1256	Itr09g0176	Itr10g1801
Vvi01g0760	Vvi17g0724	Sly07g1561	Sly12g0044	Itr04g2067	Itr07g1293	Sly06g0987	Sly01g1276	Itr09g0175	Itr01g1608
Vvi14g1391	Vvi17g0724	Sly07g1206	Sly12g0122	Itr04g2060	Itr14g1235	Sly06g0986	Sly01g1484	Itr09g0174	Itr01g1612
Vvi01g0761	Vvi17g0719	Sly07g1199	Sly12g0121	Itr04g2058	Itr07g0830	Sly06g0985	Sly01g1483	Itr09g0169	Itr10g1803
Vvi01g0767	Vvi14g1392	Sly07g1198	Sly12g0039	Itr04g2049	Itr07g0805	Sly06g0983	Sly01g1472	Itr09g0165	Itr10g1806
Vvi01g0777	Vvi17g0708	Sly07g1191	Sly12g0119	Itr04g2047	Itr07g0800	Sly06g0976	Sly01g1449	Itr09g0164	Itr10g1808
Vvi01g0783	Vvi14g1404	Sly07g1150	Sly12g0117	Itr04g2514	Itr07g0138	Sly06g0974	Sly01g1423	Itr09g0158	Itr10g1818
Vvi01g0796	Vvi14g1417	Sly05g1675	Sly06g0803	Itr04g2520	Itr14g0933	Sly06g0969	Sly01g1408	Itr09g0152	Itr01g1634
Vvi01g0796	Vvi17g0705	Sly05g1674	Sly06g0801	Itr04g2316	Itr07g1072	Sly06g0968	Sly09g1631	Itr09g0150	Itr10g1823
Vvi14g1417	Vvi17g0705	Sly05g1672	Sly06g0789	Itr04g2319	Itr07g1077	Sly06g0963	Sly09g1663	Itr09g0145	Itr10g1827
Vvi01g0798	Vvi14g1422	Sly05g1669	Sly06g0784	Itr04g2321	Itr07g1078	Sly06g0958	Sly09g1680	Itr09g0144	Itr01g1647
Vvi01g0801	Vvi17g0693	Sly05g1664	Sly06g0759	Itr04g2323	Itr14g1019	Sly06g0956	Sly09g1681	Itr09g0143	Itr01g1650
Vvi01g0802	Vvi17g0692	Sly05g1661	Sly06g0756	Itr04g2324	Itr07g1097	Sly06g0954	Sly09g1682	Itr09g0142	Itr10g1838
Vvi01g0809	Vvi17g0690	Sly05g1648	Sly06g0713	Itr04g2335	Itr14g1031	Sly06g0953	Sly09g1683	Itr09g0140	Itr01g1652
Vvi01g0813	Vvi17g0687	Sly05g1646	Sly06g0699	Itr04g2348	Itr07g1109	Sly06g0952	Sly09g1686	Itr09g0138	Itr01g1653
Vvi01g0814	Vvi14g1444	Sly05g1894	Sly06g0028	Itr04g2360	Itr07g1127	Sly06g0951	Sly09g1687	Itr09g0136	Itr01g1668
Vvi01g0816	Vvi17g0484	Sly05g1891	Sly06g0029	Itr04g2375	Itr14g0728	Sly06g0948	Sly09g1692	Itr09g0131	Itr01g1672
Vvi01g0818	Vvi17g0485	Sly05g1851	Sly06g0056	Itr04g2379	Itr14g0725	Sly06g0945	Sly09g1694	Itr09g0124	Itr01g1690
Vvi01g0821	Vvi17g0487	Sly05g1850	Sly06g0060	Itr04g2381	Itr07g0030	Sly06g0942	Sly09g1697	Itr09g0123	Itr10g1853
Vvi01g0829	Vvi17g0491	Sly05g1717	Sly06g0064	Itr04g2387	Itr14g0665	Sly06g0940	Sly09g1702	Itr09g0199	Itr01g1584
Vvi01g0834	Vvi14g1462	Sly05g1942	Sly11g0236	Itr04g2390	Itr07g0036	Sly06g0937	Sly09g1722	Itr09g0200	Itr10g1784
Vvi01g0835	Vvi17g0494	Sly01g2586	Sly09g1616	Itr04g2413	Itr07g0056	Sly06g0936	Sly09g1724	Itr09g0201	Itr10g1782
Vvi01g0842	Vvi14g1465	Sly01g2552	Sly09g1584	Itr04g2414	Itr07g0057	Sly06g0935	Sly09g1729	Itr09g0203	Itr10g1781
Vvi01g0844	Vvi17g0504	Sly02g0649	Sly02g2724	Itr04g2416	Itr07g0059	Sly06g0930	Sly09g1761	Itr09g0206	Itr01g1724
Vvi01g0845	Vvi14g1471	Sly02g0638	Sly03g0647	Itr04g2422	Itr07g0060	Sly06g0929	Sly09g1768	Itr09g0209	Itr10g1775
Vvi01g0848	Vvi14g1474	Sly02g0773	Sly02g2524	Itr04g2424	Itr07g0062	Sly06g0924	Sly09g1792	Itr09g0218	Itr10g1770
Vvi01g0853	Vvi17g0514	Sly02g0775	Sly02g2515	Itr04g2428	Itr07g0064	Sly06g0923	Sly09g1793	Itr09g0223	Itr10g1766
Vvi01g0854	Vvi17g0515	Sly02g0776	Sly02g2512	Itr04g1846	Itr14g1422	Sly06g0922	Sly09g1802	Itr09g0224	Itr10g1764
Vvi01g0859	Vvi17g0519	Sly02g0777	Sly02g2508	Itr04g1845	Itr14g1423	Sly06g0918	Sly09g1805	Itr09g0225	Itr10g1763
Vvi01g0860	Vvi14g1483	Sly02g0778	Sly02g2507	Itr04g1843	Itr07g1540	Sly06g0913	Sly09g1816	Itr09g0228	Itr01g1572
Vvi01g0860	Vvi17g0520	Sly02g1081	Sly02g2994	Itr04g1841	Itr07g1545	Sly06g0909	Sly09g1823	Itr09g0232	Itr10g1756
Vvi14g1483	Vvi17g0520	Sly02g1099	Sly02g2955	Itr04g1839	Itr07g1546	Sly06g0904	Sly09g1829	Itr09g0233	Itr01g1569
Vvi01g0863	Vvi14g1485	Sly02g1104	Sly02g2943	Itr04g1800	Itr14g1472	Sly06g0903	Sly09g1847	Itr09g0235	Itr01g1565
Vvi01g0863	Vvi17g0526	Sly02g1106	Sly02g2940	Itr04g1799	Itr14g1473	Sly06g0902	Sly09g1863	Itr09g0236	Itr10g1752
Vvi14g1485	Vvi17g0526	Sly02g1110	Sly02g2932	Itr04g1797	Itr14g1477	Sly06g0900	Sly09g1869	Itr09g0243	Itr01g1561
Vvi01g0864	Vvi14g1487	Sly02g1114	Sly02g2224	Itr04g1790	Itr07g1597	Sly06g0897	Sly09g1883	Itr09g0250	Itr10g1747
Vvi01g0868	Vvi14g1493	Sly02g1126	Sly02g2249	Itr04g1788	Itr14g1490	Sly06g0887	Sly12g1889	Itr09g0262	Itr10g1745
Vvi01g0868	Vvi17g0533	Sly02g1128	Sly02g2261	Itr04g1782	Itr07g1600	Sly01g0607	Sly11g1334	Itr09g0267	Itr10g1739
Vvi14g1493	Vvi17g0533	Sly02g1131	Sly02g2282	Itr04g1777	Itr07g1608	Sly01g0390	Sly06g2311	Itr09g0273	Itr10g1729
Vvi01g0872	Vvi14g1495	Sly02g1151	Sly02g2355	Itr04g1776	Itr07g1609	Sly01g0370	Sly11g1831	Itr09g0291	Itr01g0134
Vvi01g0872	Vvi17g0534	Sly02g1154	Sly03g0956	Itr04g1739	Itr14g1518	Sly01g0365	Sly06g1948	Itr09g0292	Itr10g1697
Vvi14g1495	Vvi17g0534	Sly02g1155	Sly02g2365	Itr04g1738	Itr07g1617	Sly01g0354	Sly06g1938	Itr15g1602	Itr06g0417
Vvi01g0874	Vvi14g1496	Sly02g0841	Sly02g2372	Itr04g1736	Itr14g1520	Sly01g0352	Sly06g1934	Itr15g1586	Itr06g0425
Vvi01g0874	Vvi17g0536	Sly02g0839	Sly02g2373	Itr04g1734	Itr14g1521	Sly01g0349	Sly11g1884	Itr15g1575	Itr06g0430
Vvi14g1496	Vvi17g0536	Sly02g0838	Sly02g2381	Itr04g1732	Itr14g1522	Sly01g0323	Sly11g1396	Itr15g1565	Itr06g0439
Vvi01g0878	Vvi14g1498	Sly02g0835	Sly02g2383	Itr04g1713	Itr14g1542	Sly01g0327	Sly11g1394	Itr15g1564	Itr06g0440
Vvi01g0879	Vvi14g1501	Sly02g0822	Sly02g2402	Itr04g1706	Itr14g1553	Sly01g0331	Sly11g1390	Itr15g1526	Itr06g0488
Vvi01g0880	Vvi17g0540	Sly02g0820	Sly02g2407	Itr03g0810	Itr05g1281	Sly01g0332	Sly11g1388	Itr15g1523	Itr01g0713
Vvi01g0882	Vvi14g1510	Sly01g1787	Sly10g0771	Itr03g0813	Itr12g0432	Sly01g0455	Sly11g1541	Itr15g1522	Itr01g0714
Vvi01g0882	Vvi17g0439	Sly01g1805	Sly05g1632	Itr03g0814	Itr12g0433	Sly01g0452	Sly11g1585	Itr15g1518	Itr01g0717
Vvi14g1510	Vvi17g0439	Sly01g1808	Sly05g1490	Itr03g0823	Itr12g0437	Sly01g0410	Sly06g2016	Itr15g1517	Itr06g0499
Vvi01g0886	Vvi14g1511	Sly01g1855	Sly05g1624	Itr03g0825	Itr05g1268	Sly01g0401	Sly06g2014	Itr15g1514	Itr06g0502
Vvi01g0888	Vvi14g1513	Sly01g1944	Sly05g1525	Itr03g0847	Itr05g1252	Sly01g0392	Sly06g2000	Itr15g1511	Itr06g0503
Vvi01g0890	Vvi14g1514	Sly01g2013	Sly10g0540	Itr03g0856	Itr05g1242	Sly01g0391	Sly11g1636	Itr15g1507	Itr06g0504
Vvi01g0890	Vvi17g0542	Sly01g2019	Sly10g0539	Itr03g0895	Itr05g1590	Sly06g0277	Sly09g1702	Itr15g1612	Itr06g0406
Vvi14g1514	Vvi17g0542	Sly01g2025	Sly10g0044	Itr03g0931	Itr05g1578	Sly06g0275	Sly09g1270	Itr15g1642	Itr06g0397
Vvi01g0893	Vvi17g0543	Sly01g1984	Sly10g0034	Itr03g0955	Itr05g1569	Sly06g0274	Sly09g1484	Itr15g1649	Itr06g0386
Vvi01g0894	Vvi14g1517	Sly01g2250	Sly10g0420	Itr03g0961	Itr05g1567	Sly06g0271	Sly09g1493	Itr15g1650	Itr06g0048
Vvi01g0894	Vvi17g0547	Sly01g2242	Sly10g0421	Itr15g0633	Itr09g0895	Sly06g0267	Sly09g1511	Itr15g1667	Itr06g0027
Vvi14g1517	Vvi17g0547	Sly01g2229	Sly10g0425	Itr15g0617	Itr09g0906	Sly06g0261	Sly09g1531	Itr15g1669	Itr01g0939
Vvi01g0898	Vvi17g0548	Sly01g2224	Sly10g0426	Itr15g0599	Itr09g0915	Sly06g0254	Sly09g1542	Itr15g1687	Itr06g0003
Vvi01g0900	Vvi17g0549	Sly01g2203	Sly10g0437	Itr15g0594	Itr09g0918	Sly06g0251	Sly06g2497	Itr15g1689	Itr06g0051
Vvi01g0901	Vvi17g0552	Sly01g2193	Sly10g0438	Itr15g0582	Itr09g0925	Sly06g0280	Sly09g1550	Itr15g1690	Itr01g0869
Vvi01g0903	Vvi14g1520	Sly01g2185	Sly10g0439	Itr15g0570	Itr09g0936	Sly06g0281	Sly09g1556	Itr15g1777	Itr06g0096
Vvi01g0911	Vvi17g0554	Sly01g2176	Sly05g1460	Itr15g0568	Itr09g0939	Sly06g0283	Sly06g2499	Itr15g1505	Itr01g0733
Vvi01g0912	Vvi17g0555	Sly01g2174	Sly10g0447	Itr15g0559	Itr09g0943	Sly06g0356	Sly06g2500	Itr15g1504	Itr06g0508
Vvi01g0916	Vvi17g0561	Sly01g2170	Sly10g0458	Itr15g0457	Itr09g0945	Sly06g0292	Sly09g1597	Itr15g1502	Itr01g0734
Vvi01g0918	Vvi14g0991	Sly01g2162	Sly05g1451	Itr15g0555	Itr12g0969	Sly06g0293	Sly09g1599	Itr15g1501	Itr01g0913
Vvi01g0921	Vvi14g1543	Sly01g2160	Sly10g0467	Itr15g0554	Itr12g0973	Sly06g0294	Sly09g1600	Itr15g1500	Itr01g0735
Vvi01g0923	Vvi17g0569	Sly01g2159	Sly05g1450	Itr15g0552	Itr09g0948	Sly06g0296	Sly09g1608	Itr15g1492	Itr06g0520
Vvi01g0928	Vvi14g1551	Sly01g2156	Sly10g0469	Itr15g0544	Itr09g0951	Sly06g0346	Sly09g1610	Itr15g1491	Itr06g0522
Vvi01g0931	Vvi14g1560	Sly01g2154	Sly10g0471	Itr15g0537	Itr09g0954	Sly06g0343	Sly09g1611	Itr15g1483	Itr01g0738
Vvi01g0931	Vvi17g0438	Sly01g2139	Sly10g0478	Itr15g0532	Itr12g0986	Sly06g0341	Sly09g1613	Itr15g1481	Itr01g0740
Vvi14g1560	Vvi17g0438	Sly01g2129	Sly10g0481	Itr15g0755	Itr09g2092	Sly06g0238	Sly09g1379	Itr15g1478	Itr06g0531
Vvi01g0932	Vvi14g1563	Sly01g2127	Sly05g1431	Itr15g0753	Itr09g2105	Sly06g0233	Sly06g2448	Itr15g1474	Itr06g0134
Vvi01g0933	Vvi14g1564	Sly01g2126	Sly05g1428	Itr15g0751	Itr12g0835	Sly06g0223	Sly06g2438	Itr15g1473	Itr01g0979
Vvi01g0933	Vvi17g0582	Sly01g2120	Sly10g0490	Itr15g0742	Itr12g0840	Sly06g0221	Sly09g1262	Itr15g1466	Itr06g0536
Vvi14g1564	Vvi17g0582	Sly01g2100	Sly10g0512	Itr15g0740	Itr12g0842	Sly06g0219	Sly06g2437	Itr15g1464	Itr06g0544
Vvi01g0936	Vvi14g1566	Sly01g2088	Sly10g0524	Itr15g0738	Itr12g0846	Sly06g0211	Sly09g1453	Itr15g1454	Itr06g0557
Vvi01g0940	Vvi17g0584	Sly01g2058	Sly05g1410	Itr15g0736	Itr12g0853	Sly06g0208	Sly09g1470	Itr15g1452	Itr01g0751
Vvi01g0947	Vvi14g1571	Sly01g2057	Sly05g1411	Itr15g0726	Itr12g0868	Sly06g0204	Sly06g2432	Itr15g1445	Itr01g0758
Vvi01g0947	Vvi17g0587	Sly01g2056	Sly05g1413	Itr15g0723	Itr09g0836	Sly06g0201	Sly06g2430	Itr03g0678	Itr12g0352
Vvi14g1571	Vvi17g0587	Sly01g2052	Sly05g1415	Itr15g0700	Itr09g0858	Sly06g0200	Sly03g0072	Itr03g0676	Itr12g0349
Vvi01g0967	Vvi14g0985	Sly03g0215	Sly06g0521	Itr15g0696	Itr12g0888	Sly06g0198	Sly09g1234	Itr03g0674	Itr05g1022
Vvi01g0967	Vvi17g0434	Sly03g0183	Sly06g0528	Itr15g0689	Itr09g0860	Sly06g0197	Sly09g1223	Itr03g0673	Itr05g1021
Vvi14g0985	Vvi17g0434	Sly03g0410	Sly06g0537	Itr15g0688	Itr09g0864	Sly06g0194	Sly06g2424	Itr03g0671	Itr05g1020
Vvi01g0969	Vvi14g1574	Sly03g0400	Sly06g0542	Itr15g0686	Itr09g0866	Sly06g0193	Sly09g1211	Itr03g0669	Itr12g0344
Vvi01g0971	Vvi14g1575	Sly03g0395	Sly06g0555	Itr15g0685	Itr12g0892	Sly06g0192	Sly09g1210	Itr03g0665	Itr05g1039
Vvi01g0974	Vvi17g0590	Sly03g0372	Sly06g0553	Itr15g0684	Itr12g0894	Sly06g0188	Sly09g1198	Itr03g0664	Itr12g0341
Vvi01g0993	Vvi14g1594	Sly03g0360	Sly06g0556	Itr15g0678	Itr09g0871	Sly02g2741	Sly03g0683	Itr03g0660	Itr05g1042
Vvi01g0995	Vvi17g0611	Sly03g0341	Sly06g0562	Itr15g0661	Itr09g0878	Sly02g2744	Sly03g0685	Itr03g0659	Itr12g0338
Vvi01g0997	Vvi17g0648	Sly03g0331	Sly06g0565	Itr15g0651	Itr09g0883	Sly02g2803	Sly03g0703	Itr03g0655	Itr05g1044
Vvi01g0998	Vvi14g0984	Sly03g0325	Sly06g0566	Itr15g0644	Itr09g0886	Sly02g2811	Sly03g0704	Itr03g0654	Itr12g0323
Vvi01g0998	Vvi17g0432	Sly03g0324	Sly06g0567	Itr15g0641	Itr09g0890	Sly02g2812	Sly03g0705	Itr03g0653	Itr12g0319
Vvi14g0984	Vvi17g0432	Sly03g0292	Sly06g0576	Itr15g0639	Itr09g0891	Sly02g2815	Sly03g0709	Itr03g0650	Itr05g1049
Vvi01g1004	Vvi14g0981	Sly03g0286	Sly06g0577	Itr15g0637	Itr12g0926	Sly02g2816	Sly03g0715	Itr03g0648	Itr05g1056
Vvi01g1004	Vvi17g0431	Sly03g0270	Sly06g0584	Itr15g0174	Itr09g1222	Sly02g2825	Sly03g0716	Itr03g0647	Itr12g0312
Vvi14g0981	Vvi17g0431	Sly03g0250	Sly06g0589	Itr15g0154	Itr09g1237	Sly02g2830	Sly03g0720	Itr03g0645	Itr12g0306
Vvi01g1009	Vvi14g0974	Sly03g0223	Sly06g0833	Itr15g0146	Itr09g1247	Sly02g2833	Sly03g0721	Itr03g0642	Itr05g1807
Vvi01g1011	Vvi14g0972	Sly03g2581	Sly06g1564	Itr15g0143	Itr09g1251	Sly02g2837	Sly03g0722	Itr03g0639	Itr05g1806
Vvi01g1013	Vvi14g0971	Sly03g2584	Sly06g1568	Itr15g0128	Itr09g1269	Sly02g2862	Sly03g0731	Itr03g0631	Itr05g1802
Vvi01g1018	Vvi14g0965	Sly03g2596	Sly06g1573	Itr15g0125	Itr09g1272	Sly02g2867	Sly03g0732	Itr03g0630	Itr12g0294
Vvi01g1033	Vvi14g0957	Sly03g1754	Sly06g1827	Itr15g0124	Itr01g1161	Sly02g2873	Sly03g0735	Itr03g0622	Itr12g0290
Vvi01g1038	Vvi17g0418	Sly03g1744	Sly06g1829	Itr15g0106	Itr09g1288	Sly02g2877	Sly03g0738	Itr03g0616	Itr05g1794
Vvi01g1118	Vvi17g0166	Sly03g1739	Sly06g1832	Itr15g0096	Itr09g1295	Sly02g2882	Sly03g0744	Itr03g0613	Itr12g0282
Vvi01g1157	Vvi17g0165	Sly03g1734	Sly06g1834	Itr15g0083	Itr09g1304	Sly02g2887	Sly04g1343	Itr03g0606	Itr12g0280
Vvi01g1176	Vvi17g0164	Sly03g1711	Sly06g1842	Itr15g0080	Itr09g1309	Sly02g2889	Sly03g0746	Itr03g0603	Itr12g0278
Vvi01g1179	Vvi17g0158	Sly03g2639	Sly12g1185	Itr15g0065	Itr09g1322	Sly02g2667	Sly03g0748	Itr03g0600	Itr12g0275
Vvi01g1194	Vvi17g0149	Sly03g2680	Sly12g1051	Itr15g0040	Itr09g1344	Sly02g2639	Sly03g0767	Itr03g0596	Itr05g1781
Vvi01g1230	Vvi17g0138	Sly03g2692	Sly12g1061	Itr15g0038	Itr09g1346	Sly03g1035	Sly10g1690	Itr03g0594	Itr12g0268
Vvi01g1243	Vvi14g1176	Sly03g2695	Sly12g1062	Itr15g0355	Itr09g1110	Sly03g1102	Sly10g1503	Itr03g0593	Itr05g1780
Vvi01g1261	Vvi17g0118	Sly03g2723	Sly12g1085	Itr15g0265	Itr09g1162	Sly03g1089	Sly10g1539	Itr03g0590	Itr12g0265
Vvi01g1265	Vvi17g0112	Sly03g2736	Sly06g1605	Itr15g0261	Itr09g1165	Sly03g1079	Sly10g1659	Itr03g0589	Itr05g1779
Vvi01g1269	Vvi17g0102	Sly03g2225	Sly06g1610	Itr15g0227	Itr01g1750	Sly03g1075	Sly10g1548	Itr03g0587	Itr05g1777
Vvi01g1280	Vvi14g1148	Sly03g2268	Sly06g1624	Itr15g0222	Itr09g1185	Sly03g3034	Sly12g1449	Itr03g0584	Itr05g1774
Vvi01g1282	Vvi14g1147	Sly03g2270	Sly06g1625	Itr15g0219	Itr09g1186	Sly03g3031	Sly12g1445	Itr03g0583	Itr05g1772
Vvi01g1284	Vvi14g1144	Sly03g2285	Sly06g1627	Itr15g0308	Itr09g1138	Sly03g3030	Sly06g1250	Itr03g0578	Itr05g1567
Vvi01g1304	Vvi17g0098	Sly03g2137	Sly06g1697	Itr15g0326	Itr01g1743	Sly03g3029	Sly06g1229	Itr03g0577	Itr05g1768
Vvi01g1306	Vvi17g0092	Sly03g2134	Sly06g1696	Itr11g0761	Itr02g0219	Sly03g3028	Sly06g1227	Itr03g0526	Itr12g0226
Vvi01g1307	Vvi17g0091	Sly03g2111	Sly06g1686	Itr11g0773	Itr02g0206	Sly03g3024	Sly06g1226	Itr03g0523	Itr12g0223
Vvi01g1308	Vvi14g1142	Sly03g2101	Sly06g1680	Itr11g0774	Itr06g1054	Sly03g3022	Sly06g1225	Itr03g0517	Itr12g0222
Vvi01g1308	Vvi17g0086	Sly03g2099	Sly06g1679	Itr11g0775	Itr02g0197	Sly03g3017	Sly06g1224	Itr03g0514	Itr12g0217
Vvi14g1142	Vvi17g0086	Sly03g2409	Sly06g1671	Itr11g0776	Itr02g0195	Sly03g3013	Sly12g1432	Itr03g0513	Itr12g0216
Vvi01g1311	Vvi14g1140	Sly03g2397	Sly06g1669	Itr11g0779	Itr02g0193	Sly03g3008	Sly12g1427	Itr03g0964	Itr05g1560
Vvi01g1322	Vvi14g1132	Sly03g2396	Sly06g1668	Itr11g0789	Itr02g0170	Sly03g2960	Sly06g1205	Itr03g0985	Itr05g1553
Vvi01g1323	Vvi17g0070	Sly03g2395	Sly06g1667	Itr11g0792	Itr02g0161	Sly03g2956	Sly12g1406	Itr03g0993	Itr05g1548
Vvi01g1325	Vvi14g1127	Sly03g2391	Sly06g1665	Itr11g0834	Itr02g0115	Sly03g2954	Sly06g1203	Itr03g0996	Itr05g1547
Vvi01g1325	Vvi17g0066	Sly03g2376	Sly06g1658	Itr11g0840	Itr02g0105	Sly03g2953	Sly06g1202	Itr03g1006	Itr05g1542
Vvi14g1127	Vvi17g0066	Sly03g2372	Sly06g1656	Itr11g0844	Itr02g0094	Sly03g2951	Sly06g1201	Itr03g1013	Itr12g0215
Vvi01g1328	Vvi17g0060	Sly03g2366	Sly06g1653	Itr11g0848	Itr02g0092	Sly03g2913	Sly06g1180	Itr03g0478	Itr05g1724
Vvi01g1330	Vvi14g1125	Sly03g2318	Sly06g1637	Itr11g0849	Itr02g0090	Sly03g2904	Sly12g1366	Itr03g0469	Itr05g1720
Vvi01g1333	Vvi14g1116	Sly03g2308	Sly06g1632	Itr11g0852	Itr02g0086	Sly03g2903	Sly06g1179	Itr03g0467	Itr12g0195
Vvi01g1337	Vvi14g1114	Sly03g2153	Sly06g1709	Itr11g0855	Itr02g0080	Sly03g2902	Sly06g1177	Itr03g0465	Itr05g1718
Vvi01g1341	Vvi14g1112	Sly03g2184	Sly06g1713	Itr11g0862	Itr06g0985	Sly03g2901	Sly06g1176	Itr03g0463	Itr12g0192
Vvi01g1349	Vvi17g0028	Sly03g2189	Sly06g1716	Itr11g0864	Itr02g0071	Sly03g2899	Sly12g1357	Itr04g2621	Itr07g0262
Vvi01g1351	Vvi17g0024	Sly03g2205	Sly06g1721	Itr11g0878	Itr02g0054	Sly03g2889	Sly06g1173	Itr04g2621	Itr07g0249
Vvi01g1353	Vvi14g1091	Sly03g2215	Sly06g1724	Itr11g0883	Itr02g1945	Sly03g2882	Sly12g1341	Itr04g2606	Itr07g0228
Vvi01g1355	Vvi17g0022	Sly03g2079	Sly06g1733	Itr11g0892	Itr02g1942	Sly03g2876	Sly06g1165	Itr04g2596	Itr14g0832
Vvi01g1357	Vvi14g1090	Sly03g2075	Sly06g1735	Itr11g0917	Itr02g1904	Sly03g2871	Sly06g1164	Itr04g2580	Itr14g0849
Vvi01g1358	Vvi14g1088	Sly03g2053	Sly06g1740	Itr11g0934	Itr02g1871	Sly03g2869	Sly06g1433	Itr04g2579	Itr14g0851
Vvi01g1358	Vvi17g0019	Sly03g2036	Sly06g1751	Itr11g0947	Itr02g1844	Sly03g2868	Sly06g1434	Itr04g2571	Itr07g0192
Vvi14g1088	Vvi17g0019	Sly03g2030	Sly06g1757	Itr10g0234	Itr10g1357	Sly03g2860	Sly12g1337	Itr04g2568	Itr14g0863
Vvi01g1360	Vvi17g0016	Sly03g1965	Sly06g1767	Itr10g0241	Itr10g1355	Sly03g2853	Sly06g1442	Itr04g2559	Itr07g0175
Vvi01g1361	Vvi17g0015	Sly03g1953	Sly06g1769	Itr10g0261	Itr01g0537	Sly03g2852	Sly12g1324	Itr04g2549	Itr07g0171
Vvi01g1362	Vvi14g1087	Sly04g2499	Sly12g1779	Itr10g0263	Itr01g0538	Sly03g2842	Sly12g1321	Itr04g2545	Itr14g0904
Vvi01g1363	Vvi17g0011	Sly04g2488	Sly12g1776	Itr10g0270	Itr10g1334	Sly03g2829	Sly12g1311	Itr04g2544	Itr14g0906
Vvi01g1364	Vvi17g0010	Sly04g2461	Sly12g1768	Itr10g0273	Itr10g1328	Sly03g2828	Sly12g1310	Itr04g2540	Itr07g1070
Vvi01g1377	Vvi14g1073	Sly04g2436	Sly12g1757	Itr03g1439	Itr12g1568	Sly03g2788	Sly06g1459	Itr04g2306	Itr07g1064
Vvi01g1378	Vvi14g1072	Sly04g2417	Sly12g1747	Itr03g1441	Itr12g1564	Sly03g2785	Sly12g1291	Itr04g2305	Itr14g1052
Vvi01g1380	Vvi17g0005	Sly04g1302	Sly12g1558	Itr03g1442	Itr12g1562	Sly03g2753	Sly12g1280	Itr04g2304	Itr07g1057
Vvi01g1382	Vvi14g1061	Sly04g1332	Sly11g0679	Itr03g1485	Itr12g1526	Sly03g2758	Sly12g1279	Itr04g2303	Itr07g1054
Vvi01g1391	Vvi14g1054	Sly04g1791	Sly12g1583	Itr03g1493	Itr12g1517	Sly03g2760	Sly06g1478	Itr04g2301	Itr07g1048
Vvi02g0005	Vvi15g0849	Sly04g1879	Sly11g0431	Itr03g1498	Itr12g1514	Sly03g2765	Sly06g1479	Itr04g2296	Itr07g1040
Vvi02g0014	Vvi15g0843	Sly04g1943	Sly12g1627	Itr03g1506	Itr12g1510	Sly03g2766	Sly06g1481	Itr04g2290	Itr14g1072
Vvi02g0023	Vvi16g0772	Sly04g2003	Sly12g1635	Itr03g1527	Itr12g1490	Sly03g2425	Sly06g1492	Itr04g2289	Itr14g1073
Vvi02g0029	Vvi16g0782	Sly04g2013	Sly12g1639	Itr03g1530	Itr12g1487	Sly03g2428	Sly12g1268	Itr04g2283	Itr07g1028
Vvi02g0031	Vvi16g0786	Sly04g2023	Sly12g1643	Itr03g1539	Itr12g1483	Sly03g2438	Sly06g1496	Itr04g2281	Itr14g1075
Vvi02g0033	Vvi16g0790	Sly04g2026	Sly12g1644	Itr03g1544	Itr12g1479	Sly03g2440	Sly06g1499	Itr04g2273	Itr07g1015
Vvi02g0035	Vvi16g0791	Sly04g2033	Sly12g1648	Itr03g1570	Itr12g1450	Sly03g2444	Sly06g1501	Itr04g2272	Itr14g1083
Vvi02g0039	Vvi15g0837	Sly04g2056	Sly12g1657	Itr03g1580	Itr12g1447	Sly03g2446	Sly12g1264	Itr04g2270	Itr14g1084
Vvi02g0039	Vvi16g0796	Sly04g2058	Sly12g1659	Itr03g1688	Itr12g1144	Sly03g2450	Sly06g1502	Itr04g2269	Itr07g1014
Vvi15g0837	Vvi16g0796	Sly04g2071	Sly12g1662	Itr03g1689	Itr13g0200	Sly03g2454	Sly06g1505	Itr04g2268	Itr07g1011
Vvi02g0040	Vvi15g0836	Sly04g2075	Sly12g1663	Itr03g1709	Itr12g1159	Sly03g2457	Sly12g1260	Itr04g2267	Itr07g1010
Vvi02g0045	Vvi15g0833	Sly04g2083	Sly12g1665	Itr03g1716	Itr12g1170	Sly03g2525	Sly06g1507	Itr04g2266	Itr07g1009
Vvi02g0045	Vvi16g0815	Sly04g2090	Sly12g1666	Itr03g1845	Itr13g0062	Sly03g2516	Sly06g1514	Itr04g2265	Itr07g1007
Vvi15g0833	Vvi16g0815	Sly04g2097	Sly12g1673	Itr02g0797	Itr11g0363	Sly03g2507	Sly06g1517	Itr04g2263	Itr14g1087
Vvi02g0048	Vvi16g0818	Sly04g2101	Sly12g1674	Itr02g0781	Itr11g0353	Sly03g2500	Sly06g1520	Itr04g2262	Itr14g1088
Vvi02g0049	Vvi15g0826	Sly04g2106	Sly12g1677	Itr02g0775	Itr11g0352	Sly03g2486	Sly06g1522	Itr04g2261	Itr07g1004
Vvi02g0061	Vvi15g0796	Sly04g2107	Sly12g1678	Itr02g0772	Itr11g0350	Sly03g2560	Sly06g1553	Itr04g2253	Itr14g1092
Vvi02g0061	Vvi16g0833	Sly04g2190	Sly12g1696	Itr02g0767	Itr11g0346	Sly03g2554	Sly06g1547	Itr04g2248	Itr14g1103
Vvi15g0796	Vvi16g0833	Sly04g2199	Sly12g1698	Itr02g0766	Itr11g0345	Sly03g2548	Sly12g1243	Itr04g2246	Itr07g0983
Vvi02g0063	Vvi16g0838	Sly04g2218	Sly12g1701	Itr02g0765	Itr11g0344	Sly03g2544	Sly06g1542	Itr04g2245	Itr07g0980
Vvi02g0065	Vvi16g0841	Sly04g2224	Sly12g1704	Itr02g0891	Itr11g0342	Sly03g2542	Sly06g1540	Itr04g2244	Itr07g0969
Vvi02g0069	Vvi16g0865	Sly04g2230	Sly12g1707	Itr02g0758	Itr11g0340	Sly03g2541	Sly06g1539	Itr04g2240	Itr07g0967
Vvi02g0079	Vvi15g0778	Sly04g2251	Sly12g1709	Itr02g0909	Itr11g0373	Sly03g2538	Sly12g1242	Itr04g2235	Itr07g0954
Vvi02g0080	Vvi15g0777	Sly04g2252	Sly12g1710	Itr02g0913	Itr09g0684	Sly03g3045	Sly06g1240	Itr04g2234	Itr07g0949
Vvi02g0083	Vvi15g0776	Sly04g2269	Sly12g1714	Itr02g0917	Itr11g0377	Sly02g1711	Sly03g0466	Itr04g2230	Itr14g1116
Vvi02g0084	Vvi16g0874	Sly04g2324	Sly12g1720	Itr02g0918	Itr11g0381	Sly02g0384	Sly03g0468	Itr04g2219	Itr14g1123
Vvi02g0096	Vvi15g0772	Sly04g2356	Sly12g1725	Itr02g0719	Itr09g0667	Sly02g1694	Sly03g0470	Itr04g2218	Itr07g0943
Vvi02g0097	Vvi15g0771	Sly04g1510	Sly11g0801	Itr02g0718	Itr09g0665	Sly02g0380	Sly03g0472	Itr04g2214	Itr14g1126
Vvi02g0098	Vvi16g0887	Sly04g1626	Sly12g1528	Itr02g0711	Itr11g0396	Sly02g1685	Sly03g0474	Itr04g2207	Itr14g1128
Vvi02g0099	Vvi15g0769	Sly04g1616	Sly12g1526	Itr02g0937	Itr11g0400	Sly02g1679	Sly03g0476	Itr04g2201	Itr07g0938
Vvi02g0104	Vvi15g0761	Sly07g1803	Sly12g0615	Itr02g0939	Itr11g0405	Sly02g1498	Sly03g0145	Itr04g2195	Itr14g1135
Vvi02g0105	Vvi15g0760	Sly07g1810	Sly10g0231	Itr02g0703	Itr11g0415	Sly02g1442	Sly03g0133	Itr04g2194	Itr14g1138
Vvi02g0109	Vvi15g0759	Sly07g1822	Sly10g0225	Itr02g0595	Itr11g0468	Sly02g1439	Sly03g0131	Itr04g2192	Itr07g0780
Vvi02g0110	Vvi15g0757	Sly07g1828	Sly10g0222	Itr02g0592	Itr11g0510	Sly02g1438	Sly03g0130	Itr04g2191	Itr07g0778
Vvi02g0111	Vvi15g0755	Sly07g1829	Sly10g0221	Itr02g0588	Itr11g0533	Sly02g1418	Sly03g0127	Itr04g2190	Itr07g0776
Vvi02g0115	Vvi15g0752	Sly07g1836	Sly12g0599	Itr02g0585	Itr11g0514	Sly02g1410	Sly03g0499	Itr04g2188	Itr14g1141
Vvi02g0117	Vvi15g0749	Sly07g1837	Sly10g0415	Itr02g0560	Itr09g0721	Sly02g1409	Sly03g0126	Itr04g2186	Itr14g1142
Vvi02g0118	Vvi15g0747	Sly07g1839	Sly12g0595	Itr02g0555	Itr09g0725	Sly02g1381	Sly03g0123	Itr04g2184	Itr07g0774
Vvi02g0118	Vvi16g0895	Sly07g1844	Sly12g0583	Itr02g0502	Itr09g0772	Sly02g1369	Sly03g0121	Itr04g2182	Itr07g0865
Vvi15g0747	Vvi16g0895	Sly07g1867	Sly10g0401	Itr02g0634	Itr09g0549	Sly02g1365	Sly03g0119	Itr04g2174	Itr07g0892
Vvi02g0124	Vvi15g0739	Sly07g1873	Sly10g0200	Itr02g0654	Itr11g0468	Sly02g1357	Sly03g0117	Itr04g2173	Itr07g0927
Vvi02g0124	Vvi16g0906	Sly07g1890	Sly10g0192	Itr02g0656	Itr11g0635	Sly02g1350	Sly03g0115	Itr04g2172	Itr07g0928
Vvi15g0739	Vvi16g0906	Sly07g1893	Sly12g0560	Itr02g0544	Itr09g0738	Sly02g1347	Sly03g0114	Itr04g2168	Itr07g0930
Vvi02g0129	Vvi16g0911	Sly07g1928	Sly12g0119	Itr02g0543	Itr09g0742	Sly02g1341	Sly03g0113	Itr04g2162	Itr07g0935
Vvi02g0133	Vvi15g0727	Sly07g1953	Sly10g0162	Itr02g0542	Itr09g0743	Sly02g1329	Sly03g0112	Itr04g2149	Itr07g1378
Vvi02g0133	Vvi16g0931	Sly07g1969	Sly10g0156	Itr02g0517	Itr09g0759	Sly02g1328	Sly03g0110	Itr04g2143	Itr07g1364
Vvi15g0727	Vvi16g0931	Sly07g1972	Sly10g0153	Itr02g0511	Itr09g0764	Sly02g1291	Sly03g0104	Itr04g2142	Itr14g1167
Vvi02g0138	Vvi16g0939	Sly07g1982	Sly10g0149	Itr02g0505	Itr09g0768	Sly02g1274	Sly03g0098	Itr04g2139	Itr07g1357
Vvi02g0143	Vvi15g0710	Sly07g1987	Sly10g0147	Itr02g0499	Itr11g0579	Sly02g1268	Sly03g0097	Itr04g2138	Itr07g1353
Vvi02g0146	Vvi15g0692	Sly07g2002	Sly10g0136	Itr12g1765	Itr03g1228	Sly02g1266	Sly03g0096	Itr04g2132	Itr14g1186
Vvi02g0148	Vvi16g0949	Sly07g2094	Sly12g0642	Itr12g1770	Itr03g1223	Sly02g1265	Sly03g0095	Itr04g2130	Itr14g1188
Vvi02g0149	Vvi15g0689	Sly07g2121	Sly10g0099	Itr12g1772	Itr05g0218	Sly02g1246	Sly03g0093	Itr04g2129	Itr14g1193
Vvi02g0149	Vvi16g1073	Sly07g2130	Sly12g0653	Itr12g1773	Itr03g1221	Sly02g1243	Sly03g0092	Itr04g2122	Itr14g1196
Vvi15g0689	Vvi16g1073	Sly04g0031	Sly05g0597	Itr12g1778	Itr03g1214	Sly02g1242	Sly03g0091	Itr04g2121	Itr07g1342
Vvi02g0151	Vvi16g1071	Sly04g0033	Sly05g0602	Itr12g1780	Itr03g1213	Sly02g1238	Sly03g0090	Itr04g2120	Itr07g1341
Vvi02g0154	Vvi15g0683	Sly04g0037	Sly05g0615	Itr12g1781	Itr03g1212	Sly02g1232	Sly03g0089	Itr04g2119	Itr14g1200
Vvi02g0154	Vvi16g1069	Sly04g0099	Sly05g0495	Itr12g1784	Itr03g1209	Sly02g1225	Sly03g0087	Itr04g2118	Itr07g1336
Vvi15g0683	Vvi16g1069	Sly04g0102	Sly05g0473	Itr12g1785	Itr03g1208	Sly02g1190	Sly03g0083	Itr04g2116	Itr14g1203
Vvi02g0162	Vvi15g0675	Sly04g0106	Sly05g0465	Itr12g1786	Itr03g1207	Sly02g1188	Sly03g0082	Itr04g2115	Itr14g1204
Vvi02g0187	Vvi16g1059	Sly04g0115	Sly05g0447	Itr12g1789	Itr03g1206	Sly02g1186	Sly03g0081	Itr04g2103	Itr07g1330
Vvi02g0193	Vvi15g0668	Sly04g0125	Sly05g0421	Itr12g1791	Itr03g1204	Sly02g1181	Sly03g0079	Itr04g2096	Itr14g1218
Vvi02g0198	Vvi16g1045	Sly04g0137	Sly05g0401	Itr12g1794	Itr05g0206	Sly02g1180	Sly03g0078	Itr04g2094	Itr14g1219
Vvi02g0208	Vvi15g0661	Sly04g0141	Sly05g0390	Itr12g1796	Itr03g1196	Sly02g0246	Sly03g2930	Itr04g2085	Itr07g0837
Vvi02g0208	Vvi16g1040	Sly04g0142	Sly05g0376	Itr12g1801	Itr05g0196	Sly02g0970	Sly03g1796	Itr04g2083	Itr07g1308
Vvi15g0661	Vvi16g1040	Sly04g0155	Sly05g0339	Itr12g1806	Itr03g1184	Sly05g1140	Sly07g0543	Itr04g2081	Itr14g1226
Vvi02g0209	Vvi15g0660	Sly04g0156	Sly05g0331	Itr12g1819	Itr03g1171	Sly05g1153	Sly07g0972	Itr04g2079	Itr07g1307
Vvi02g0209	Vvi16g1037	Sly04g0158	Sly05g0327	Itr12g1823	Itr03g1167	Sly05g1159	Sly12g0323	Itr04g2073	Itr14g1228
Vvi15g0660	Vvi16g1037	Sly04g0175	Sly05g0287	Itr12g1827	Itr06g1186	Sly05g1162	Sly07g0931	Itr04g2070	Itr07g1297
Vvi02g0210	Vvi15g0659	Sly04g0876	Sly05g0066	Itr12g1838	Itr03g1151	Sly05g1167	Sly07g0920	Itr04g2067	Itr07g1293
Vvi02g0216	Vvi15g0658	Sly04g0880	Sly05g0067	Itr12g1663	Itr03g1345	Sly05g1215	Sly07g0885	Itr04g2062	Itr14g1232
Vvi02g0219	Vvi15g0655	Sly04g0085	Sly05g0179	Itr12g1671	Itr03g1339	Sly05g1216	Sly07g0884	Itr04g2060	Itr14g1235
Vvi02g0220	Vvi15g0653	Sly04g0084	Sly05g0183	Itr12g1684	Itr03g1326	Sly05g1220	Sly12g0293	Itr04g2058	Itr07g0830
Vvi02g0220	Vvi16g1034	Sly04g0083	Sly05g0193	Itr12g1689	Itr03g1317	Sly05g1128	Sly07g0832	Itr04g2055	Itr07g0813
Vvi15g0653	Vvi16g1034	Sly04g0082	Sly05g0195	Itr12g1690	Itr03g1315	Sly05g1182	Sly12g0270	Itr04g2052	Itr14g1240
Vvi02g0222	Vvi16g1030	Sly04g0069	Sly05g0216	Itr12g1695	Itr03g1301	Sly05g1005	Sly12g0238	Itr04g2049	Itr07g0805
Vvi02g0225	Vvi16g1026	Sly04g0062	Sly05g0256	Itr12g1697	Itr03g1298	Sly05g1362	Sly07g0452	Itr04g2047	Itr07g0800
Vvi02g0231	Vvi16g1021	Sly04g0026	Sly05g0568	Itr12g1698	Itr05g0291	Sly05g1378	Sly07g0498	Itr04g2041	Itr14g1249
Vvi02g0234	Vvi16g1018	Sly04g0018	Sly05g0516	Itr12g1713	Itr03g1285	Sly05g1388	Sly07g0503	Itr04g2441	Itr14g0997
Vvi02g0238	Vvi15g0642	Sly04g1006	Sly05g0892	Itr12g1714	Itr05g0276	Sly07g1658	Sly10g0241	Itr04g2463	Itr07g0098
Vvi02g0240	Vvi15g0640	Sly08g0308	Sly12g1485	Itr12g1715	Itr05g0275	Sly07g1650	Sly10g0257	Itr04g2483	Itr07g0120
Vvi02g0240	Vvi16g1014	Sly08g2002	Sly12g1481	Itr12g1718	Itr03g1283	Sly07g1614	Sly10g0288	Itr04g2486	Itr07g0122
Vvi15g0640	Vvi16g1014	Sly08g0318	Sly12g1477	Itr12g1719	Itr03g1282	Sly07g1611	Sly12g0480	Itr04g2514	Itr07g0138
Vvi02g0242	Vvi15g0637	Sly08g2035	Sly12g1466	Itr12g1722	Itr05g0269	Sly07g1607	Sly10g0291	Itr04g2520	Itr14g0933
Vvi02g0249	Vvi16g1006	Sly08g2058	Sly12g1463	Itr12g1728	Itr03g1268	Sly07g1599	Sly12g0477	Itr04g2524	Itr07g0142
Vvi02g0250	Vvi15g0624	Sly08g2108	Sly12g1456	Itr12g1734	Itr03g1264	Sly07g1598	Sly10g0292	Itr04g2529	Itr07g0149
Vvi02g0250	Vvi16g1005	Sly08g0360	Sly12g1453	Itr12g1740	Itr03g1256	Sly07g1595	Sly12g0476	Itr04g2536	Itr14g0918
Vvi15g0624	Vvi16g1005	Sly08g0303	Sly12g1489	Itr12g1742	Itr05g0250	Sly07g1590	Sly10g0293	Itr04g2541	Itr07g0167
Vvi02g0252	Vvi15g0622	Sly08g1858	Sly12g1510	Itr12g1754	Itr03g1243	Sly07g1422	Sly12g0471	Itr04g2316	Itr07g1072
Vvi02g0253	Vvi15g0621	Sly08g0278	Sly12g1513	Itr12g1756	Itr03g1238	Sly07g1429	Sly10g0296	Itr04g2318	Itr07g1073
Vvi02g0254	Vvi16g0759	Sly08g0277	Sly12g1514	Itr12g1760	Itr03g1232	Sly07g1437	Sly10g0301	Itr04g2319	Itr07g1077
Vvi02g0255	Vvi16g1002	Sly02g2637	Sly10g1077	Itr12g1763	Itr03g1231	Sly07g1440	Sly12g0465	Itr04g2321	Itr07g1078
Vvi02g0259	Vvi15g0618	Sly01g0978	Sly12g2011	Itr11g0628	Itr06g1186	Sly07g1443	Sly12g0464	Itr04g2323	Itr14g1019
Vvi02g0259	Vvi16g0998	Sly01g1087	Sly12g2036	Itr11g0662	Itr02g0346	Sly07g1458	Sly10g0311	Itr04g2324	Itr07g1097
Vvi15g0618	Vvi16g0998	Sly01g1088	Sly12g2037	Itr11g0663	Itr05g0452	Sly07g1460	Sly10g0312	Itr04g2333	Itr14g1026
Vvi02g0260	Vvi15g0617	Sly01g1171	Sly12g2047	Itr11g0664	Itr02g0344	Sly07g1463	Sly10g0313	Itr04g2335	Itr14g1031
Vvi02g0267	Vvi16g0993	Sly09g1948	Sly12g1899	Itr11g0673	Itr02g0335	Sly07g1464	Sly12g0405	Itr04g2340	Itr07g1103
Vvi02g0270	Vvi15g0606	Sly06g2085	Sly11g1722	Itr11g0678	Itr02g0327	Sly07g1465	Sly10g0314	Itr04g2348	Itr07g1109
Vvi02g0270	Vvi16g0984	Sly06g2088	Sly11g1718	Itr11g0690	Itr02g0175	Sly07g1466	Sly10g0207	Itr04g2352	Itr07g1111
Vvi15g0606	Vvi16g0984	Sly06g2090	Sly11g1715	Itr11g0697	Itr06g1137	Sly07g1472	Sly10g0315	Itr04g2360	Itr07g1127
Vvi02g0271	Vvi15g0605	Sly06g2096	Sly11g1706	Itr12g1579	Itr05g0420	Sly07g1478	Sly12g0052	Itr04g2361	Itr07g1128
Vvi02g0271	Vvi16g0983	Sly06g2097	Sly11g1692	Itr12g1598	Itr05g0395	Sly07g1482	Sly12g0446	Itr04g2363	Itr14g0744
Vvi15g0605	Vvi16g0983	Sly06g2098	Sly11g1691	Itr12g1613	Itr03g1393	Sly07g1484	Sly10g0324	Itr04g2375	Itr14g0728
Vvi02g0274	Vvi15g0602	Sly06g2118	Sly11g1920	Itr12g1616	Itr03g1390	Sly07g1487	Sly10g0198	Itr04g2379	Itr14g0725
Vvi02g0275	Vvi15g0599	Sly06g2122	Sly11g1925	Itr12g1630	Itr03g1372	Sly07g1488	Sly10g0328	Itr04g2381	Itr07g0030
Vvi02g0277	Vvi15g0596	Sly06g2124	Sly11g1939	Itr04g0525	Itr09g1402	Sly07g1489	Sly10g0195	Itr04g2385	Itr07g0031
Vvi02g0279	Vvi15g0587	Sly06g2126	Sly11g1942	Itr04g0515	Itr09g1413	Sly07g1492	Sly10g0330	Itr04g2386	Itr07g0032
Vvi02g0279	Vvi16g0974	Sly06g0029	Sly11g1956	Itr04g0436	Itr09g1475	Sly07g1506	Sly10g0337	Itr04g2387	Itr14g0665
Vvi15g0587	Vvi16g0974	Sly06g2138	Sly11g1521	Itr04g0427	Itr09g1480	Sly07g1510	Sly10g0186	Itr04g2390	Itr07g0036
Vvi02g0294	Vvi15g0560	Sly06g0044	Sly11g1502	Itr04g0418	Itr09g1485	Sly07g1328	Sly10g0364	Itr04g2407	Itr07g0053
Vvi02g0303	Vvi16g0757	Sly06g2162	Sly11g1500	Itr04g0411	Itr09g1494	Sly07g1545	Sly10g0346	Itr04g2408	Itr14g0631
Vvi02g0304	Vvi16g0756	Sly06g2168	Sly11g1491	Itr04g0405	Itr09g1506	Sly07g1544	Sly10g0347	Itr04g2412	Itr07g0055
Vvi02g0305	Vvi15g0849	Sly06g2170	Sly11g1488	Itr04g0397	Itr09g1510	Sly07g1540	Sly12g0460	Itr04g2413	Itr07g0056
Vvi02g0309	Vvi16g0755	Sly06g2076	Sly11g1741	Itr04g0356	Itr09g1554	Sly07g1539	Sly10g0349	Itr04g2414	Itr07g0057
Vvi02g0310	Vvi16g0752	Sly06g2075	Sly11g1738	Itr15g1216	Itr10g0891	Sly07g1534	Sly12g0462	Itr04g2416	Itr07g0059
Vvi02g0311	Vvi15g0852	Sly06g2070	Sly11g1674	Itr15g1215	Itr10g0890	Sly07g1333	Sly12g0092	Itr04g2422	Itr07g0060
Vvi02g0312	Vvi15g0856	Sly06g2069	Sly11g1669	Itr15g1208	Itr10g0885	Sly07g1344	Sly12g0088	Itr04g2423	Itr14g0614
Vvi02g0314	Vvi15g0859	Sly06g2057	Sly11g1523	Itr15g1197	Itr10g0881	Sly07g1350	Sly12g0085	Itr04g2424	Itr07g0062
Vvi02g0316	Vvi15g0864	Sly06g2052	Sly11g1533	Itr15g1122	Itr10g0840	Sly07g1351	Sly12g0084	Itr04g2428	Itr07g0064
Vvi02g0316	Vvi16g0739	Sly06g2044	Sly11g1550	Itr15g1120	Itr10g0839	Sly07g1354	Sly12g0083	Itr04g1878	Itr14g1414
Vvi15g0864	Vvi16g0739	Sly06g2040	Sly11g1558	Itr15g1109	Itr10g0827	Sly07g1358	Sly12g0081	Itr04g2020	Itr14g1275
Vvi02g0317	Vvi15g0865	Sly06g2029	Sly11g1584	Itr15g1086	Itr10g0796	Sly07g1362	Sly12g0078	Itr04g1874	Itr14g1403
Vvi02g0326	Vvi15g0893	Sly06g2025	Sly11g1586	Itr15g1059	Itr10g0779	Sly07g1584	Sly12g0076	Itr04g2001	Itr14g1296
Vvi02g0329	Vvi15g0896	Sly06g2011	Sly11g1611	Itr05g0984	Itr03g0718	Sly07g1386	Sly12g0075	Itr04g1846	Itr14g1422
Vvi02g0332	Vvi15g0903	Sly06g1998	Sly11g1640	Itr05g0986	Itr03g0713	Sly07g1391	Sly10g0365	Itr04g1845	Itr14g1423
Vvi02g0336	Vvi16g0717	Sly06g1978	Sly11g1649	Itr05g0990	Itr12g0368	Sly07g1407	Sly12g0071	Itr04g1844	Itr14g1424
Vvi02g0339	Vvi16g0716	Sly06g1976	Sly11g1655	Itr05g1007	Itr03g0692	Sly07g1582	Sly12g0068	Itr04g1843	Itr07g1540
Vvi02g0342	Vvi15g0906	Sly06g2462	Sly09g1721	Itr05g1155	Itr03g0217	Sly07g1572	Sly10g0046	Itr04g1841	Itr07g1545
Vvi02g0342	Vvi16g0699	Sly06g2463	Sly09g1717	Itr05g1142	Itr03g0202	Sly07g1212	Sly12g0137	Itr04g1839	Itr07g1546
Vvi15g0906	Vvi16g0699	Sly06g2467	Sly09g1695	Itr05g1134	Itr03g0197	Sly07g1561	Sly12g0044	Itr04g1833	Itr14g1434
Vvi02g0345	Vvi16g0691	Sly06g2472	Sly09g1314	Itr05g1129	Itr03g0192	Sly07g1554	Sly10g0357	Itr04g1813	Itr14g1463
Vvi02g0347	Vvi15g0914	Sly06g2476	Sly09g1296	Itr05g1122	Itr03g0184	Sly07g1206	Sly12g0122	Itr04g1800	Itr14g1472
Vvi02g0347	Vvi16g0689	Sly03g0054	Sly09g1413	Itr05g1121	Itr03g0181	Sly07g1199	Sly12g0121	Itr04g1799	Itr14g1473
Vvi15g0914	Vvi16g0689	Sly03g0056	Sly09g1418	Itr06g0351	Itr03g0003	Sly07g1198	Sly12g0039	Itr04g1798	Itr14g1475
Vvi02g0348	Vvi15g0916	Sly03g0058	Sly09g1423	Itr05g1865	Itr03g0048	Sly07g1194	Sly12g0120	Itr04g1797	Itr14g1477
Vvi02g0362	Vvi15g0927	Sly03g0070	Sly09g1466	Itr05g1855	Itr03g0056	Sly07g1191	Sly12g0119	Itr04g1795	Itr14g1483
Vvi02g0371	Vvi16g0639	Sly06g2432	Sly09g1473	Itr05g1842	Itr03g0077	Sly07g1150	Sly12g0117	Itr04g1790	Itr07g1597
Vvi02g0396	Vvi16g0632	Sly06g2430	Sly09g1475	Itr05g1812	Itr03g0084	Sly01g2936	Sly10g0879	Itr04g1789	Itr14g1489
Vvi02g0397	Vvi16g0630	Sly06g2424	Sly09g1220	Itr05g1832	Itr03g0104	Sly01g2932	Sly10g0882	Itr04g1788	Itr14g1490
Vvi02g0400	Vvi16g0626	Sly06g2413	Sly09g1201	Itr05g1833	Itr03g0112	Sly01g2928	Sly10g0886	Itr04g1782	Itr07g1600
Vvi02g0404	Vvi15g0484	Sly06g2409	Sly09g1179	Itr05g1834	Itr03g0114	Sly01g2839	Sly10g0802	Itr04g1777	Itr07g1608
Vvi02g0405	Vvi15g0485	Sly09g0043	Sly10g2059	Itr05g1838	Itr03g0118	Sly01g2827	Sly10g0792	Itr04g1776	Itr07g1609
Vvi02g0407	Vvi15g0940	Sly09g0066	Sly10g1401	Itr05g1839	Itr12g0610	Sly01g2795	Sly10g0778	Itr04g1775	Itr14g1497
Vvi02g0408	Vvi16g0612	Sly09g0017	Sly10g1395	Itr05g1843	Itr12g0609	Sly01g2771	Sly10g0771	Itr04g1773	Itr14g1498
Vvi02g0410	Vvi15g0487	Sly09g0008	Sly10g1391	Itr05g1063	Itr03g0128	Sly01g2762	Sly10g0737	Itr04g1760	Itr07g1638
Vvi02g0411	Vvi16g0603	Sly09g0680	Sly10g1379	Itr05g1071	Itr03g0140	Sly05g1675	Sly06g0803	Itr04g1751	Itr07g1626
Vvi02g0414	Vvi16g0600	Sly09g0665	Sly10g2081	Itr05g1075	Itr03g0141	Sly05g1674	Sly06g0801	Itr04g1748	Itr14g1508
Vvi02g0415	Vvi16g0597	Sly09g0830	Sly10g2082	Itr05g1076	Itr03g0143	Sly05g1672	Sly06g0789	Itr04g1744	Itr14g1515
Vvi02g0416	Vvi15g0493	Sly09g0219	Sly10g2162	Itr05g1079	Itr12g0590	Sly05g1669	Sly06g0784	Itr04g1739	Itr14g1518
Vvi02g0417	Vvi16g0591	Sly09g0202	Sly10g1951	Itr05g1093	Itr03g0150	Sly05g1668	Sly06g0765	Itr04g1738	Itr07g1617
Vvi02g0419	Vvi15g0494	Sly09g0189	Sly10g2153	Itr05g1099	Itr03g0153	Sly05g1667	Sly06g0761	Itr04g1736	Itr14g1520
Vvi02g0434	Vvi15g0496	Sly09g0179	Sly10g2149	Itr05g1107	Itr03g0163	Sly05g1664	Sly06g0759	Itr04g1734	Itr14g1521
Vvi02g0435	Vvi15g0498	Sly09g0178	Sly10g2148	Itr04g0311	Itr09g1594	Sly05g1661	Sly06g0756	Itr04g1732	Itr14g1522
Vvi02g0436	Vvi16g0589	Sly09g0171	Sly10g1958	Itr04g0304	Itr11g0152	Sly05g1648	Sly06g0713	Itr04g1728	Itr14g1524
Vvi02g0437	Vvi16g0582	Sly09g0169	Sly10g2144	Itr04g0287	Itr09g1604	Sly05g1646	Sly06g0699	Itr04g1719	Itr14g1531
Vvi02g0442	Vvi15g0522	Sly09g0166	Sly10g2143	Itr04g0286	Itr09g1611	Sly05g1895	Sly06g0595	Itr04g1717	Itr14g1533
Vvi02g0446	Vvi15g0537	Sly09g0155	Sly10g1964	Itr04g0285	Itr09g1612	Sly05g1894	Sly06g0028	Itr04g1715	Itr14g1537
Vvi02g0453	Vvi16g0541	Sly09g0141	Sly10g2141	Itr04g0284	Itr11g0148	Sly05g1891	Sly06g0029	Itr04g1714	Itr07g1655
Vvi02g0454	Vvi15g0540	Sly09g0140	Sly10g2140	Itr04g0267	Itr11g0132	Sly05g1869	Sly06g0044	Itr04g1713	Itr14g1542
Vvi02g0468	Vvi16g0527	Sly09g0136	Sly10g2138	Itr04g0264	Itr11g0127	Sly05g1851	Sly06g0056	Itr04g1707	Itr07g1620
Vvi02g0477	Vvi16g0522	Sly09g0106	Sly10g1985	Itr04g0152	Itr11g0068	Sly05g1850	Sly06g0060	Itr04g1706	Itr14g1553
Vvi02g0483	Vvi16g0514	Sly09g0116	Sly10g2135	Itr04g0151	Itr11g0064	Sly05g1717	Sly06g0064	Itr03g0750	Itr12g0402
Vvi02g0488	Vvi16g0502	Sly09g0436	Sly10g2007	Itr04g0149	Itr11g0060	Sly05g1704	Sly06g0078	Itr03g0755	Itr05g1319
Vvi02g0491	Vvi15g0327	Sly09g0449	Sly10g2012	Itr04g0164	Itr11g0081	Sly05g1962	Sly11g0314	Itr03g0756	Itr05g1318
Vvi02g0491	Vvi16g0458	Sly09g0453	Sly10g2175	Itr04g0037	Itr09g1616	Sly05g1961	Sly11g0313	Itr03g0801	Itr05g1285
Vvi15g0327	Vvi16g0458	Sly09g0454	Sly10g2176	Itr04g0044	Itr09g1619	Sly05g1955	Sly11g0289	Itr03g0802	Itr05g1284
Vvi02g0496	Vvi16g0457	Sly09g0458	Sly10g2178	Itr04g0045	Itr09g1623	Sly05g1954	Sly11g0287	Itr03g0805	Itr05g1282
Vvi02g0497	Vvi16g0456	Sly09g0468	Sly10g2183	Itr04g0049	Itr09g1630	Sly05g1953	Sly11g0286	Itr03g0810	Itr05g1281
Vvi02g0499	Vvi16g0455	Sly09g0469	Sly10g2016	Itr04g0052	Itr11g0012	Sly05g1951	Sly11g0280	Itr03g0812	Itr05g1279
Vvi02g0532	Vvi16g0445	Sly09g0474	Sly10g2018	Itr04g0054	Itr11g0013	Sly05g1950	Sly11g0279	Itr03g0813	Itr12g0432
Vvi02g0541	Vvi15g0325	Sly09g0475	Sly10g2186	Itr04g0072	Itr09g1654	Sly05g1948	Sly11g0262	Itr03g0814	Itr12g0433
Vvi02g0548	Vvi15g0293	Sly09g0485	Sly10g2187	Itr04g0074	Itr09g1662	Sly05g1942	Sly11g0236	Itr03g0816	Itr05g1272
Vvi02g0570	Vvi15g0280	Sly09g0488	Sly10g2189	Itr04g0091	Itr11g0038	Sly05g1940	Sly11g0235	Itr03g0818	Itr05g1270
Vvi02g0571	Vvi15g0279	Sly09g0497	Sly10g2024	Itr04g0097	Itr09g1714	Sly01g2587	Sly09g1617	Itr03g0823	Itr12g0437
Vvi02g0572	Vvi15g0278	Sly09g0503	Sly10g2027	Itr04g0101	Itr09g1721	Sly01g2586	Sly09g1616	Itr03g0825	Itr05g1268
Vvi02g0575	Vvi15g0274	Sly09g0504	Sly10g2194	Itr04g0106	Itr09g1728	Sly01g2583	Sly09g1613	Itr03g0833	Itr05g1261
Vvi02g0592	Vvi15g0273	Sly09g0532	Sly10g2198	Itr04g0115	Itr11g0048	Sly01g2552	Sly09g1584	Itr03g0840	Itr12g0438
Vvi02g0596	Vvi15g0272	Sly09g0540	Sly10g2200	Itr04g0125	Itr09g1747	Sly01g2510	Sly09g1551	Itr03g0846	Itr12g0443
Vvi02g0618	Vvi15g0257	Sly09g0556	Sly10g2201	Itr04g0130	Itr09g1748	Sly01g2508	Sly09g1550	Itr03g0847	Itr05g1252
Vvi02g0621	Vvi15g0250	Sly09g0560	Sly10g2038	Itr04g0131	Itr09g1766	Sly02g0676	Sly02g2731	Itr03g0849	Itr05g1248
Vvi02g0622	Vvi15g0249	Sly09g0566	Sly10g2203	Itr03g2053	Itr12g2111	Sly02g0673	Sly03g0702	Itr03g0851	Itr12g0452
Vvi02g0658	Vvi15g0238	Sly09g0567	Sly10g2042	Itr03g2038	Itr12g2102	Sly02g0649	Sly02g2724	Itr03g0853	Itr05g1617
Vvi02g0665	Vvi16g0107	Sly09g0568	Sly10g2204	Itr03g1083	Itr05g0906	Sly02g0645	Sly02g2719	Itr03g0856	Itr05g1242
Vvi02g0676	Vvi16g0114	Sly09g0577	Sly10g2047	Itr03g1082	Itr05g0909	Sly02g0638	Sly03g0647	Itr03g0889	Itr05g1596
Vvi02g0685	Vvi16g0125	Sly09g0608	Sly10g2050	Itr03g1067	Itr05g0925	Sly02g0635	Sly02g2219	Itr03g0895	Itr05g1590
Vvi02g0692	Vvi16g0128	Sly09g0416	Sly10g1874	Itr03g1062	Itr12g1899	Sly02g0633	Sly02g2210	Itr03g0931	Itr05g1578
Vvi02g0693	Vvi16g0129	Sly09g0407	Sly10g1877	Itr03g1046	Itr12g1919	Sly02g0630	Sly02g2206	Itr03g0955	Itr05g1569
Vvi02g0709	Vvi16g0142	Sly09g0359	Sly10g1889	Itr03g1035	Itr12g1922	Sly02g0629	Sly02g2205	Itr03g0957	Itr05g1568
Vvi02g0710	Vvi16g0143	Sly09g0294	Sly10g1910	Itr03g1030	Itr05g0952	Sly02g0627	Sly02g2188	Itr03g0961	Itr05g1567
Vvi02g0719	Vvi16g0144	Sly09g0290	Sly10g1914	Itr03g1029	Itr05g1323	Sly02g0625	Sly02g2186	Itr03g0987	Itr05g1552
Vvi02g0733	Vvi16g0156	Sly09g0277	Sly10g1919	Itr03g1024	Itr12g1950	Sly02g0623	Sly02g2182	Itr03g2129	Itr12g2141
Vvi02g0779	Vvi16g0165	Sly09g0273	Sly10g2085	Itr03g1018	Itr12g1954	Sly02g0619	Sly03g0623	Itr03g2114	Itr12g2137
Vvi03g0004	Vvi18g1218	Sly09g0263	Sly10g2112	Itr03g2270	Itr12g1968	Sly02g0615	Sly02g2178	Itr03g2098	Itr05g1511
Vvi03g0007	Vvi04g1054	Sly09g0254	Sly10g2114	Itr03g2272	Itr12g1970	Sly02g0596	Sly02g2144	Itr03g2095	Itr12g2134
Vvi03g0010	Vvi04g1062	Sly09g0243	Sly10g2169	Itr03g2274	Itr05g1350	Sly02g0763	Sly02g2557	Itr03g2091	Itr12g2130
Vvi03g0010	Vvi18g1225	Sly09g0234	Sly10g1937	Itr03g1891	Itr12g1990	Sly02g0764	Sly02g2556	Itr03g2089	Itr05g1509
Vvi04g1062	Vvi18g1225	Sly09g0227	Sly10g1940	Itr03g1910	Itr05g1379	Sly02g0771	Sly02g2529	Itr03g2086	Itr12g2126
Vvi03g0014	Vvi18g1236	Sly06g1207	Sly12g1415	Itr03g1973	Itr05g1437	Sly02g0773	Sly02g2524	Itr03g2083	Itr05g1492
Vvi03g0015	Vvi18g1237	Sly06g1177	Sly12g1362	Itr03g1974	Itr12g2068	Sly02g0775	Sly02g2515	Itr03g2073	Itr12g2115
Vvi03g0018	Vvi18g1244	Sly06g1174	Sly12g1356	Itr03g1967	Itr12g2066	Sly02g0776	Sly02g2512	Itr15g0513	Itr09g0971
Vvi03g0020	Vvi04g1068	Sly06g1431	Sly12g1340	Itr03g1962	Itr05g1413	Sly02g0777	Sly02g2508	Itr15g0517	Itr09g0966
Vvi03g0020	Vvi18g1245	Sly06g1456	Sly12g1299	Itr03g1960	Itr12g2055	Sly02g0778	Sly02g2507	Itr15g0524	Itr09g0962
Vvi04g1068	Vvi18g1245	Sly06g1479	Sly12g1278	Itr03g1957	Itr05g1409	Sly02g0781	Sly02g2504	Itr15g0487	Itr12g1082
Vvi03g0023	Vvi18g1252	Sly06g1482	Sly12g1275	Itr03g1952	Itr05g1402	Sly02g1081	Sly02g2994	Itr15g0214	Itr09g1192
Vvi03g0035	Vvi18g1253	Sly06g1483	Sly12g1274	Itr03g1949	Itr12g2047	Sly02g1091	Sly02g2977	Itr15g0210	Itr09g1194
Vvi03g0038	Vvi04g1076	Sly07g0974	Sly12g0334	Itr03g1940	Itr12g2037	Sly02g1092	Sly02g2972	Itr15g0208	Itr09g1198
Vvi03g0039	Vvi04g1077	Sly07g0961	Sly12g0331	Itr03g1936	Itr12g2028	Sly02g1093	Sly02g2971	Itr15g0180	Itr09g1217
Vvi03g0040	Vvi04g1079	Sly07g0952	Sly12g0328	Itr02g1717	Itr06g0397	Sly02g1097	Sly02g2963	Itr15g0633	Itr09g0895
Vvi03g0051	Vvi04g1082	Sly07g0949	Sly12g0327	Itr02g1640	Itr11g1047	Sly02g1098	Sly02g2961	Itr15g0617	Itr09g0906
Vvi03g0052	Vvi18g1254	Sly07g0948	Sly12g0326	Itr02g1637	Itr11g1048	Sly02g1099	Sly02g2955	Itr15g0610	Itr12g0944
Vvi03g0057	Vvi04g1086	Sly07g0939	Sly12g0320	Itr02g1545	Itr06g0699	Sly02g1101	Sly02g2947	Itr15g0602	Itr09g0910
Vvi03g0059	Vvi04g1088	Sly07g0868	Sly12g0302	Itr02g1529	Itr11g1092	Sly02g1104	Sly02g2943	Itr15g0599	Itr09g0915
Vvi03g0060	Vvi04g1090	Sly07g0736	Sly12g0287	Itr02g1523	Itr11g1094	Sly02g1106	Sly02g2940	Itr15g0598	Itr09g0917
Vvi03g0060	Vvi18g1257	Sly07g0617	Sly12g0226	Itr02g1476	Itr11g1133	Sly02g1107	Sly02g2936	Itr15g0594	Itr09g0918
Vvi04g1090	Vvi18g1257	Sly07g0332	Sly12g0444	Itr02g1475	Itr11g1138	Sly02g1110	Sly02g2932	Itr15g0586	Itr09g0921
Vvi03g0067	Vvi18g1261	Sly07g0239	Sly12g0434	Itr02g1469	Itr11g1141	Sly02g1114	Sly02g2224	Itr15g0585	Itr09g0923
Vvi03g0070	Vvi04g1093	Sly07g0229	Sly12g0430	Itr02g1454	Itr11g1154	Sly02g1122	Sly02g2897	Itr15g0582	Itr09g0925
Vvi03g0072	Vvi18g1271	Sly07g0022	Sly12g0424	Itr02g1067	Itr06g1819	Sly02g1123	Sly02g2896	Itr15g0575	Itr09g0927
Vvi03g0075	Vvi18g1273	Sly10g0291	Sly12g0479	Itr02g1074	Itr06g1816	Sly02g1126	Sly02g2249	Itr15g0574	Itr09g0934
Vvi03g0109	Vvi18g1306	Sly10g0202	Sly12g0051	Itr02g1070	Itr06g1814	Sly02g1128	Sly02g2261	Itr15g0570	Itr09g0936
Vvi03g0119	Vvi18g1320	Sly10g0034	Sly12g0089	Itr02g1082	Itr06g1812	Sly02g1130	Sly02g2271	Itr15g0568	Itr09g0939
Vvi03g0120	Vvi18g1321	Sly02g2212	Sly03g0632	Itr02g1057	Itr06g1810	Sly02g1131	Sly02g2282	Itr15g0559	Itr09g0943
Vvi03g0123	Vvi07g1360	Sly02g2567	Sly03g0791	Itr02g1343	Itr06g1809	Sly02g1133	Sly02g2285	Itr15g0457	Itr09g0945
Vvi03g0139	Vvi04g1119	Sly02g2365	Sly03g0953	Itr02g1346	Itr11g1210	Sly02g1135	Sly02g2294	Itr15g0556	Itr12g0968
Vvi03g0147	Vvi07g1360	Sly05g1451	Sly10g0465	Itr02g1350	Itr11g1209	Sly02g1139	Sly03g0977	Itr15g0555	Itr12g0969
Vvi03g0147	Vvi18g0310	Sly05g1415	Sly10g0529	Itr02g1361	Itr06g1800	Sly02g1151	Sly02g2355	Itr15g0554	Itr12g0973
Vvi07g1360	Vvi18g0310	Sly03g1412	Sly06g0513	Itr02g1369	Itr06g1798	Sly02g1154	Sly03g0956	Itr15g0552	Itr09g0948
Vvi03g0152	Vvi07g1340	Sly03g1274	Sly06g0869	Itr02g1370	Itr06g1797	Sly02g1155	Sly02g2365	Itr15g0544	Itr09g0951
Vvi03g0162	Vvi04g1122	Sly03g1292	Sly06g0863	Itr02g1379	Itr06g1796	Sly02g0841	Sly02g2372	Itr15g0539	Itr09g0952
Vvi03g0163	Vvi04g1124	Sly03g1296	Sly06g0860	Itr02g1384	Itr11g1202	Sly02g0839	Sly02g2373	Itr15g0537	Itr09g0954
Vvi03g0166	Vvi04g1126	Sly03g1301	Sly06g0857	Itr02g1394	Itr06g1787	Sly02g0838	Sly02g2381	Itr15g0536	Itr12g0983
Vvi03g0166	Vvi18g1341	Sly03g1321	Sly06g0848	Itr02g1398	Itr11g1195	Sly02g0837	Sly02g2382	Itr15g0535	Itr12g0984
Vvi04g1126	Vvi18g1341	Sly03g1358	Sly06g0837	Itr02g1404	Itr06g1781	Sly02g0835	Sly02g2383	Itr15g0532	Itr12g0986
Vvi03g0167	Vvi04g1127	Sly03g1364	Sly06g0836	Itr02g1405	Itr06g1779	Sly02g0822	Sly02g2402	Itr15g0531	Itr09g0955
Vvi03g0167	Vvi18g1342	Sly06g1625	Sly12g1116	Itr02g1414	Itr11g1190	Sly02g0821	Sly02g2404	Itr15g0527	Itr09g0961
Vvi04g1127	Vvi18g1342	Sly10g0403	Sly12g0175	Itr02g1435	Itr06g1757	Sly02g0820	Sly02g2407	Itr15g0436	Itr09g1026
Vvi03g0174	Vvi18g1348	Sly10g0195	Sly12g0563	Itr02g1441	Itr06g1753	Sly02g0818	Sly02g2411	Itr15g0429	Itr09g1050
Vvi03g0176	Vvi04g1142	Sly10g0186	Sly12g0554	Itr02g1113	Itr06g1837	Sly02g0816	Sly02g2416	Itr15g0426	Itr09g1053
Vvi03g0177	Vvi07g1304	Sly10g0136	Sly12g0021	Itr02g1115	Itr11g1722	Sly02g0815	Sly02g2419	Itr15g0425	Itr09g1054
Vvi03g0178	Vvi04g1144	Sly10g0123	Sly12g0622	Itr02g1137	Itr11g1706	Sly02g0813	Sly02g2420	Itr15g0421	Itr09g1060
Vvi03g0179	Vvi04g1146	Sly10g0108	Sly12g0641	Itr02g1154	Itr11g1654	Sly01g1787	Sly10g0771	Itr15g0406	Itr09g1081
Vvi03g0180	Vvi04g1151	Sly10g0098	Sly12g0650	Itr02g1164	Itr06g1854	Sly01g1805	Sly05g1632	Itr15g0763	Itr09g2068
Vvi03g0180	Vvi18g0309	Sly05g0633	Sly01g0473	Itr02g1180	Itr11g1620	Sly01g1808	Sly05g1490	Itr15g0758	Itr09g2086
Vvi04g1151	Vvi18g0309	Sly05g0256	Sly01g0522	Itr01g2460	Itr08g0530	Sly01g1813	Sly10g0772	Itr15g0755	Itr09g2092
Vvi03g0181	Vvi18g1355	Sly10g1077	Sly01g3261	Itr01g2475	Itr06g1604	Sly01g1832	Sly10g0773	Itr15g0754	Itr09g2104
Vvi03g0182	Vvi04g1159	Sly09g1473	Sly06g0204	Itr01g2533	Itr08g0464	Sly01g1855	Sly05g1624	Itr15g0753	Itr09g2105
Vvi03g0184	Vvi18g0289	Sly09g1475	Sly06g0201	Itr01g2538	Itr08g0456	Sly01g1883	Sly10g0794	Itr15g0751	Itr12g0835
Vvi03g0186	Vvi04g1161	Sly09g1220	Sly06g0194	Itr01g2543	Itr08g0451	Sly01g1885	Sly05g1504	Itr15g0749	Itr12g0836
Vvi03g0186	Vvi18g1358	Sly12g1370	Sly03g2913	Itr01g2545	Itr08g0449	Sly01g1904	Sly10g0602	Itr15g0744	Itr09g0817
Vvi04g1161	Vvi18g1358	Sly12g1362	Sly03g2902	Itr01g2549	Itr06g1524	Sly01g1907	Sly10g0598	Itr15g0742	Itr12g0840
Vvi03g0188	Vvi18g1360	Sly12g1278	Sly03g2765	Itr01g2555	Itr06g1518	Sly01g1909	Sly10g0597	Itr15g0740	Itr12g0842
Vvi03g0192	Vvi04g1166	Sly12g1261	Sly03g2454	Itr01g2559	Itr08g0426	Sly01g1910	Sly05g1510	Itr15g0739	Itr09g0824
Vvi03g0195	Vvi18g1373	Sly12g0479	Sly07g1607	Itr01g2560	Itr06g1514	Sly01g1918	Sly10g0590	Itr15g0738	Itr12g0846
Vvi03g0198	Vvi18g1375	Sly03g0845	Sly02g0777	Itr01g2563	Itr08g0424	Sly01g1944	Sly05g1525	Itr15g0736	Itr12g0853
Vvi03g0207	Vvi18g0205	Sly03g0953	Sly02g1155	Itr01g2568	Itr08g0420	Sly01g1950	Sly10g0576	Itr15g0730	Itr09g0834
Vvi03g0209	Vvi04g1211	Sly10g0582	Sly01g1944	Itr01g2569	Itr08g0419	Sly01g2009	Sly10g0547	Itr15g0726	Itr12g0868
Vvi03g0210	Vvi04g1212	Sly10g0465	Sly01g2162	Itr01g2571	Itr08g0417	Sly01g2013	Sly10g0540	Itr15g0723	Itr09g0836
Vvi03g0210	Vvi18g0204	Sly10g0529	Sly01g2052	Itr01g2573	Itr08g0416	Sly01g2019	Sly10g0539	Itr15g0711	Itr12g0878
Vvi04g1212	Vvi18g0204	Sly12g1116	Sly03g2270	Itr01g2579	Itr06g1500	Sly01g2021	Sly10g0537	Itr15g0704	Itr09g0855
Vvi03g0211	Vvi07g1269	Sly12g0610	Sly07g1810	Itr01g2582	Itr08g0407	Sly01g2025	Sly10g0044	Itr15g0703	Itr12g0882
Vvi03g0226	Vvi18g0194	Sly12g0606	Sly07g1822	Itr01g2585	Itr08g0404	Sly01g2027	Sly10g0536	Itr15g0700	Itr09g0858
Vvi03g0233	Vvi18g0187	Sly12g0598	Sly07g1837	Itr01g2602	Itr08g0376	Sly01g1984	Sly10g0034	Itr15g0696	Itr12g0888
Vvi03g0238	Vvi18g0181	Sly12g0562	Sly07g1890	Itr01g2605	Itr06g1471	Sly01g2254	Sly10g0009	Itr15g0689	Itr09g0860
Vvi03g0239	Vvi18g0180	Sly12g0021	Sly07g2002	Itr01g2638	Itr08g0371	Sly01g2250	Sly10g0420	Itr15g0688	Itr09g0864
Vvi03g0244	Vvi18g0171	Sly12g0649	Sly07g2121	Itr01g2645	Itr08g0366	Sly01g2242	Sly10g0421	Itr15g0686	Itr09g0866
Vvi03g0268	Vvi18g0129	Sly01g0522	Sly04g0062	Itr01g2646	Itr06g1451	Sly01g2240	Sly10g0422	Itr15g0685	Itr12g0892
Vvi03g0279	Vvi18g1251	Sly01g3261	Sly02g2637	Itr01g2649	Itr06g1449	Sly01g2231	Sly10g0423	Itr15g0684	Itr12g0894
Vvi03g0305	Vvi18g0113	Sly06g0201	Sly06g2430	Itr01g2651	Itr06g1445	Sly01g2229	Sly10g0425	Itr15g0682	Itr09g0867
Vvi03g0313	Vvi18g0107	Sly03g2902	Sly06g1177	Itr01g2653	Itr08g0360	Sly01g2224	Sly10g0426	Itr15g0678	Itr09g0871
Vvi03g0315	Vvi18g0106	Sly02g1155	Sly02g2365	Itr01g2657	Itr06g1440	Sly01g2217	Sly10g0431	Itr15g0670	Itr09g0873
Vvi03g0320	Vvi18g0104	Sly05g0256	Sly01g0522	Itr01g2669	Itr06g1431	Sly01g2203	Sly10g0437	Itr15g0665	Itr12g0908
Vvi03g0321	Vvi18g0102	Sly10g1077	Sly01g3261	Itr01g2672	Itr06g1429	Sly01g2193	Sly10g0438	Itr15g0661	Itr09g0878
Vvi03g0322	Vvi18g1249	Sly09g1475	Sly06g0201	Itr01g2675	Itr06g1421	Sly01g2189	Sly05g1465	Itr15g0659	Itr09g0880
Vvi03g0323	Vvi18g0099	Sly12g1362	Sly03g2902	Itr01g2676	Itr06g1420	Sly01g2185	Sly10g0439	Itr15g0651	Itr09g0883
Vvi03g0326	Vvi18g0088	Sly03g0953	Sly02g1155	Itr01g2680	Itr06g1416	Sly01g2176	Sly05g1460	Itr15g0647	Itr12g0916
Vvi03g0328	Vvi18g0081			Itr01g2682	Itr06g1412	Sly01g2174	Sly10g0447	Itr15g0646	Itr12g0917
Vvi03g0329	Vvi18g0069			Itr01g2684	Itr06g1408	Sly01g2171	Sly05g1454	Itr15g0644	Itr09g0886
Vvi03g0334	Vvi18g1230			Itr01g2692	Itr06g1396	Sly01g2170	Sly10g0458	Itr15g0641	Itr09g0890
Vvi03g0344	Vvi18g0048			Itr01g2695	Itr06g1390	Sly01g2162	Sly05g1451	Itr15g0639	Itr09g0891
Vvi03g0348	Vvi18g0041			Itr01g2701	Itr06g1383	Sly01g2160	Sly10g0467	Itr15g0637	Itr12g0926
Vvi03g0358	Vvi18g0008			Itr01g2704	Itr08g0320	Sly01g2159	Sly05g1450	Itr15g0190	Itr01g0991
Vvi03g0367	Vvi18g1212			Itr01g2706	Itr08g0314	Sly01g2158	Sly05g1449	Itr15g0176	Itr09g1221
Vvi03g0372	Vvi18g1209			Itr01g2710	Itr08g0311	Sly01g2156	Sly10g0469	Itr15g0174	Itr09g1222
Vvi03g0374	Vvi18g0004			Itr01g2726	Itr06g1359	Sly01g2154	Sly10g0471	Itr15g0171	Itr01g0999
Vvi03g0378	Vvi18g1199			Itr01g2727	Itr08g0290	Sly01g2144	Sly05g1440	Itr15g0170	Itr09g1226
Vvi03g0381	Vvi18g1198			Itr01g2729	Itr06g1355	Sly01g2139	Sly10g0478	Itr15g0169	Itr09g1227
Vvi03g0387	Vvi18g1188			Itr01g2731	Itr06g1354	Sly01g2137	Sly10g0479	Itr15g0166	Itr01g1004
Vvi03g0390	Vvi07g1089			Itr01g2737	Itr08g0279	Sly01g2129	Sly10g0481	Itr15g0160	Itr09g1234
Vvi03g0390	Vvi18g1176			Itr01g2304	Itr06g1701	Sly01g2128	Sly05g1433	Itr15g0154	Itr09g1237
Vvi07g1089	Vvi18g1176			Itr01g2303	Itr06g1703	Sly01g2127	Sly05g1431	Itr15g0152	Itr09g1243
Vvi03g0399	Vvi18g1174			Itr01g2294	Itr06g1705	Sly01g2126	Sly05g1428	Itr15g0150	Itr09g1245
Vvi03g0403	Vvi18g1172			Itr01g1445	Itr02g0883	Sly01g2120	Sly10g0490	Itr15g0146	Itr09g1247
Vvi03g0406	Vvi18g0939			Itr01g1434	Itr06g0259	Sly01g2100	Sly10g0512	Itr15g0143	Itr09g1251
Vvi03g0409	Vvi18g0944			Itr01g1432	Itr02g0896	Sly01g2098	Sly10g0519	Itr15g0139	Itr01g1125
Vvi03g0411	Vvi07g1103			Itr01g1431	Itr02g0897	Sly01g2097	Sly10g0521	Itr15g0136	Itr09g1264
Vvi03g0412	Vvi07g1104			Itr01g1425	Itr02g0908	Sly01g2096	Sly10g0523	Itr15g0135	Itr09g1266
Vvi03g0412	Vvi18g0947			Itr01g1422	Itr06g0268	Sly01g2088	Sly10g0524	Itr15g0128	Itr09g1269
Vvi07g1104	Vvi18g0947			Itr01g1421	Itr06g0269	Sly01g2063	Sly05g1406	Itr15g0125	Itr09g1272
Vvi03g0413	Vvi07g1106			Itr01g0609	Itr02g0922	Sly01g2058	Sly05g1410	Itr15g0124	Itr01g1161
Vvi03g0414	Vvi07g1109			Itr01g0659	Itr02g0954	Sly01g2057	Sly05g1411	Itr15g0120	Itr09g1274
Vvi03g0415	Vvi07g1110			Itr05g1921	Itr02g0977	Sly01g2056	Sly05g1413	Itr15g0106	Itr09g1288
Vvi03g0418	Vvi07g1119			Itr05g1924	Itr06g0961	Sly01g2052	Sly05g1415	Itr15g0104	Itr09g1289
Vvi03g0419	Vvi07g1122			Itr05g1934	Itr02g1003	Sly01g2044	Sly10g0534	Itr15g0103	Itr09g1290
Vvi03g0419	Vvi18g0954			Itr05g1936	Itr02g1006	Sly01g2043	Sly05g1441	Itr15g0098	Itr01g1185
Vvi07g1122	Vvi18g0954			Itr05g1951	Itr02g1031	Sly01g2040	Sly10g0535	Itr15g0097	Itr01g1173
Vvi03g0420	Vvi18g0956			Itr05g1959	Itr02g1043	Sly03g0223	Sly03g1401	Itr15g0096	Itr09g1295
Vvi03g0422	Vvi07g1132			Itr05g1964	Itr06g0900	Sly03g0221	Sly03g1379	Itr15g0091	Itr09g1300
Vvi03g0424	Vvi18g0958			Itr05g1973	Itr02g1352	Sly03g0215	Sly06g0521	Itr15g0090	Itr01g1180
Vvi03g0435	Vvi18g0974			Itr05g1977	Itr02g1329	Sly03g0202	Sly06g0523	Itr15g0089	Itr09g1301
Vvi03g0438	Vvi07g1149			Itr05g1978	Itr06g0881	Sly03g0192	Sly06g0524	Itr15g0087	Itr09g1302
Vvi03g0438	Vvi18g0976			Itr05g1988	Itr02g1323	Sly03g0188	Sly06g0526	Itr15g0083	Itr09g1304
Vvi07g1149	Vvi18g0976			Itr05g1998	Itr02g1311	Sly03g0183	Sly06g0528	Itr15g0082	Itr09g1305
Vvi03g0447	Vvi18g0980			Itr05g2002	Itr02g1304	Sly03g0418	Sly06g0535	Itr15g0081	Itr09g1308
Vvi03g0459	Vvi07g1155			Itr05g2003	Itr06g0856	Sly03g0415	Sly06g0536	Itr15g0080	Itr09g1309
Vvi03g0460	Vvi18g0992			Itr01g0818	Itr02g1300	Sly03g0410	Sly06g0537	Itr15g0075	Itr09g1315
Vvi03g0462	Vvi18g0994			Itr05g2006	Itr06g0848	Sly03g0409	Sly06g0538	Itr15g0069	Itr09g1318
Vvi03g0463	Vvi07g1157			Itr05g2013	Itr06g0841	Sly03g0402	Sly06g0540	Itr15g0065	Itr09g1322
Vvi03g0467	Vvi18g0999			Itr05g2014	Itr02g1276	Sly03g0400	Sly06g0542	Itr15g0056	Itr09g1037
Vvi03g0474	Vvi07g1164			Itr05g2017	Itr02g1270	Sly03g0395	Sly06g0555	Itr15g0055	Itr09g1327
Vvi03g0474	Vvi18g1022			Itr04g1106	Itr14g0121	Sly03g0372	Sly06g0553	Itr15g0044	Itr09g1334
Vvi07g1164	Vvi18g1022			Itr04g1131	Itr14g0115	Sly03g0360	Sly06g0556	Itr15g0042	Itr09g1335
Vvi03g0475	Vvi18g1024			Itr04g1136	Itr14g0105	Sly03g0342	Sly06g0561	Itr15g0040	Itr09g1344
Vvi03g0477	Vvi18g1026			Itr04g1140	Itr14g0100	Sly03g0341	Sly06g0562	Itr15g0038	Itr09g1346
Vvi03g0490	Vvi18g1033			Itr04g1156	Itr14g0087	Sly03g0333	Sly06g0564	Itr15g0400	Itr01g1805
Vvi03g0540	Vvi18g1053			Itr04g1214	Itr14g0084	Sly03g0331	Sly06g0565	Itr15g0392	Itr01g1802
Vvi03g0541	Vvi18g1069			Itr04g1182	Itr14g0067	Sly03g0325	Sly06g0566	Itr15g0372	Itr01g1797
Vvi03g0555	Vvi18g1071			Itr08g1046	Itr14g0420	Sly03g0324	Sly06g0567	Itr15g0369	Itr09g1103
Vvi03g0559	Vvi18g1074			Itr08g1048	Itr14g0419	Sly03g0314	Sly06g0569	Itr15g0368	Itr09g1104
Vvi03g0566	Vvi18g0958			Itr08g1127	Itr14g0355	Sly03g0292	Sly06g0576	Itr15g0367	Itr01g1793
Vvi03g0572	Vvi18g1082			Itr08g1168	Itr14g0325	Sly03g0286	Sly06g0577	Itr15g0355	Itr09g1110
Vvi03g0578	Vvi18g1097			Itr08g1193	Itr14g0307	Sly03g0270	Sly06g0584	Itr15g0282	Itr09g1152
Vvi03g0580	Vvi07g1132			Itr10g1925	Itr01g1857	Sly03g0250	Sly06g0589	Itr15g0281	Itr01g1774
Vvi03g0580	Vvi18g1099			Itr10g1869	Itr01g1704	Sly03g0223	Sly06g0833	Itr15g0279	Itr01g1773
Vvi07g1132	Vvi18g1099			Itr10g1866	Itr01g1702	Sly03g2581	Sly06g1564	Itr15g0278	Itr01g1771
Vvi03g0582	Vvi04g0922			Itr10g1859	Itr01g1698	Sly03g2584	Sly06g1568	Itr15g0277	Itr09g1156
Vvi03g0583	Vvi04g0927			Itr10g1856	Itr01g1697	Sly03g2585	Sly06g1569	Itr15g0276	Itr01g1769
Vvi03g0583	Vvi18g1108			Itr10g1793	Itr01g1592	Sly03g2596	Sly06g1573	Itr15g0265	Itr09g1162
Vvi04g0927	Vvi18g1108			Itr10g1795	Itr01g1594	Sly03g2602	Sly06g1574	Itr15g0261	Itr09g1165
Vvi03g0584	Vvi04g0931			Itr10g1800	Itr01g1604	Sly03g1754	Sly06g1827	Itr15g0243	Itr01g1763
Vvi03g0585	Vvi18g1115			Itr10g1783	Itr01g1583	Sly03g1752	Sly06g1828	Itr15g0242	Itr01g1761
Vvi03g0589	Vvi04g0937			Itr10g1755	Itr01g1568	Sly03g1744	Sly06g1829	Itr15g0239	Itr01g1759
Vvi03g0593	Vvi04g0951			Itr10g1750	Itr01g1562	Sly03g1739	Sly06g1832	Itr15g0237	Itr01g1756
Vvi03g0598	Vvi04g0955			Itr06g0503	Itr01g0723	Sly03g1734	Sly06g1834	Itr15g0227	Itr01g1750
Vvi03g0609	Vvi04g0957			Itr06g0504	Itr01g0724	Sly03g1729	Sly06g1835	Itr15g0226	Itr09g1180
Vvi03g0613	Vvi18g1145			Itr06g0047	Itr01g0948	Sly03g1722	Sly06g1838	Itr15g0223	Itr01g0928
Vvi03g0615	Vvi07g1131			Itr06g0544	Itr01g0746	Sly03g1715	Sly06g1840	Itr15g0222	Itr09g1185
Vvi03g0615	Vvi18g0957			Itr06g0555	Itr01g0749	Sly03g1711	Sly06g1842	Itr15g0219	Itr09g1186
Vvi07g1131	Vvi18g0957			Itr05g1024	Itr12g0346	Sly03g2639	Sly12g1185	Itr15g0216	Itr09g1190
Vvi03g0617	Vvi18g1148			Itr05g1046	Itr12g0326	Sly03g2680	Sly12g1051	Itr15g0293	Itr09g1149
Vvi03g0624	Vvi18g1158			Itr05g1047	Itr12g0324	Sly03g2681	Sly12g1055	Itr15g0299	Itr09g1146
Vvi03g0626	Vvi18g1159			Itr05g1049	Itr12g0318	Sly03g2682	Sly12g1056	Itr15g0302	Itr09g1142
Vvi03g0629	Vvi04g0982			Itr05g1057	Itr12g0313	Sly03g2692	Sly12g1061	Itr15g0308	Itr09g1138
Vvi03g0630	Vvi04g0984			Itr05g1795	Itr12g0284	Sly03g2695	Sly12g1062	Itr15g0313	Itr09g1135
Vvi03g0630	Vvi18g1163			Itr05g1782	Itr12g0271	Sly03g2723	Sly12g1085	Itr15g0318	Itr01g1744
Vvi04g0984	Vvi18g1163			Itr05g1768	Itr12g0256	Sly03g2724	Sly06g1602	Itr15g0320	Itr09g1130
Vvi03g0631	Vvi04g0988			Itr04g1473	Itr13g1420	Sly03g2729	Sly12g1096	Itr15g0326	Itr01g1743
Vvi03g0631	Vvi18g1166			Itr04g1363	Itr01g2198	Sly03g2736	Sly06g1605	Itr15g0334	Itr01g1730
Vvi04g0988	Vvi18g1166			Itr04g0736	Itr13g1444	Sly03g2742	Sly06g1606	Itr15g0337	Itr09g1117
Vvi03g0633	Vvi07g1091			Itr04g0896	Itr01g2150	Sly03g2744	Sly06g1607	Itr11g0751	Itr02g0233
Vvi03g0633	Vvi18g0937			Itr04g1298	Itr13g1495	Sly03g2225	Sly06g1610	Itr11g0752	Itr06g1070
Vvi07g1091	Vvi18g0937			Itr04g1288	Itr13g1504	Sly03g2226	Sly06g1611	Itr11g0757	Itr06g1067
Vvi03g0634	Vvi07g1088			Itr04g1284	Itr01g1358	Sly03g2232	Sly12g1108	Itr11g0761	Itr02g0219
Vvi03g0636	Vvi18g0935			Itr04g1278	Itr13g1510	Sly03g2234	Sly06g1612	Itr11g0766	Itr06g1062
Vvi03g0637	Vvi07g1084			Itr04g1269	Itr01g1367	Sly03g2245	Sly06g1613	Itr11g0773	Itr02g0206
Vvi03g0637	Vvi18g0930			Itr04g1264	Itr01g1369	Sly03g2258	Sly06g1618	Itr11g0774	Itr06g1054
Vvi07g1084	Vvi18g0930			Itr04g1261	Itr01g1373	Sly03g2259	Sly06g1619	Itr11g0775	Itr02g0197
Vvi03g0646	Vvi18g0928			Itr04g1239	Itr01g1253	Sly03g2265	Sly06g1622	Itr11g0776	Itr02g0195
Vvi03g0647	Vvi18g0927			Itr04g1230	Itr01g1273	Sly03g2268	Sly06g1624	Itr11g0779	Itr02g0193
Vvi03g0648	Vvi07g1081			Itr04g1185	Itr13g1568	Sly03g2270	Sly06g1625	Itr11g0780	Itr02g0192
Vvi03g0652	Vvi18g0924			Itr04g0666	Itr13g1595	Sly03g2285	Sly06g1627	Itr11g0789	Itr02g0170
Vvi03g0657	Vvi07g1078			Itr04g0677	Itr13g1608	Sly03g2288	Sly06g1628	Itr11g0790	Itr06g1049
Vvi03g0676	Vvi04g1035			Itr04g0682	Itr13g1143	Sly03g2144	Sly06g1700	Itr11g0791	Itr02g0169
Vvi03g0676	Vvi18g1201			Itr04g0683	Itr13g1142	Sly03g2139	Sly06g1699	Itr11g0792	Itr02g0161
Vvi04g1035	Vvi18g1201			Itr04g0684	Itr13g1141	Sly03g2137	Sly06g1697	Itr11g0794	Itr02g0159
Vvi03g0681	Vvi18g0905			Itr04g0687	Itr13g1140	Sly03g2134	Sly06g1696	Itr11g0831	Itr02g0116
Vvi03g0683	Vvi18g0904			Itr04g0694	Itr13g1133	Sly03g2111	Sly06g1686	Itr11g0834	Itr02g0115
Vvi03g0686	Vvi07g1051			Itr04g0699	Itr13g1116	Sly03g2101	Sly06g1680	Itr11g0840	Itr02g0105
Vvi03g0691	Vvi07g1044			Itr04g0758	Itr13g1111	Sly03g2099	Sly06g1679	Itr11g0844	Itr02g0094
Vvi03g0691	Vvi18g0892			Itr04g0762	Itr13g1660	Sly03g2097	Sly06g1678	Itr11g0848	Itr02g0092
Vvi07g1044	Vvi18g0892			Itr04g0782	Itr13g1096	Sly03g2096	Sly06g1677	Itr11g0849	Itr02g0090
Vvi03g0692	Vvi07g1043			Itr04g0785	Itr13g1688	Sly03g2095	Sly06g1676	Itr11g0852	Itr02g0086
Vvi03g0693	Vvi18g0891			Itr04g0797	Itr13g1091	Sly03g2409	Sly06g1671	Itr11g0855	Itr02g0080
Vvi03g0698	Vvi18g0889			Itr04g0801	Itr13g1090	Sly03g2397	Sly06g1669	Itr11g0862	Itr06g0985
Vvi03g0700	Vvi07g1039			Itr04g0803	Itr13g1700	Sly03g2396	Sly06g1668	Itr11g0864	Itr02g0071
Vvi03g0700	Vvi18g0886			Itr04g0821	Itr01g1951	Sly03g2395	Sly06g1667	Itr11g0867	Itr02g1952
Vvi07g1039	Vvi18g0886			Itr04g0833	Itr01g1962	Sly03g2391	Sly06g1665	Itr11g0878	Itr02g0054
Vvi03g0705	Vvi07g1033			Itr04g0845	Itr01g1980	Sly03g2389	Sly06g1661	Itr11g0882	Itr02g1946
Vvi03g0712	Vvi18g0877			Itr07g0284	Itr14g0579	Sly03g2385	Sly06g1660	Itr11g0883	Itr02g1945
Vvi03g0713	Vvi07g1023			Itr07g0272	Itr14g0588	Sly03g2384	Sly06g1659	Itr11g0892	Itr02g1942
Vvi03g0719	Vvi18g0874			Itr07g0269	Itr14g0592	Sly03g2376	Sly06g1658	Itr11g0893	Itr02g1937
Vvi03g0720	Vvi07g1021			Itr07g0267	Itr14g0595	Sly03g2372	Sly06g1656	Itr11g0906	Itr02g1922
Vvi03g0720	Vvi18g0873			Itr07g0266	Itr14g0596	Sly03g2368	Sly06g1654	Itr11g0911	Itr02g1915
Vvi07g1021	Vvi18g0873			Itr07g0265	Itr14g0607	Sly03g2366	Sly06g1653	Itr11g0914	Itr02g1911
Vvi03g0721	Vvi07g1013			Itr07g0179	Itr14g0868	Sly03g2360	Sly06g1652	Itr11g0916	Itr02g1907
Vvi03g0726	Vvi18g0870			Itr07g1070	Itr14g1037	Sly03g2357	Sly06g1651	Itr11g0917	Itr02g1904
Vvi03g0729	Vvi18g0867			Itr07g1045	Itr14g1056	Sly03g2348	Sly06g1649	Itr11g0922	Itr02g1900
Vvi03g0737	Vvi07g1003			Itr07g1034	Itr14g1074	Sly03g2339	Sly06g1648	Itr11g0934	Itr02g1871
Vvi03g0748	Vvi18g0854			Itr07g1016	Itr14g1082	Sly03g2318	Sly06g1637	Itr11g0947	Itr02g1844
Vvi03g0752	Vvi18g0846			Itr07g1001	Itr14g1090	Sly03g2308	Sly06g1632	Itr11g0952	Itr02g1842
Vvi03g0764	Vvi18g0838			Itr07g0965	Itr14g1110	Sly03g2152	Sly06g1708	Itr11g0953	Itr02g1840
Vvi03g0814	Vvi18g0795			Itr07g0950	Itr14g1113	Sly03g2153	Sly06g1709	Itr11g0973	Itr02g1791
Vvi03g0975	Vvi18g0671			Itr07g0938	Itr14g1132	Sly03g2162	Sly06g1710	Itr11g0972	Itr02g1790
Vvi03g0997	Vvi07g0969			Itr07g0776	Itr14g1140	Sly03g2182	Sly06g1712	Itr11g0958	Itr02g1756
Vvi03g1003	Vvi18g0663			Itr07g1364	Itr14g1165	Sly03g2184	Sly06g1713	Itr11g0748	Itr02g0274
Vvi03g1006	Vvi07g0969			Itr07g1345	Itr14g1190	Sly03g2185	Sly06g1714	Itr11g0742	Itr02g0249
Vvi03g1009	Vvi18g0658			Itr07g1337	Itr14g1197	Sly03g2189	Sly06g1716	Itr11g0741	Itr02g0248
Vvi03g1044	Vvi18g0610			Itr07g1325	Itr14g1211	Sly03g2205	Sly06g1721	Itr11g0734	Itr02g0235
Vvi03g1045	Vvi18g0605			Itr07g1318	Itr14g1220	Sly03g2214	Sly06g1722	Itr10g0228	Itr10g1366
Vvi03g1050	Vvi07g0954			Itr07g1287	Itr14g1233	Sly03g2215	Sly06g1724	Itr10g0230	Itr10g1361
Vvi03g1056	Vvi18g0597			Itr07g0830	Itr14g0998	Sly03g2079	Sly06g1733	Itr10g0231	Itr10g1359
Vvi03g1065	Vvi07g0909			Itr07g0802	Itr14g1243	Sly03g2075	Sly06g1735	Itr10g0234	Itr10g1357
Vvi03g1068	Vvi07g0883			Itr07g1078	Itr14g1013	Sly03g2053	Sly06g1740	Itr10g0236	Itr10g1356
Vvi04g0001	Vvi11g0310			Itr07g1093	Itr14g1016	Sly03g2047	Sly06g1741	Itr10g0241	Itr10g1355
Vvi04g0010	Vvi09g0301			Itr07g1097	Itr14g1023	Sly03g2046	Sly06g1742	Itr10g0243	Itr10g1353
Vvi04g0010	Vvi11g0310			Itr07g1101	Itr14g1025	Sly03g2039	Sly06g1749	Itr10g0259	Itr10g1341
Vvi09g0301	Vvi11g0310			Itr07g1141	Itr14g0740	Sly03g2036	Sly06g1751	Itr10g0261	Itr01g0537
Vvi04g0011	Vvi09g0299			Itr07g0062	Itr14g0612	Sly03g2034	Sly06g1753	Itr10g0262	Itr10g1338
Vvi04g0012	Vvi09g0295			Itr07g0064	Itr14g0609	Sly03g2032	Sly06g1754	Itr10g0263	Itr01g0538
Vvi04g0012	Vvi11g0290			Itr14g1423	Itr07g1537	Sly03g2031	Sly06g1755	Itr10g0270	Itr10g1334
Vvi09g0295	Vvi11g0290			Itr14g1427	Itr07g1544	Sly03g2030	Sly06g1757	Itr10g0271	Itr10g1333
Vvi04g0015	Vvi09g0287			Itr14g1443	Itr07g1550	Sly03g2027	Sly06g1758	Itr10g0273	Itr10g1328
Vvi04g0015	Vvi11g0286			Itr14g1469	Itr07g1570	Sly03g2018	Sly06g1761	Itr10g0277	Itr10g1325
Vvi09g0287	Vvi11g0286			Itr14g1471	Itr07g1571	Sly03g2010	Sly06g1762	Itr10g0279	Itr10g1321
Vvi04g0016	Vvi09g0277			Itr14g1507	Itr07g1628	Sly03g2009	Sly06g1763	Itr10g0286	Itr10g1320
Vvi04g0023	Vvi11g0278			Itr14g1522	Itr07g1700	Sly03g2008	Sly06g1764	Itr10g0287	Itr01g0562
Vvi04g0036	Vvi11g0266			Itr14g1542	Itr07g1654	Sly03g1976	Sly06g1765	Itr10g0291	Itr10g1316
Vvi04g0039	Vvi09g0267			Itr14g1366	Itr07g1500	Sly03g1967	Sly06g1766	Itr10g0325	Itr10g1310
Vvi04g0039	Vvi11g0263			Itr14g1356	Itr07g1486	Sly03g1965	Sly06g1767	Itr10g0327	Itr10g1308
Vvi09g0267	Vvi11g0263			Itr14g1355	Itr07g1478	Sly03g1953	Sly06g1769	Itr10g0341	Itr10g1306
Vvi04g0041	Vvi11g0253			Itr05g1280	Itr12g0429	Sly03g1903	Sly06g1777	Itr10g0345	Itr01g0581
Vvi04g0048	Vvi11g0249			Itr05g1249	Itr12g0451	Sly03g1838	Sly06g1800	Itr10g0348	Itr10g1299
Vvi04g0049	Vvi11g0248			Itr05g1244	Itr12g0459	Sly03g1832	Sly06g1802	Itr10g0351	Itr10g1298
Vvi04g0050	Vvi09g0226			Itr05g1567	Itr12g2181	Sly03g1810	Sly06g1807	Itr10g0354	Itr10g1297
Vvi04g0050	Vvi11g0242			Itr05g1529	Itr12g2153	Sly04g2505	Sly12g1783	Itr10g0359	Itr10g1296
Vvi09g0226	Vvi11g0242			Itr09g0898	Itr12g0928	Sly04g2499	Sly12g1779	Itr10g0362	Itr01g0583
Vvi04g0052	Vvi09g0222			Itr09g0903	Itr12g0934	Sly04g2488	Sly12g1776	Itr10g0365	Itr10g1293
Vvi04g0053	Vvi09g0221			Itr09g0925	Itr12g0951	Sly04g2480	Sly12g1770	Itr10g0387	Itr10g1285
Vvi04g0056	Vvi09g0219			Itr09g0932	Itr12g0955	Sly04g2461	Sly12g1768	Itr10g0420	Itr10g1268
Vvi04g0064	Vvi09g0212			Itr09g0948	Itr12g0974	Sly04g2446	Sly12g1762	Itr10g0450	Itr10g1250
Vvi04g0066	Vvi09g0203			Itr09g2091	Itr12g0829	Sly04g2439	Sly12g1758	Itr10g0452	Itr01g0928
Vvi04g0069	Vvi09g0202			Itr09g2105	Itr12g0834	Sly04g2436	Sly12g1757	Itr10g0454	Itr01g0929
Vvi04g0069	Vvi11g0225			Itr09g0815	Itr12g0839	Sly04g2431	Sly12g1753	Itr10g0465	Itr10g1248
Vvi09g0202	Vvi11g0225			Itr09g0822	Itr12g0841	Sly04g2422	Sly12g1749	Itr10g0467	Itr10g1244
Vvi04g0070	Vvi11g0221			Itr09g0835	Itr12g0867	Sly04g2417	Sly12g1747	Itr10g0479	Itr10g1232
Vvi04g0071	Vvi11g0219			Itr09g0866	Itr12g0891	Sly04g2408	Sly11g0136	Itr10g0495	Itr10g1223
Vvi04g0072	Vvi09g0201			Itr09g0878	Itr12g0909	Sly04g2406	Sly12g1745	Itr03g1439	Itr12g1568
Vvi04g0072	Vvi11g0218			Itr09g0886	Itr12g0918	Sly04g2405	Sly12g1743	Itr03g1440	Itr12g1565
Vvi09g0201	Vvi11g0218			Itr09g1222	Itr01g0994	Sly04g2404	Sly12g1741	Itr03g1441	Itr12g1564
Vvi04g0088	Vvi11g0217			Itr09g1246	Itr01g1110	Sly04g2403	Sly12g1740	Itr03g1442	Itr12g1562
Vvi04g0096	Vvi09g0188			Itr09g1251	Itr01g1102	Sly04g1489	Sly11g0047	Itr03g1445	Itr12g1560
Vvi04g0098	Vvi09g0186			Itr09g1259	Itr01g1132	Sly04g1685	Sly12g1552	Itr03g1446	Itr12g1559
Vvi04g0101	Vvi11g0186			Itr09g1269	Itr01g1154	Sly04g1683	Sly12g1551	Itr03g1448	Itr12g1558
Vvi04g0117	Vvi11g0156			Itr09g1272	Itr01g1159	Sly04g1674	Sly12g1548	Itr03g1453	Itr12g1552
Vvi04g0121	Vvi11g0154			Itr09g1297	Itr01g1172	Sly04g1302	Sly12g1558	Itr03g1461	Itr12g1546
Vvi04g0123	Vvi11g0152			Itr09g1153	Itr01g1776	Sly04g1724	Sly12g1563	Itr03g1463	Itr12g1544
Vvi04g0124	Vvi09g0151			Itr09g1186	Itr01g0954	Sly04g1332	Sly11g0679	Itr03g1469	Itr12g1540
Vvi04g0127	Vvi11g0142			Itr02g0225	Itr06g1066	Sly04g1734	Sly12g1566	Itr03g1482	Itr12g1530
Vvi04g0141	Vvi11g0135			Itr02g0158	Itr06g1039	Sly04g1338	Sly12g1568	Itr03g1485	Itr12g1526
Vvi04g0142	Vvi11g0129			Itr02g0117	Itr06g1021	Sly04g1353	Sly12g1572	Itr03g1486	Itr12g1524
Vvi04g0144	Vvi09g0126			Itr02g0115	Itr06g1020	Sly04g1361	Sly12g1576	Itr03g1491	Itr12g1518
Vvi04g0144	Vvi11g0125			Itr02g0106	Itr06g1015	Sly04g1369	Sly12g1578	Itr03g1493	Itr12g1517
Vvi09g0126	Vvi11g0125			Itr02g0096	Itr06g1009	Sly04g1755	Sly11g0328	Itr03g1494	Itr12g1515
Vvi04g0149	Vvi11g0117			Itr02g0091	Itr06g1003	Sly04g1778	Sly12g1581	Itr03g1498	Itr12g1514
Vvi04g0152	Vvi09g0114			Itr02g0090	Itr06g1002	Sly04g1780	Sly11g0376	Itr03g1501	Itr12g1513
Vvi04g0152	Vvi11g0114			Itr02g0082	Itr06g0996	Sly04g1791	Sly12g1583	Itr03g1506	Itr12g1510
Vvi09g0114	Vvi11g0114			Itr02g0079	Itr06g0991	Sly04g1792	Sly12g1584	Itr03g1515	Itr12g1495
Vvi04g0157	Vvi09g0108			Itr02g0065	Itr06g0976	Sly04g1795	Sly12g1585	Itr03g1527	Itr12g1490
Vvi04g0157	Vvi11g0108			Itr02g0055	Itr06g0973	Sly04g1803	Sly11g0383	Itr03g1530	Itr12g1487
Vvi09g0108	Vvi11g0108			Itr02g0252	Itr06g1078	Sly04g1805	Sly11g0389	Itr03g1533	Itr12g1485
Vvi04g0158	Vvi11g0107			Itr10g1539	Itr01g0275	Sly04g1806	Sly11g0394	Itr03g1539	Itr12g1483
Vvi04g0160	Vvi09g0107			Itr10g1531	Itr01g0272	Sly04g1818	Sly11g0401	Itr03g1543	Itr12g1481
Vvi04g0160	Vvi11g0106			Itr10g1523	Itr01g0261	Sly04g1820	Sly12g1591	Itr03g1544	Itr12g1479
Vvi09g0107	Vvi11g0106			Itr09g0642	Itr01g0438	Sly04g1827	Sly11g0407	Itr03g1565	Itr12g1463
Vvi04g0163	Vvi11g0105			Itr09g0659	Itr01g0459	Sly04g1829	Sly11g0408	Itr03g1566	Itr12g1462
Vvi04g0164	Vvi09g0105			Itr09g0665	Itr01g0052	Sly04g1830	Sly12g1599	Itr03g1567	Itr12g1461
Vvi04g0168	Vvi11g0096			Itr10g1394	Itr01g0473	Sly04g1833	Sly11g0412	Itr03g1570	Itr12g1450
Vvi04g0177	Vvi09g0094			Itr10g1391	Itr01g0046	Sly04g1845	Sly11g0417	Itr03g1574	Itr12g1449
Vvi04g0178	Vvi09g0087			Itr09g0692	Itr01g0494	Sly04g1857	Sly11g0420	Itr03g1579	Itr12g1448
Vvi04g0178	Vvi11g0087			Itr10g1328	Itr01g0540	Sly04g1859	Sly11g0421	Itr03g1580	Itr12g1447
Vvi09g0087	Vvi11g0087			Itr10g1322	Itr01g0553	Sly04g1863	Sly11g0423	Itr03g1589	Itr12g1445
Vvi04g0180	Vvi09g0080			Itr12g1144	Itr13g0201	Sly04g1867	Sly12g1605	Itr03g1624	Itr12g1070
Vvi04g0190	Vvi11g0053			Itr12g1168	Itr13g0187	Sly04g1870	Sly12g1606	Itr03g1625	Itr13g0256
Vvi04g0192	Vvi11g0046			Itr12g1170	Itr13g0185	Sly04g1878	Sly11g0428	Itr03g1628	Itr13g0254
Vvi04g0201	Vvi09g0978			Itr11g0386	Itr09g0666	Sly04g1879	Sly11g0431	Itr03g1688	Itr12g1144
Vvi04g0213	Vvi09g1026			Itr11g0396	Itr09g0659	Sly04g1880	Sly11g0434	Itr03g1689	Itr13g0200
Vvi04g0220	Vvi09g1047			Itr11g0422	Itr09g0642	Sly04g1881	Sly11g0435	Itr03g1690	Itr13g0197
Vvi04g0243	Vvi11g0820			Itr11g0505	Itr09g0492	Sly04g1885	Sly11g0437	Itr03g1695	Itr12g1151
Vvi04g0245	Vvi11g0822			Itr11g0510	Itr09g0489	Sly04g1887	Sly12g1609	Itr03g1700	Itr12g1156
Vvi04g0249	Vvi09g1061			Itr11g0514	Itr09g0483	Sly04g1892	Sly12g1611	Itr03g1705	Itr13g0191
Vvi04g0249	Vvi11g0830			Itr11g0515	Itr09g0711	Sly04g1903	Sly12g1613	Itr03g1709	Itr12g1159
Vvi09g1061	Vvi11g0830			Itr11g0583	Itr09g0766	Sly04g1910	Sly11g0498	Itr03g1716	Itr12g1170
Vvi04g0252	Vvi09g0068			Itr03g1226	Itr05g0223	Sly04g1912	Sly12g1618	Itr03g1725	Itr12g1179
Vvi04g0254	Vvi11g0842			Itr03g1210	Itr05g0212	Sly04g1913	Sly12g1619	Itr03g1757	Itr13g0150
Vvi04g0256	Vvi09g1079			Itr03g1205	Itr05g0209	Sly04g1918	Sly12g1620	Itr03g1767	Itr13g0135
Vvi04g0257	Vvi09g1090			Itr03g1204	Itr05g0207	Sly04g1927	Sly12g1622	Itr03g1782	Itr13g0109
Vvi04g0258	Vvi09g1092			Itr03g1196	Itr05g0205	Sly04g1943	Sly12g1627	Itr03g1801	Itr13g0090
Vvi04g0258	Vvi11g0843			Itr03g1194	Itr05g0198	Sly04g1946	Sly12g1628	Itr03g1835	Itr13g0067
Vvi09g1092	Vvi11g0843			Itr03g1188	Itr05g0192	Sly04g1950	Sly12g1629	Itr03g1836	Itr13g0066
Vvi04g0259	Vvi09g1100			Itr03g1169	Itr05g0169	Sly04g1957	Sly12g1630	Itr03g1838	Itr13g0065
Vvi04g0280	Vvi09g0304			Itr03g1152	Itr05g0151	Sly04g1961	Sly12g1631	Itr03g1845	Itr13g0062
Vvi04g0282	Vvi09g0306			Itr03g1342	Itr05g0343	Sly04g1975	Sly12g1632	Itr03g1847	Itr13g0061
Vvi04g0284	Vvi09g0307			Itr03g1324	Itr05g0324	Sly04g1982	Sly12g1633	Itr02g0825	Itr11g0328
Vvi04g0293	Vvi11g0298			Itr03g1318	Itr05g0318	Sly04g2003	Sly12g1635	Itr02g0826	Itr11g0327
Vvi04g0299	Vvi11g0301			Itr03g1301	Itr05g0295	Sly04g2004	Sly12g1636	Itr02g0498	Itr11g0369
Vvi04g0306	Vvi09g0320			Itr03g1298	Itr05g0294	Sly04g2013	Sly12g1639	Itr02g0875	Itr11g0365
Vvi04g0307	Vvi09g0331			Itr03g1282	Itr05g0271	Sly04g2019	Sly12g1642	Itr02g0797	Itr11g0363
Vvi04g0309	Vvi11g0308			Itr03g1268	Itr05g0263	Sly04g2023	Sly12g1643	Itr02g0781	Itr11g0353
Vvi04g0312	Vvi11g0320			Itr03g1266	Itr05g0259	Sly04g2026	Sly12g1644	Itr02g0775	Itr11g0352
Vvi04g0320	Vvi11g0329			Itr03g1245	Itr05g0238	Sly04g2033	Sly12g1648	Itr02g0772	Itr11g0350
Vvi04g0330	Vvi11g0333			Itr02g0383	Itr05g0235	Sly04g2042	Sly12g1650	Itr02g0767	Itr11g0346
Vvi04g0332	Vvi11g0336			Itr03g1239	Itr05g0231	Sly04g2056	Sly12g1657	Itr02g0766	Itr11g0345
Vvi04g0335	Vvi09g0346			Itr03g1226	Itr05g0223	Sly04g2058	Sly12g1659	Itr02g0765	Itr11g0344
Vvi04g0338	Vvi11g0344			Itr02g0348	Itr06g1164	Sly04g2059	Sly12g1660	Itr02g0891	Itr11g0342
Vvi04g0339	Vvi11g0346			Itr02g0344	Itr06g1162	Sly04g2071	Sly12g1662	Itr02g0758	Itr11g0340
Vvi04g0343	Vvi09g0364			Itr02g0339	Itr06g1157	Sly04g2075	Sly12g1663	Itr02g0750	Itr09g0703
Vvi04g0344	Vvi11g0354			Itr03g0740	Itr12g0396	Sly04g2083	Sly12g1665	Itr02g0909	Itr11g0373
Vvi04g0355	Vvi11g0356			Itr03g0730	Itr12g0386	Sly04g2090	Sly12g1666	Itr02g0744	Itr11g0375
Vvi04g0367	Vvi09g0378			Itr03g0718	Itr12g0371	Sly04g2097	Sly12g1673	Itr02g0913	Itr09g0684
Vvi04g0388	Vvi09g0384			Itr03g0714	Itr12g0369	Sly04g2101	Sly12g1674	Itr02g0743	Itr11g0376
Vvi04g0389	Vvi09g0398			Itr03g0206	Itr12g0528	Sly04g2106	Sly12g1677	Itr02g0917	Itr11g0377
Vvi04g0389	Vvi11g0381			Itr03g0004	Itr12g0749	Sly04g2107	Sly12g1678	Itr02g0742	Itr11g0380
Vvi09g0398	Vvi11g0381			Itr03g0020	Itr12g0736	Sly04g2114	Sly12g1680	Itr02g0918	Itr11g0381
Vvi04g0431	Vvi11g0413			Itr03g0042	Itr12g0692	Sly04g2122	Sly12g1681	Itr02g0722	Itr11g0385
Vvi04g0434	Vvi09g0711			Itr03g0059	Itr12g0663	Sly04g2137	Sly12g1684	Itr02g0719	Itr09g0667
Vvi04g0436	Vvi09g0431			Itr03g0080	Itr12g0648	Sly04g2143	Sly12g1687	Itr02g0718	Itr09g0665
Vvi04g0440	Vvi09g0473			Itr03g0112	Itr12g0617	Sly04g2144	Sly12g1688	Itr02g0716	Itr11g0394
Vvi04g0440	Vvi11g0430			Itr03g0143	Itr12g0591	Sly04g2155	Sly12g1690	Itr02g0715	Itr11g0395
Vvi09g0473	Vvi11g0430			Itr03g0152	Itr12g0582	Sly04g2185	Sly12g1695	Itr02g0711	Itr11g0396
Vvi04g0441	Vvi11g0431			Itr03g0162	Itr12g0566	Sly04g2190	Sly12g1696	Itr02g0937	Itr11g0400
Vvi04g0443	Vvi09g0480			Itr03g0163	Itr12g0564	Sly04g2199	Sly12g1698	Itr02g0939	Itr11g0405
Vvi04g0444	Vvi09g0481			Itr09g1594	Itr11g0154	Sly04g2218	Sly12g1701	Itr02g0704	Itr09g0648
Vvi04g0444	Vvi11g0433			Itr09g1611	Itr11g0149	Sly04g2219	Sly12g1702	Itr02g0703	Itr11g0415
Vvi09g0481	Vvi11g0433			Itr09g1619	Itr11g0010	Sly04g2224	Sly12g1704	Itr02g0701	Itr11g0416
Vvi04g0446	Vvi11g0437			Itr09g1744	Itr11g0050	Sly04g2229	Sly12g1706	Itr02g0698	Itr11g0417
Vvi04g0453	Vvi09g0485			Itr09g1749	Itr11g0052	Sly04g2230	Sly12g1707	Itr02g0697	Itr11g0419
Vvi04g0455	Vvi09g0486			Itr12g2111	Itr05g1471	Sly04g2239	Sly12g1708	Itr02g0695	Itr09g0646
Vvi04g0455	Vvi11g0440			Itr12g1943	Itr05g1330	Sly04g2251	Sly12g1709	Itr02g0686	Itr11g0424
Vvi09g0486	Vvi11g0440			Itr12g1948	Itr05g1338	Sly04g2252	Sly12g1710	Itr02g0595	Itr11g0468
Vvi04g0456	Vvi09g0487			Itr12g1957	Itr05g1340	Sly04g2269	Sly12g1714	Itr02g0592	Itr11g0510
Vvi04g0457	Vvi09g0496			Itr12g1964	Itr05g1341	Sly04g2283	Sly12g1717	Itr02g0588	Itr11g0533
Vvi04g0457	Vvi11g0447			Itr12g1975	Itr05g1352	Sly04g2291	Sly12g1718	Itr02g0585	Itr11g0514
Vvi09g0496	Vvi11g0447			Itr12g1983	Itr05g1355	Sly04g2296	Sly12g1719	Itr02g0561	Itr11g0521
Vvi04g0460	Vvi09g0506			Itr12g2011	Itr05g1383	Sly04g2324	Sly12g1720	Itr02g0560	Itr09g0721
Vvi04g0465	Vvi09g0517			Itr12g2074	Itr05g1439	Sly04g2336	Sly12g1721	Itr02g0557	Itr09g0723
Vvi04g0465	Vvi11g0462			Itr12g2067	Itr05g1431	Sly04g2350	Sly12g1724	Itr02g0556	Itr11g0524
Vvi09g0517	Vvi11g0462			Itr12g2062	Itr05g1425	Sly04g2356	Sly12g1725	Itr02g0555	Itr09g0725
Vvi04g0466	Vvi11g0463			Itr12g2052	Itr05g1410	Sly04g2371	Sly12g1734	Itr02g0554	Itr09g0726
Vvi04g0467	Vvi09g0524			Itr12g2051	Itr05g1406	Sly04g1510	Sly11g0801	Itr02g0552	Itr09g0729
Vvi04g0475	Vvi09g0535			Itr12g2028	Itr05g1393	Sly04g1554	Sly11g0795	Itr02g0533	Itr11g0518
Vvi04g0476	Vvi11g0476			Itr06g0689	Itr11g1055	Sly04g1645	Sly12g1533	Itr02g0599	Itr11g0503
Vvi04g0481	Vvi09g0538			Itr06g1795	Itr11g1204	Sly04g1641	Sly12g1532	Itr02g0604	Itr11g0502
Vvi04g0481	Vvi11g0482			Itr06g1769	Itr11g1175	Sly04g1626	Sly12g1528	Itr02g0502	Itr09g0772
Vvi09g0538	Vvi11g0482			Itr06g1750	Itr11g1157	Sly04g1616	Sly12g1526	Itr02g0622	Itr11g0493
Vvi04g0483	Vvi09g0710			Itr08g0530	Itr06g1608	Sly04g1603	Sly12g1523	Itr02g0621	Itr11g0492
Vvi04g0483	Vvi11g0483			Itr08g0464	Itr06g1547	Sly04g1594	Sly12g1519	Itr02g0633	Itr09g0546
Vvi09g0710	Vvi11g0483			Itr08g0454	Itr06g1536	Sly04g1554	Sly11g0795	Itr02g0634	Itr09g0549
Vvi04g0484	Vvi09g0541			Itr08g0451	Itr06g1534	Sly07g1778	Sly10g0251	Itr02g0635	Itr11g0487
Vvi04g0484	Vvi11g0486			Itr08g0439	Itr06g1525	Sly07g1780	Sly10g0246	Itr02g0644	Itr11g0480
Vvi09g0541	Vvi11g0486			Itr08g0437	Itr06g1522	Sly07g1786	Sly10g0245	Itr02g0645	Itr11g0479
Vvi04g0486	Vvi09g0544			Itr08g0426	Itr06g1515	Sly07g1798	Sly12g0618	Itr02g0651	Itr09g0576
Vvi04g0486	Vvi11g0489			Itr08g0424	Itr06g1512	Sly07g1800	Sly10g0237	Itr02g0654	Itr11g0468
Vvi09g0544	Vvi11g0489			Itr08g0420	Itr06g1509	Sly07g1803	Sly12g0615	Itr02g0656	Itr11g0635
Vvi04g0487	Vvi11g0490			Itr08g0406	Itr06g1494	Sly07g1810	Sly10g0231	Itr02g0546	Itr09g0735
Vvi04g0488	Vvi11g0494			Itr08g0401	Itr06g1491	Sly07g1811	Sly10g0230	Itr02g0545	Itr09g0736
Vvi04g0490	Vvi09g0549			Itr08g0398	Itr06g1487	Sly07g1815	Sly10g0229	Itr02g0544	Itr09g0738
Vvi04g0492	Vvi11g0498			Itr08g0376	Itr06g1473	Sly07g1816	Sly10g0227	Itr02g0543	Itr09g0742
Vvi04g0496	Vvi11g0511			Itr08g0369	Itr06g1456	Sly07g1822	Sly10g0225	Itr02g0542	Itr09g0743
Vvi04g0497	Vvi11g0518			Itr08g0365	Itr06g1450	Sly07g1828	Sly10g0222	Itr02g0541	Itr11g0600
Vvi04g0498	Vvi09g0567			Itr08g0333	Itr06g1394	Sly07g1829	Sly10g0221	Itr02g0534	Itr09g0744
Vvi04g0500	Vvi09g0568			Itr08g0314	Itr06g1377	Sly07g1830	Sly10g0218	Itr02g0517	Itr09g0759
Vvi04g0502	Vvi09g0569			Itr08g0313	Itr06g1374	Sly07g1836	Sly12g0599	Itr02g0514	Itr11g0586
Vvi04g0503	Vvi09g0577			Itr08g0311	Itr06g1372	Sly07g1837	Sly10g0415	Itr02g0512	Itr09g0763
Vvi04g0504	Vvi11g0532			Itr08g0305	Itr06g1370	Sly07g1839	Sly12g0595	Itr02g0511	Itr09g0764
Vvi04g0505	Vvi09g0582			Itr08g0296	Itr06g1366	Sly07g1840	Sly10g0213	Itr02g0507	Itr09g0765
Vvi04g0506	Vvi11g0535			Itr08g0293	Itr06g1362	Sly07g1843	Sly10g0210	Itr02g0505	Itr09g0768
Vvi04g0508	Vvi11g0541			Itr08g0280	Itr06g1346	Sly07g1844	Sly12g0583	Itr02g0503	Itr11g0582
Vvi04g0509	Vvi11g0543			Itr08g0279	Itr06g1345	Sly07g1849	Sly10g0205	Itr02g0502	Itr11g0580
Vvi04g0510	Vvi11g0553			Itr02g0883	Itr06g0252	Sly07g1860	Sly12g0574	Itr02g0499	Itr11g0579
Vvi04g0511	Vvi11g0556			Itr02g0913	Itr06g0271	Sly07g1867	Sly10g0401	Itr09g0351	Itr10g1654
Vvi04g0513	Vvi09g0851			Itr02g0920	Itr06g0282	Sly07g1873	Sly10g0200	Itr09g0356	Itr10g1651
Vvi04g0531	Vvi09g0706			Itr02g0990	Itr06g0945	Sly07g1880	Sly10g0199	Itr09g0357	Itr10g1650
Vvi04g0532	Vvi09g0702			Itr02g1020	Itr06g0922	Sly07g1881	Sly12g0564	Itr09g0373	Itr10g1627
Vvi04g0534	Vvi11g0557			Itr02g1046	Itr06g0895	Sly07g1886	Sly10g0397	Itr09g0387	Itr10g1615
Vvi04g0550	Vvi09g0681			Itr02g1047	Itr06g0894	Sly07g1889	Sly12g0169	Itr09g0392	Itr10g1604
Vvi04g0553	Vvi09g0675			Itr02g1049	Itr06g0891	Sly07g1890	Sly10g0192	Itr09g0395	Itr01g0227
Vvi04g0558	Vvi09g0865			Itr02g1302	Itr06g0855	Sly07g1891	Sly10g0191	Itr09g0406	Itr01g0239
Vvi04g0559	Vvi11g0580			Itr14g0131	Itr07g0666	Sly07g1893	Sly12g0560	Itr09g0410	Itr01g0240
Vvi04g0561	Vvi09g0658			Itr14g0100	Itr07g0647	Sly07g1904	Sly10g0185	Itr09g0411	Itr01g0242
Vvi04g0587	Vvi11g0615			Itr14g0087	Itr07g0638	Sly07g1905	Sly12g0547	Itr09g0416	Itr01g0244
Vvi04g0593	Vvi09g0911			Itr14g0084	Itr07g0632	Sly07g1908	Sly12g0545	Itr09g0422	Itr10g1588
Vvi04g0601	Vvi09g0947			Itr14g0420	Itr07g0432	Sly07g1909	Sly12g0544	Itr09g0425	Itr10g1584
Vvi04g0619	Vvi09g0948			Itr14g0344	Itr07g1835	Sly07g1910	Sly10g0184	Itr09g0429	Itr10g1582
Vvi04g0625	Vvi11g0621			Itr14g0340	Itr07g1832	Sly07g1911	Sly10g0343	Itr09g0430	Itr10g1581
Vvi04g0664	Vvi09g0973			Itr14g0322	Itr07g1825	Sly07g1916	Sly10g0183	Itr09g0442	Itr10g1576
Vvi04g0859	Vvi03g0427			Itr14g0316	Itr07g1820	Sly07g1918	Sly12g0145	Itr09g0443	Itr10g1574
Vvi04g0905	Vvi18g1088			Itr01g1592	Itr09g0184	Sly07g1922	Sly12g0537	Itr12g1764	Itr03g1230
Vvi04g0907	Vvi18g1090			Itr01g1645	Itr09g0145	Sly07g1923	Sly10g0181	Itr12g1765	Itr03g1228
Vvi04g0909	Vvi03g0423			Itr01g0718	Itr15g1517	Sly07g1927	Sly10g0179	Itr12g1766	Itr03g1227
Vvi04g0914	Vvi18g1093			Itr01g0723	Itr15g1511	Sly07g1928	Sly12g0119	Itr12g1770	Itr03g1223
Vvi04g0916	Vvi18g1098			Itr01g0724	Itr15g1507	Sly07g1938	Sly10g0170	Itr12g1772	Itr05g0218
Vvi04g0917	Vvi18g1102			Itr01g0974	Itr15g1478	Sly07g1951	Sly10g0165	Itr12g1773	Itr03g1221
Vvi04g0919	Vvi18g1104			Itr01g0746	Itr15g1464	Sly07g1953	Sly10g0162	Itr12g1775	Itr03g1218
Vvi04g0922	Vvi03g0582			Itr01g0750	Itr15g1454	Sly07g1954	Sly10g0160	Itr12g1776	Itr03g1217
Vvi04g0927	Vvi18g1108			Itr12g0342	Itr03g0665	Sly07g1957	Sly10g0159	Itr12g1778	Itr03g1214
Vvi04g0927	Vvi03g0583			Itr12g0318	Itr03g0650	Sly07g1969	Sly10g0156	Itr12g1780	Itr03g1213
Vvi18g1108	Vvi03g0583			Itr12g0256	Itr03g0577	Sly07g1971	Sly12g0031	Itr12g1781	Itr03g1212
Vvi04g0928	Vvi18g1111			Itr14g1037	Itr04g2540	Sly07g1972	Sly10g0153	Itr12g1784	Itr03g1209
Vvi04g0931	Vvi03g0584			Itr14g1132	Itr04g2201	Sly07g1973	Sly10g0152	Itr12g1785	Itr03g1208
Vvi04g0935	Vvi18g1118			Itr14g1140	Itr04g2190	Sly07g1974	Sly12g0029	Itr12g1786	Itr03g1207
Vvi04g0937	Vvi03g0589			Itr14g1165	Itr04g2143	Sly07g1981	Sly10g0150	Itr12g1789	Itr03g1206
Vvi04g0940	Vvi18g1121			Itr14g1179	Itr04g2139	Sly07g1982	Sly10g0149	Itr12g1791	Itr03g1204
Vvi04g0943	Vvi18g1128			Itr14g0998	Itr04g2058	Sly07g1987	Sly10g0147	Itr12g1794	Itr05g0206
Vvi04g0948	Vvi03g0412			Itr14g1013	Itr04g2321	Sly07g1991	Sly10g0146	Itr12g1796	Itr03g1196
Vvi04g0950	Vvi18g1137			Itr14g1023	Itr04g2324	Sly07g1996	Sly10g0142	Itr12g1797	Itr03g1195
Vvi04g0951	Vvi03g0593			Itr14g0723	Itr04g2381	Sly07g2002	Sly10g0136	Itr12g1801	Itr05g0196
Vvi04g0952	Vvi18g1138			Itr14g0612	Itr04g2424	Sly07g2012	Sly12g0018	Itr12g1803	Itr03g1186
Vvi04g0953	Vvi18g1140			Itr14g0609	Itr04g2428	Sly07g2015	Sly10g0133	Itr12g1806	Itr03g1184
Vvi04g0955	Vvi03g0598			Itr07g1537	Itr04g1845	Sly07g2018	Sly10g0132	Itr12g1810	Itr05g0181
Vvi04g0957	Vvi03g0609			Itr07g1700	Itr04g1732	Sly07g2023	Sly12g0017	Itr12g1819	Itr03g1171
Vvi04g0971	Vvi18g1147			Itr07g1654	Itr04g1713	Sly07g2027	Sly10g0131	Itr12g1823	Itr03g1167
Vvi04g0977	Vvi18g1160			Itr12g2181	Itr03g0961	Sly07g2029	Sly10g0130	Itr12g1827	Itr06g1186
Vvi04g0982	Vvi03g0629			Itr12g0951	Itr15g0582	Sly07g2033	Sly10g0129	Itr12g1831	Itr03g1154
Vvi04g0983	Vvi18g1162			Itr12g0974	Itr15g0552	Sly07g2058	Sly10g0115	Itr12g1834	Itr05g0148
Vvi04g0984	Vvi18g1163			Itr12g0831	Itr15g0755	Sly07g2059	Sly10g0114	Itr12g1835	Itr05g0146
Vvi04g0984	Vvi03g0630			Itr12g0834	Itr15g0753	Sly07g2060	Sly10g0113	Itr12g1837	Itr05g0143
Vvi18g1163	Vvi03g0630			Itr12g0891	Itr15g0686	Sly07g2062	Sly12g0629	Itr12g1838	Itr03g1151
Vvi04g0985	Vvi18g1164			Itr12g0909	Itr15g0661	Sly07g2066	Sly12g0631	Itr12g1661	Itr03g1346
Vvi04g0988	Vvi18g1166			Itr12g0914	Itr15g0651	Sly07g2068	Sly12g0632	Itr12g1663	Itr03g1345
Vvi04g0988	Vvi03g0631			Itr12g0918	Itr15g0644	Sly07g2069	Sly12g0634	Itr12g1666	Itr03g1344
Vvi18g1166	Vvi03g0631			Itr01g0994	Itr15g0174	Sly07g2072	Sly12g0635	Itr12g1671	Itr03g1339
Vvi04g0989	Vvi18g1167			Itr01g1102	Itr15g0143	Sly07g2073	Sly10g0112	Itr12g1676	Itr05g0329
Vvi04g0990	Vvi03g0405			Itr01g1154	Itr15g0128	Sly07g2074	Sly12g0636	Itr12g1684	Itr03g1326
Vvi04g0992	Vvi18g1171			Itr01g1159	Itr15g0125	Sly07g2080	Sly12g0637	Itr12g1689	Itr03g1317
Vvi04g0995	Vvi03g0401			Itr01g1168	Itr15g0083	Sly07g2086	Sly10g0109	Itr12g1690	Itr03g1315
Vvi04g1001	Vvi18g1176			Itr01g1164	Itr15g0080	Sly07g2094	Sly12g0642	Itr12g1695	Itr03g1301
Vvi04g1001	Vvi03g0390			Itr01g1766	Itr15g0261	Sly07g2102	Sly10g0107	Itr12g1696	Itr03g1299
Vvi18g1176	Vvi03g0390			Itr01g0954	Itr15g0219	Sly07g2117	Sly10g0103	Itr12g1697	Itr03g1298
Vvi04g1003	Vvi18g1177			Itr06g1058	Itr11g0773	Sly07g2119	Sly10g0101	Itr12g1698	Itr05g0291
Vvi04g1004	Vvi18g1180			Itr06g1053	Itr11g0775	Sly07g2121	Sly10g0099	Itr12g1713	Itr03g1285
Vvi04g1005	Vvi18g1185			Itr06g1051	Itr11g0779	Sly07g2130	Sly12g0653	Itr12g1714	Itr05g0276
Vvi04g1009	Vvi18g1187			Itr06g1020	Itr11g0834	Sly07g2131	Sly12g0656	Itr12g1715	Itr05g0275
Vvi04g1018	Vvi18g1191			Itr06g1006	Itr11g0844	Sly07g2142	Sly12g0660	Itr12g1718	Itr03g1283
Vvi04g1019	Vvi18g1192			Itr06g1005	Itr11g0848	Sly07g2143	Sly10g0084	Itr12g1719	Itr03g1282
Vvi04g1021	Vvi18g1194			Itr06g1002	Itr11g0849	Sly07g2145	Sly12g0667	Itr12g1721	Itr03g1280
Vvi04g1034	Vvi18g1199			Itr01g0540	Itr10g0273	Sly07g2147	Sly12g0668	Itr12g1722	Itr05g0269
Vvi04g1034	Vvi03g0378			Itr13g0201	Itr03g1688	Sly07g2178	Sly10g0077	Itr12g1725	Itr05g0268
Vvi18g1199	Vvi03g0378			Itr13g0185	Itr03g1716	Sly07g2181	Sly10g0076	Itr12g1728	Itr03g1268
Vvi04g1035	Vvi18g1201			Itr09g0659	Itr02g0711	Sly07g2185	Sly10g0074	Itr12g1729	Itr05g0262
Vvi04g1035	Vvi03g0676			Itr09g0579	Itr02g0595	Sly07g2186	Sly10g0073	Itr12g1730	Itr03g1267
Vvi18g1201	Vvi03g0676			Itr09g0489	Itr02g0592	Sly07g1629	Sly10g0286	Itr12g1731	Itr05g0260
Vvi04g1036	Vvi18g1206			Itr09g0483	Itr02g0585	Sly07g1735	Sly12g0517	Itr12g1733	Itr05g0256
Vvi04g1042	Vvi18g1213			Itr09g0579	Itr02g0654	Sly07g1727	Sly12g0514	Itr12g1734	Itr03g1264
Vvi04g1050	Vvi18g1214			Itr09g0580	Itr02g0656	Sly07g1726	Sly12g0513	Itr12g1735	Itr05g0254
Vvi04g1055	Vvi18g1220			Itr05g0214	Itr12g1781	Sly07g1719	Sly10g0260	Itr12g1737	Itr03g1258
Vvi04g1062	Vvi18g1225			Itr05g0207	Itr12g1791	Sly07g2151	Sly12g0512	Itr12g1739	Itr03g1257
Vvi04g1062	Vvi03g0010			Itr05g0205	Itr12g1796	Sly07g2215	Sly10g0062	Itr12g1740	Itr03g1256
Vvi18g1225	Vvi03g0010			Itr05g0308	Itr12g1689	Sly04g0031	Sly05g0597	Itr12g1742	Itr05g0250
Vvi04g1063	Vvi18g1228			Itr05g0295	Itr12g1695	Sly04g0033	Sly05g0602	Itr11g0632	Itr05g0246
Vvi04g1065	Vvi18g1239			Itr05g0294	Itr12g1697	Sly04g0037	Sly05g0615	Itr12g1745	Itr03g1252
Vvi04g1068	Vvi18g1245			Itr05g0271	Itr12g1719	Sly04g0041	Sly05g0628	Itr12g1746	Itr03g1251
Vvi04g1068	Vvi03g0020			Itr05g0263	Itr12g1728	Sly04g0042	Sly05g0633	Itr12g1748	Itr03g1250
Vvi18g1245	Vvi03g0020			Itr05g0234	Itr12g1754	Sly04g0096	Sly05g0502	Itr12g1749	Itr05g0240
Vvi04g1072	Vvi18g1248			Itr06g1162	Itr11g0664	Sly04g0097	Sly05g0497	Itr12g1751	Itr03g1247
Vvi04g1073	Vvi18g1250			Itr12g0371	Itr05g0984	Sly04g0099	Sly05g0495	Itr12g1754	Itr03g1243
Vvi04g1076	Vvi03g0038			Itr12g0530	Itr05g1134	Sly04g0102	Sly05g0473	Itr12g1756	Itr03g1238
Vvi04g1077	Vvi03g0039			Itr12g0537	Itr05g1129	Sly04g0104	Sly05g0471	Itr12g1757	Itr03g1237
Vvi04g1079	Vvi03g0040			Itr12g0541	Itr05g1121	Sly04g0106	Sly05g0465	Itr12g1760	Itr03g1232
Vvi04g1082	Vvi03g0051			Itr12g0643	Itr05g1812	Sly04g0115	Sly05g0447	Itr12g1763	Itr03g1231
Vvi04g1086	Vvi03g0057			Itr12g0622	Itr05g1832	Sly04g0118	Sly05g0437	Itr11g0628	Itr06g1186
Vvi04g1088	Vvi03g0059			Itr12g0617	Itr05g1833	Sly04g0120	Sly05g0432	Itr11g0659	Itr02g0350
Vvi04g1090	Vvi18g1257			Itr12g0606	Itr05g1063	Sly04g0121	Sly05g0430	Itr11g0660	Itr02g0349
Vvi04g1090	Vvi03g0060			Itr12g0591	Itr05g1076	Sly04g0125	Sly05g0421	Itr11g0661	Itr02g0347
Vvi18g1257	Vvi03g0060			Itr12g0564	Itr05g1107	Sly04g0137	Sly05g0401	Itr11g0662	Itr02g0346
Vvi04g1095	Vvi18g1266			Itr11g0154	Itr04g0311	Sly04g0140	Sly05g0397	Itr11g0663	Itr05g0452
Vvi04g1100	Vvi18g1284			Itr11g0149	Itr04g0286	Sly04g0141	Sly05g0390	Itr11g0664	Itr02g0344
Vvi04g1103	Vvi18g1293			Itr11g0010	Itr04g0044	Sly04g0142	Sly05g0376	Itr11g0667	Itr02g0340
Vvi04g1107	Vvi18g1301			Itr05g1471	Itr03g2053	Sly04g0155	Sly05g0339	Itr11g0673	Itr02g0335
Vvi04g1112	Vvi18g1315			Itr05g1435	Itr03g1974	Sly04g0156	Sly05g0331	Itr11g0677	Itr02g0328
Vvi04g1113	Vvi18g1317			Itr05g1393	Itr03g1936	Sly04g0158	Sly05g0327	Itr11g0678	Itr02g0327
Vvi04g1117	Vvi18g1323			Itr06g1608	Itr01g2460	Sly04g0159	Sly05g0324	Itr11g0679	Itr02g0326
Vvi04g1119	Vvi03g0139			Itr06g1547	Itr01g2533	Sly04g0168	Sly05g0307	Itr11g0690	Itr02g0175
Vvi04g1122	Vvi03g0162			Itr06g1534	Itr01g2543	Sly04g0169	Sly05g0303	Itr11g0691	Itr02g0177
Vvi04g1123	Vvi18g1338			Itr06g1515	Itr01g2559	Sly04g0170	Sly05g0297	Itr11g0695	Itr02g0180
Vvi04g1124	Vvi03g0163			Itr06g1512	Itr01g2563	Sly04g0175	Sly05g0287	Itr11g0697	Itr06g1137
Vvi04g1126	Vvi18g1341			Itr06g1509	Itr01g2568	Sly04g0860	Sly05g0058	Itr11g0699	Itr02g0188
Vvi04g1126	Vvi03g0166			Itr06g1507	Itr01g2569	Sly04g0876	Sly05g0066	Itr12g1571	Itr05g0439
Vvi18g1341	Vvi03g0166			Itr06g1505	Itr01g2573	Sly04g0880	Sly05g0067	Itr12g1579	Itr05g0420
Vvi04g1127	Vvi18g1342			Itr06g1493	Itr01g2585	Sly04g0889	Sly05g0069	Itr12g1589	Itr03g1419
Vvi04g1127	Vvi03g0167			Itr06g1473	Itr01g2602	Sly04g0091	Sly05g0085	Itr12g1592	Itr03g1418
Vvi18g1342	Vvi03g0167			Itr06g1452	Itr01g2645	Sly04g0088	Sly05g0162	Itr12g1595	Itr03g1417
Vvi04g1142	Vvi03g0176			Itr06g1377	Itr01g2706	Sly04g0085	Sly05g0179	Itr12g1596	Itr05g0410
Vvi04g1144	Vvi03g0178			Itr06g1372	Itr01g2710	Sly04g0084	Sly05g0183	Itr12g1598	Itr05g0395
Vvi04g1146	Vvi03g0179			Itr06g1345	Itr01g2737	Sly04g0083	Sly05g0193	Itr12g1604	Itr05g0383
Vvi04g1151	Vvi03g0180			Itr06g0252	Itr01g1445	Sly04g0082	Sly05g0195	Itr12g1613	Itr03g1393
Vvi04g1159	Vvi03g0182			Itr06g0260	Itr01g1432	Sly04g0074	Sly05g0211	Itr12g1614	Itr03g1392
Vvi04g1160	Vvi03g0184			Itr06g0261	Itr01g1431	Sly04g0069	Sly05g0216	Itr12g1616	Itr03g1390
Vvi04g1161	Vvi18g1358			Itr06g0968	Itr05g1921	Sly04g0062	Sly05g0256	Itr12g1630	Itr03g1372
Vvi04g1161	Vvi03g0186			Itr06g0935	Itr05g1934	Sly04g0059	Sly05g0701	Itr04g0525	Itr09g1402
Vvi18g1358	Vvi03g0186			Itr06g0883	Itr05g1977	Sly04g0026	Sly05g0568	Itr04g0523	Itr11g0223
Vvi04g1162	Vvi18g1359			Itr06g0857	Itr05g2002	Sly04g0025	Sly05g0567	Itr04g0516	Itr09g1412
Vvi04g1165	Vvi18g1364			Itr07g0632	Itr04g1214	Sly04g0284	Sly05g0553	Itr04g0515	Itr09g1413
Vvi04g1166	Vvi03g0192			Itr09g0184	Itr10g1793	Sly04g0020	Sly05g0537	Itr04g0472	Itr09g1440
Vvi04g1204	Vvi18g1509			Itr03g0577	Itr05g1768	Sly04g0018	Sly05g0516	Itr04g0461	Itr11g0203
Vvi04g1211	Vvi03g0209			Itr04g2540	Itr07g1070	Sly04g0212	Sly05g0803	Itr04g0451	Itr09g1467
Vvi04g1212	Vvi03g0210			Itr04g2190	Itr07g0776	Sly04g1006	Sly05g0892	Itr04g0436	Itr09g1475
Vvi04g1254	Vvi18g1501			Itr04g2143	Itr07g1364	Sly08g1952	Sly12g1488	Itr04g0432	Itr09g1478
Vvi04g1266	Vvi18g1463			Itr15g0552	Itr09g0948	Sly08g1958	Sly12g1487	Itr04g0427	Itr09g1480
Vvi04g1280	Vvi18g1431			Itr15g0753	Itr09g2105	Sly08g0308	Sly12g1485	Itr04g0425	Itr09g1481
Vvi04g1282	Vvi18g1429			Itr15g0661	Itr09g0878	Sly08g1999	Sly12g1483	Itr04g0421	Itr09g1482
Vvi04g1286	Vvi18g1423			Itr15g0125	Itr09g1272	Sly08g2002	Sly12g1481	Itr04g0418	Itr09g1485
Vvi04g1289	Vvi18g1421			Itr11g0834	Itr02g0115	Sly08g0317	Sly12g1478	Itr04g0414	Itr09g1487
Vvi04g1291	Vvi18g1419			Itr03g1688	Itr12g1144	Sly08g0318	Sly12g1477	Itr04g0412	Itr09g1493
Vvi04g1303	Vvi18g1411			Itr02g0711	Itr11g0396	Sly08g0322	Sly12g1474	Itr04g0411	Itr09g1494
Vvi04g1311	Vvi18g1406			Itr02g0585	Itr11g0514	Sly08g2035	Sly12g1466	Itr04g0405	Itr09g1506
Vvi04g1312	Vvi18g1405			Itr12g1796	Itr03g1196	Sly08g2040	Sly12g1465	Itr04g0397	Itr09g1510
Vvi04g1321	Vvi18g1385			Itr12g1697	Itr03g1298	Sly08g2058	Sly12g1463	Itr04g0356	Itr09g1554
Vvi04g1327	Vvi18g1360			Itr12g1719	Itr03g1282	Sly08g2060	Sly12g1461	Itr15g1224	Itr10g0895
Vvi05g0006	Vvi07g0511			Itr05g1833	Itr03g0112	Sly08g2094	Sly12g1457	Itr15g1216	Itr10g0891
Vvi05g0030	Vvi07g0510			Itr03g1936	Itr12g2028	Sly08g2108	Sly12g1456	Itr15g1215	Itr10g0890
Vvi05g0030	Vvi14g0069			Itr01g2563	Itr08g0424	Sly08g2148	Sly12g1454	Itr15g1208	Itr10g0885
Vvi07g0510	Vvi14g0069			Itr01g2568	Itr08g0420	Sly08g0360	Sly12g1453	Itr15g1197	Itr10g0881
Vvi05g0037	Vvi07g0508			Itr01g2737	Itr08g0279	Sly08g1958	Sly12g1487	Itr15g1193	Itr10g0869
Vvi05g0038	Vvi14g0076			Itr14g0084	Itr07g0632	Sly08g0303	Sly12g1489	Itr15g1188	Itr10g0868
Vvi05g0039	Vvi07g0506			Itr01g1592	Itr09g0184	Sly08g1911	Sly12g1490	Itr15g1159	Itr10g0862
Vvi05g0052	Vvi07g0490			Itr12g0256	Itr03g0577	Sly08g1908	Sly12g1491	Itr15g1150	Itr10g0860
Vvi05g0052	Vvi14g0087			Itr14g1037	Itr04g2540	Sly08g1901	Sly12g1497	Itr15g1131	Itr10g0855
Vvi07g0490	Vvi14g0087			Itr14g1140	Itr04g2190	Sly08g0294	Sly12g1498	Itr15g1123	Itr10g0841
Vvi05g0056	Vvi07g0488			Itr14g1165	Itr04g2143	Sly08g1895	Sly12g1499	Itr15g1122	Itr10g0840
Vvi05g0058	Vvi07g0486			Itr12g0974	Itr15g0552	Sly08g1885	Sly12g1504	Itr15g1120	Itr10g0839
Vvi05g0066	Vvi07g0484			Itr12g0834	Itr15g0753	Sly08g1881	Sly12g1506	Itr15g1119	Itr10g0832
Vvi05g0088	Vvi07g0476			Itr12g0909	Itr15g0661	Sly08g1880	Sly12g1507	Itr15g1115	Itr10g0828
Vvi05g0088	Vvi14g0099			Itr01g1159	Itr15g0125	Sly08g1858	Sly12g1510	Itr15g1109	Itr10g0827
Vvi07g0476	Vvi14g0099			Itr06g1020	Itr11g0834	Sly08g0284	Sly12g1511	Itr15g1108	Itr10g0826
Vvi05g0091	Vvi07g0471			Itr13g0201	Itr03g1688	Sly08g0281	Sly12g1512	Itr15g1096	Itr10g0809
Vvi05g0094	Vvi07g0462			Itr09g0659	Itr02g0711	Sly08g0278	Sly12g1513	Itr15g1086	Itr10g0796
Vvi05g0099	Vvi14g0115			Itr09g0483	Itr02g0585	Sly08g0277	Sly12g1514	Itr15g1061	Itr10g0782
Vvi05g0100	Vvi07g0454			Itr05g0205	Itr12g1796	Sly08g1836	Sly12g1515	Itr15g1059	Itr10g0779
Vvi05g0101	Vvi07g0453			Itr05g0294	Itr12g1697	Sly08g1834	Sly12g1517	Itr15g1056	Itr10g0765
Vvi05g0101	Vvi14g0116			Itr05g0271	Itr12g1719	Sly02g2637	Sly10g1077	Itr15g0915	Itr09g1959
Vvi07g0453	Vvi14g0116			Itr12g0617	Itr05g1833	Sly02g2581	Sly10g1093	Itr05g0960	Itr03g0741
Vvi05g0106	Vvi07g0451			Itr05g1393	Itr03g1936	Sly03g0619	Sly04g1420	Itr05g0961	Itr12g0394
Vvi05g0114	Vvi07g0443			Itr06g1512	Itr01g2563	Sly01g0975	Sly12g2010	Itr05g0962	Itr03g0356
Vvi05g0115	Vvi14g0124			Itr06g1509	Itr01g2568	Sly01g0978	Sly12g2011	Itr05g0963	Itr03g0735
Vvi05g0117	Vvi07g0436			Itr06g1345	Itr01g2737	Sly01g1036	Sly12g2024	Itr05g0982	Itr03g0722
Vvi05g0119	Vvi07g0434					Sly01g1038	Sly12g2025	Itr05g0984	Itr03g0718
Vvi05g0119	Vvi14g0130					Sly01g1055	Sly12g2031	Itr05g0986	Itr03g0713
Vvi07g0434	Vvi14g0130					Sly01g1057	Sly12g2032	Itr05g0990	Itr12g0368
Vvi05g0122	Vvi07g0428					Sly01g1087	Sly12g2036	Itr05g0999	Itr03g0702
Vvi05g0123	Vvi07g0427					Sly01g1088	Sly12g2037	Itr05g1182	Itr03g0694
Vvi05g0124	Vvi14g0134					Sly01g1144	Sly12g2040	Itr05g1007	Itr03g0692
Vvi05g0125	Vvi07g0422					Sly01g1152	Sly12g2042	Itr05g1008	Itr12g0362
Vvi05g0147	Vvi07g0415					Sly01g1163	Sly12g2043	Itr05g1014	Itr03g0683
Vvi05g0154	Vvi07g0410					Sly01g1167	Sly12g2044	Itr05g1175	Itr03g0232
Vvi05g0156	Vvi07g0408					Sly01g1171	Sly12g2047	Itr05g1171	Itr03g0231
Vvi05g0159	Vvi07g0402					Sly01g1177	Sly12g2050	Itr05g1169	Itr03g0230
Vvi05g0161	Vvi07g0401					Sly01g1234	Sly12g2091	Itr05g1167	Itr03g0227
Vvi05g0168	Vvi07g0396					Sly01g1203	Sly12g2062	Itr05g1161	Itr03g0225
Vvi05g0168	Vvi14g0159					Sly01g1193	Sly12g2060	Itr05g1158	Itr03g0218
Vvi07g0396	Vvi14g0159					Sly01g1186	Sly12g2059	Itr05g1155	Itr03g0217
Vvi05g0173	Vvi07g0395					Sly09g1917	Sly12g1894	Itr05g1154	Itr03g0214
Vvi05g0189	Vvi07g0537					Sly09g1923	Sly12g1895	Itr05g1149	Itr03g0209
Vvi05g0192	Vvi07g0383					Sly09g1925	Sly12g1896	Itr05g1148	Itr03g0208
Vvi05g0192	Vvi14g0166					Sly09g1948	Sly12g1899	Itr05g1144	Itr03g0204
Vvi07g0383	Vvi14g0166					Sly09g1964	Sly12g1907	Itr05g1142	Itr03g0202
Vvi05g0193	Vvi07g0377					Sly09g1966	Sly12g1908	Itr05g1139	Itr03g0199
Vvi05g0224	Vvi14g0236					Sly09g1972	Sly12g1910	Itr05g1134	Itr03g0197
Vvi05g0229	Vvi07g0522					Sly09g1989	Sly12g1913	Itr05g1130	Itr12g0536
Vvi05g0233	Vvi07g0520					Sly09g2028	Sly12g1938	Itr05g1129	Itr03g0192
Vvi05g0235	Vvi07g0519					Sly09g2043	Sly12g1941	Itr05g1126	Itr03g0191
Vvi05g0238	Vvi07g0478					Sly09g2048	Sly12g1945	Itr05g1125	Itr12g0538
Vvi05g0246	Vvi07g0451					Sly09g2097	Sly12g1954	Itr06g0373	Itr03g0190
Vvi05g0254	Vvi14g0233					Sly06g2082	Sly11g1729	Itr05g1122	Itr03g0184
Vvi05g0271	Vvi07g0403					Sly06g2085	Sly11g1722	Itr05g1121	Itr03g0181
Vvi05g0302	Vvi14g0187					Sly06g2086	Sly11g1721	Itr06g0370	Itr12g0739
Vvi05g0303	Vvi14g0186					Sly06g2087	Sly11g1720	Itr06g0351	Itr03g0003
Vvi05g0304	Vvi07g0361					Sly06g2088	Sly11g1718	Itr06g0350	Itr12g0747
Vvi05g0315	Vvi07g0349					Sly06g2089	Sly11g1716	Itr06g0329	Itr03g0006
Vvi05g0320	Vvi07g0316					Sly06g2090	Sly11g1715	Itr06g0322	Itr03g0010
Vvi05g0321	Vvi07g0315					Sly06g2091	Sly11g1714	Itr06g0318	Itr03g0014
Vvi05g0329	Vvi14g0171					Sly06g2096	Sly11g1706	Itr05g1893	Itr03g0031
Vvi05g0340	Vvi07g0312					Sly06g2097	Sly11g1692	Itr05g1865	Itr03g0048
Vvi05g0347	Vvi07g0308					Sly06g2098	Sly11g1691	Itr05g1855	Itr03g0056
Vvi05g0348	Vvi07g0301					Sly06g2101	Sly11g1903	Itr05g1854	Itr03g0058
Vvi05g0362	Vvi07g0294					Sly06g2102	Sly11g1906	Itr05g1848	Itr03g0064
Vvi05g0364	Vvi07g0292					Sly06g0019	Sly11g1909	Itr05g1845	Itr03g0067
Vvi05g0374	Vvi07g0288					Sly06g2111	Sly11g1912	Itr05g1842	Itr03g0077
Vvi05g0377	Vvi07g0287					Sly06g2114	Sly11g1915	Itr05g1811	Itr03g0083
Vvi05g0390	Vvi07g0274					Sly06g2116	Sly11g1916	Itr05g1812	Itr03g0084
Vvi05g0398	Vvi07g0252					Sly06g2118	Sly11g1920	Itr05g1815	Itr12g0639
Vvi05g0400	Vvi07g0250					Sly06g0023	Sly11g1522	Itr05g1817	Itr03g0089
Vvi05g0402	Vvi07g0248					Sly06g2122	Sly11g1925	Itr05g1818	Itr03g0092
Vvi05g0405	Vvi07g0243					Sly06g2123	Sly11g1929	Itr05g1514	Itr03g0093
Vvi05g0413	Vvi07g0234					Sly06g2124	Sly11g1939	Itr05g1832	Itr03g0104
Vvi05g0417	Vvi07g0233					Sly06g2125	Sly11g1940	Itr05g1833	Itr03g0112
Vvi05g0422	Vvi07g0229					Sly06g2126	Sly11g1942	Itr05g1834	Itr03g0114
Vvi05g0426	Vvi07g0225					Sly06g0028	Sly11g1951	Itr05g1838	Itr03g0118
Vvi05g0428	Vvi07g0213					Sly06g2128	Sly11g1954	Itr05g1839	Itr12g0610
Vvi05g0429	Vvi07g0211					Sly06g0029	Sly11g1956	Itr05g1843	Itr12g0609
Vvi05g0431	Vvi07g0208					Sly06g0033	Sly11g1960	Itr05g1063	Itr03g0128
Vvi05g0435	Vvi07g0200					Sly06g0035	Sly11g1978	Itr05g1852	Itr12g0604
Vvi05g0437	Vvi07g0198					Sly06g2138	Sly11g1521	Itr05g1066	Itr12g0596
Vvi05g0440	Vvi07g0197					Sly06g0044	Sly11g1502	Itr05g1071	Itr03g0140
Vvi05g0441	Vvi14g0241					Sly06g2162	Sly11g1500	Itr05g1075	Itr03g0141
Vvi05g0442	Vvi14g0242					Sly06g2166	Sly11g1493	Itr05g1076	Itr03g0143
Vvi05g0446	Vvi07g0190					Sly06g2167	Sly11g1492	Itr05g1079	Itr12g0590
Vvi05g0448	Vvi14g0244					Sly06g2168	Sly11g1491	Itr05g1086	Itr03g0145
Vvi05g0454	Vvi07g0185					Sly06g2169	Sly11g1490	Itr05g1087	Itr03g0146
Vvi05g0462	Vvi14g0255					Sly06g2170	Sly11g1488	Itr05g1092	Itr03g0149
Vvi05g0464	Vvi14g0259					Sly06g2174	Sly11g1484	Itr05g1093	Itr03g0150
Vvi05g0465	Vvi14g0263					Sly06g1942	Sly11g1871	Itr05g1094	Itr03g0151
Vvi05g0474	Vvi07g0176					Sly06g2078	Sly11g1746	Itr05g1097	Itr12g0584
Vvi05g0479	Vvi14g0289					Sly06g2076	Sly11g1741	Itr05g1099	Itr03g0153
Vvi05g0482	Vvi07g0174					Sly06g2075	Sly11g1738	Itr05g1105	Itr03g0159
Vvi05g0484	Vvi07g0172					Sly06g2074	Sly11g1737	Itr05g1107	Itr03g0163
Vvi05g0486	Vvi14g0296					Sly06g2072	Sly11g1677	Itr05g1108	Itr03g0165
Vvi05g0487	Vvi07g0165					Sly06g2071	Sly11g1676	Itr04g0311	Itr09g1594
Vvi05g0498	Vvi07g0160					Sly06g2070	Sly11g1674	Itr04g0304	Itr11g0152
Vvi05g0509	Vvi07g0156					Sly06g2069	Sly11g1669	Itr04g0287	Itr09g1604
Vvi05g0517	Vvi07g0154					Sly06g2062	Sly11g1508	Itr04g0286	Itr09g1611
Vvi05g0517	Vvi14g0437					Sly06g2057	Sly11g1523	Itr04g0285	Itr09g1612
Vvi07g0154	Vvi14g0437					Sly06g2052	Sly11g1533	Itr04g0284	Itr11g0148
Vvi05g0537	Vvi07g0147					Sly06g2050	Sly11g1537	Itr04g0282	Itr11g0146
Vvi05g0538	Vvi07g0145					Sly06g2046	Sly11g1544	Itr04g0280	Itr11g0143
Vvi05g0539	Vvi07g0141					Sly06g2044	Sly11g1550	Itr04g0277	Itr11g0141
Vvi05g0541	Vvi07g0130					Sly06g2043	Sly11g1551	Itr04g0275	Itr11g0139
Vvi05g0547	Vvi07g0125					Sly06g2042	Sly11g1554	Itr04g0267	Itr11g0132
Vvi05g0548	Vvi07g0123					Sly06g2041	Sly11g1555	Itr04g0264	Itr11g0127
Vvi05g0549	Vvi14g0467					Sly06g2040	Sly11g1558	Itr04g0257	Itr09g1863
Vvi05g0551	Vvi07g0116					Sly06g2029	Sly11g1584	Itr04g0248	Itr09g1858
Vvi05g0552	Vvi14g0468					Sly06g2025	Sly11g1586	Itr04g0244	Itr09g1852
Vvi05g0555	Vvi07g0114					Sly06g2023	Sly11g1590	Itr04g0238	Itr09g1848
Vvi05g0556	Vvi07g0111					Sly06g2021	Sly11g1591	Itr04g0234	Itr09g1847
Vvi05g0557	Vvi14g0474					Sly06g2014	Sly11g1596	Itr04g0232	Itr11g0109
Vvi05g0559	Vvi14g0475					Sly06g2011	Sly11g1611	Itr04g0194	Itr09g1777
Vvi05g0560	Vvi07g0105					Sly06g2008	Sly11g1623	Itr04g0152	Itr11g0068
Vvi05g0561	Vvi07g0104					Sly06g2001	Sly11g1635	Itr04g0151	Itr11g0064
Vvi05g0562	Vvi07g0103					Sly06g1998	Sly11g1640	Itr04g0150	Itr09g1830
Vvi05g0571	Vvi14g0483					Sly06g1996	Sly11g1643	Itr04g0149	Itr11g0060
Vvi05g0584	Vvi14g0494					Sly06g1978	Sly11g1649	Itr04g0145	Itr09g1831
Vvi05g0589	Vvi14g0499					Sly06g1976	Sly11g1655	Itr04g0144	Itr09g1930
Vvi05g0596	Vvi14g0502					Sly06g2462	Sly09g1721	Itr04g0143	Itr09g1835
Vvi05g0600	Vvi07g0006					Sly06g2463	Sly09g1717	Itr04g0094	Itr09g1840
Vvi05g0608	Vvi07g0019					Sly06g2467	Sly09g1695	Itr04g0155	Itr11g0079
Vvi05g0608	Vvi14g0507					Sly06g2471	Sly09g1326	Itr04g0163	Itr11g0080
Vvi07g0019	Vvi14g0507					Sly06g2472	Sly09g1314	Itr04g0164	Itr11g0081
Vvi05g0613	Vvi07g0024					Sly06g2476	Sly09g1296	Itr04g0166	Itr11g0082
Vvi05g0613	Vvi14g0511					Sly06g2479	Sly09g1274	Itr04g0168	Itr11g0083
Vvi07g0024	Vvi14g0511					Sly06g2480	Sly09g1273	Itr04g0037	Itr09g1616
Vvi05g0614	Vvi07g0026					Sly06g2485	Sly09g1490	Itr04g0044	Itr09g1619
Vvi05g0614	Vvi14g0512					Sly06g2489	Sly09g1510	Itr04g0045	Itr09g1623
Vvi07g0026	Vvi14g0512					Sly06g2491	Sly09g1518	Itr04g0049	Itr09g1630
Vvi05g0617	Vvi07g0051					Sly06g2497	Sly09g1546	Itr04g0052	Itr11g0012
Vvi05g0618	Vvi07g0053					Sly06g2498	Sly09g1567	Itr04g0054	Itr11g0013
Vvi05g0618	Vvi14g0518					Sly03g0054	Sly09g1413	Itr04g0061	Itr09g1632
Vvi07g0053	Vvi14g0518					Sly06g2444	Sly09g1414	Itr04g0065	Itr09g1633
Vvi05g0623	Vvi07g0060					Sly03g0056	Sly09g1418	Itr04g0066	Itr11g0019
Vvi05g0626	Vvi07g0065					Sly03g0057	Sly09g1419	Itr04g0067	Itr11g0023
Vvi05g0630	Vvi14g0545					Sly03g0058	Sly09g1423	Itr04g0072	Itr09g1654
Vvi05g0654	Vvi14g0557					Sly03g0062	Sly09g1440	Itr04g0074	Itr09g1662
Vvi05g0679	Vvi07g0607					Sly03g0070	Sly09g1466	Itr04g0076	Itr09g1671
Vvi05g0681	Vvi07g0609					Sly06g2432	Sly09g1473	Itr04g0091	Itr11g0038
Vvi05g0682	Vvi14g0564					Sly06g2430	Sly09g1475	Itr04g0092	Itr09g1699
Vvi05g0684	Vvi07g0613					Sly06g2426	Sly09g1247	Itr04g0093	Itr11g0039
Vvi05g0685	Vvi07g0619					Sly06g2424	Sly09g1220	Itr04g0095	Itr11g0040
Vvi05g0705	Vvi14g0569					Sly06g2422	Sly09g1217	Itr04g0097	Itr09g1714
Vvi05g0708	Vvi14g0594					Sly06g2420	Sly09g1215	Itr04g0101	Itr09g1721
Vvi05g0711	Vvi07g0625					Sly06g2419	Sly09g1213	Itr04g0106	Itr09g1728
Vvi05g0712	Vvi14g0598					Sly06g2413	Sly09g1201	Itr04g0113	Itr09g1737
Vvi05g0715	Vvi07g0627					Sly06g2410	Sly09g1184	Itr04g0115	Itr11g0048
Vvi05g0717	Vvi07g0628					Sly06g2409	Sly09g1179	Itr04g0125	Itr09g1747
Vvi05g0718	Vvi14g0601					Sly06g2408	Sly09g1160	Itr04g0130	Itr09g1748
Vvi05g0719	Vvi07g0630					Sly06g2402	Sly09g1148	Itr04g0131	Itr09g1766
Vvi05g0729	Vvi07g0650					Sly06g2397	Sly09g1132	Itr04g0132	Itr11g0054
Vvi05g0732	Vvi07g0655					Sly03g0523	Sly04g1246	Itr04g0136	Itr11g0056
Vvi05g0734	Vvi07g0656					Sly09g0960	Sly10g1327	Itr04g0137	Itr11g0057
Vvi05g0750	Vvi07g0662					Sly09g0936	Sly10g1334	Itr04g0140	Itr11g0058
Vvi05g0757	Vvi07g0667					Sly09g0043	Sly10g2059	Itr03g1324	Itr05g1491
Vvi05g0761	Vvi07g0675					Sly09g0066	Sly10g1401	Itr03g2061	Itr05g1475
Vvi05g0764	Vvi07g0680					Sly09g0017	Sly10g1395	Itr03g1320	Itr12g2112
Vvi05g0772	Vvi07g0681					Sly09g0008	Sly10g1391	Itr03g2059	Itr05g1473
Vvi05g0776	Vvi07g0682					Sly09g0700	Sly10g2071	Itr03g2053	Itr12g2111
Vvi05g0783	Vvi07g0691					Sly09g0680	Sly10g1379	Itr03g2051	Itr12g2110
Vvi05g0784	Vvi07g0693					Sly09g0672	Sly10g1377	Itr03g2049	Itr12g2108
Vvi05g0790	Vvi07g0695					Sly09g0877	Sly10g2079	Itr03g2043	Itr12g2107
Vvi05g0791	Vvi07g0696					Sly09g0665	Sly10g2081	Itr03g2038	Itr12g2102
Vvi05g0795	Vvi07g0702					Sly09g0654	Sly10g1374	Itr03g2028	Itr05g1456
Vvi05g0796	Vvi07g0706					Sly09g0830	Sly10g2082	Itr03g2026	Itr12g2094
Vvi05g0798	Vvi07g0710					Sly09g0815	Sly10g1347	Itr03g2024	Itr12g2093
Vvi05g0821	Vvi07g0742					Sly09g0719	Sly10g1342	Itr03g2012	Itr12g2091
Vvi05g0822	Vvi07g0743					Sly09g0222	Sly10g1467	Itr03g1127	Itr12g1846
Vvi05g0855	Vvi07g0779					Sly09g0220	Sly10g1914	Itr03g1093	Itr12g1869
Vvi05g0863	Vvi07g0784					Sly09g0219	Sly10g2162	Itr03g1092	Itr05g0897
Vvi05g0895	Vvi07g0794					Sly09g0202	Sly10g1951	Itr03g1084	Itr12g1881
Vvi05g0901	Vvi07g0841					Sly09g0192	Sly10g2155	Itr03g1083	Itr05g0906
Vvi06g0003	Vvi08g1370					Sly09g0189	Sly10g2153	Itr03g1082	Itr05g0909
Vvi06g0013	Vvi08g1364					Sly09g0182	Sly10g2150	Itr03g1079	Itr12g1883
Vvi06g0015	Vvi08g1362					Sly09g0179	Sly10g2149	Itr03g1076	Itr12g1887
Vvi06g0019	Vvi08g1348					Sly09g0178	Sly10g2148	Itr03g1073	Itr12g1888
Vvi06g0024	Vvi08g1347					Sly09g0171	Sly10g1958	Itr03g1071	Itr12g1889
Vvi06g0024	Vvi13g1436					Sly09g0169	Sly10g2144	Itr03g1069	Itr12g1894
Vvi08g1347	Vvi13g1436					Sly09g0166	Sly10g2143	Itr03g1068	Itr05g0924
Vvi06g0039	Vvi13g1436					Sly09g0155	Sly10g1964	Itr03g1067	Itr05g0925
Vvi06g0041	Vvi08g1338					Sly09g0152	Sly10g1969	Itr03g1064	Itr12g1898
Vvi06g0045	Vvi08g1334					Sly09g0151	Sly10g1970	Itr03g1062	Itr12g1899
Vvi06g0046	Vvi08g1333					Sly09g0141	Sly10g2141	Itr03g1061	Itr12g1902
Vvi06g0047	Vvi08g1332					Sly09g0140	Sly10g2140	Itr03g1056	Itr05g0933
Vvi06g0048	Vvi08g1331					Sly09g0136	Sly10g2138	Itr03g1054	Itr12g1907
Vvi06g0055	Vvi08g1330					Sly09g0076	Sly10g2127	Itr03g1052	Itr12g1909
Vvi06g0068	Vvi08g1325					Sly09g0106	Sly10g1985	Itr03g1048	Itr12g1913
Vvi06g0082	Vvi08g1314					Sly09g0107	Sly10g2133	Itr03g1046	Itr12g1919
Vvi06g0089	Vvi13g1392					Sly09g0116	Sly10g2135	Itr03g1035	Itr12g1922
Vvi06g0095	Vvi08g1306					Sly09g0433	Sly10g2170	Itr03g1034	Itr12g1923
Vvi06g0097	Vvi08g1304					Sly09g0436	Sly10g2007	Itr03g1030	Itr05g0952
Vvi06g0103	Vvi08g1294					Sly09g0444	Sly10g2173	Itr03g1029	Itr05g1323
Vvi06g0106	Vvi08g1289					Sly09g0445	Sly10g2010	Itr03g1027	Itr12g1936
Vvi06g0108	Vvi08g1287					Sly09g0449	Sly10g2012	Itr03g1024	Itr12g1950
Vvi06g0113	Vvi08g1279					Sly09g0453	Sly10g2175	Itr03g1020	Itr12g1953
Vvi06g0122	Vvi08g1264					Sly09g0454	Sly10g2176	Itr03g1018	Itr12g1954
Vvi06g0125	Vvi08g1259					Sly09g0458	Sly10g2178	Itr03g2268	Itr12g1967
Vvi06g0127	Vvi08g1258					Sly09g0468	Sly10g2183	Itr03g2270	Itr12g1968
Vvi06g0128	Vvi08g1257					Sly09g0469	Sly10g2016	Itr03g2272	Itr12g1970
Vvi06g0131	Vvi08g1254					Sly09g0474	Sly10g2018	Itr03g2274	Itr05g1350
Vvi06g0139	Vvi13g1365					Sly09g0475	Sly10g2186	Itr03g2275	Itr12g1972
Vvi06g0142	Vvi13g1353					Sly09g0485	Sly10g2187	Itr03g2288	Itr12g1976
Vvi06g0143	Vvi13g1352					Sly09g0488	Sly10g2189	Itr03g2294	Itr12g1977
Vvi06g0147	Vvi08g1238					Sly09g0497	Sly10g2024	Itr03g2345	Itr12g1985
Vvi06g0147	Vvi13g1347					Sly09g0503	Sly10g2027	Itr03g1889	Itr12g2163
Vvi08g1238	Vvi13g1347					Sly09g0504	Sly10g2194	Itr03g1891	Itr12g1990
Vvi06g0161	Vvi13g1340					Sly09g0525	Sly10g2033	Itr03g1894	Itr12g1993
Vvi06g0164	Vvi13g1335					Sly09g0526	Sly10g2034	Itr03g1910	Itr05g1379
Vvi06g0172	Vvi13g1327					Sly09g0532	Sly10g2198	Itr03g2006	Itr12g2014
Vvi06g0176	Vvi13g1319					Sly09g0533	Sly10g2035	Itr03g1924	Itr12g2118
Vvi06g0183	Vvi13g1315					Sly09g0540	Sly10g2200	Itr03g1927	Itr12g2019
Vvi06g0202	Vvi13g1310					Sly09g0546	Sly10g2037	Itr03g1994	Itr12g2084
Vvi06g0205	Vvi13g1308					Sly09g0556	Sly10g2201	Itr03g1987	Itr12g2075
Vvi06g0207	Vvi13g1306					Sly09g0560	Sly10g2038	Itr03g1973	Itr05g1437
Vvi06g0211	Vvi13g1304					Sly09g0566	Sly10g2203	Itr03g1974	Itr12g2068
Vvi06g0216	Vvi13g1300					Sly09g0567	Sly10g2042	Itr03g1967	Itr12g2066
Vvi06g0232	Vvi08g0543					Sly09g0568	Sly10g2204	Itr03g1962	Itr05g1413
Vvi06g0232	Vvi13g0696					Sly09g0570	Sly10g2205	Itr03g1961	Itr12g2056
Vvi08g0543	Vvi13g0696					Sly09g0572	Sly10g2207	Itr03g1960	Itr12g2055
Vvi06g0233	Vvi08g0545					Sly09g0573	Sly10g2208	Itr03g1958	Itr12g2054
Vvi06g0233	Vvi13g0694					Sly09g0576	Sly10g2046	Itr03g1957	Itr05g1409
Vvi08g0545	Vvi13g0694					Sly09g0577	Sly10g2047	Itr03g1952	Itr05g1402
Vvi06g0234	Vvi13g0693					Sly09g0598	Sly10g2048	Itr03g1950	Itr05g1400
Vvi06g0236	Vvi08g0547					Sly09g0602	Sly10g2049	Itr03g1949	Itr12g2047
Vvi06g0244	Vvi08g0553					Sly09g0608	Sly10g2050	Itr03g1940	Itr12g2037
Vvi06g0244	Vvi13g0683					Sly09g0613	Sly10g2051	Itr03g1938	Itr12g2030
Vvi08g0553	Vvi13g0683					Sly09g0619	Sly10g2105	Itr03g1936	Itr12g2028
Vvi06g0245	Vvi13g0681					Sly09g0416	Sly10g1874	Itr03g1933	Itr05g1391
Vvi06g0250	Vvi08g0560					Sly09g0411	Sly10g1875	Itr02g1727	Itr11g0996
Vvi06g0251	Vvi08g0561					Sly09g0407	Sly10g1877	Itr02g1717	Itr06g0397
Vvi06g0251	Vvi13g1287					Sly09g0404	Sly10g2101	Itr02g1702	Itr11g1009
Vvi08g0561	Vvi13g1287					Sly09g0402	Sly10g1879	Itr02g1688	Itr11g1114
Vvi06g0255	Vvi13g0677					Sly09g0394	Sly10g1880	Itr02g1670	Itr11g1024
Vvi06g0258	Vvi08g0564					Sly09g0372	Sly10g1885	Itr02g1666	Itr11g1028
Vvi06g0258	Vvi13g0675					Sly09g0359	Sly10g1889	Itr02g1665	Itr11g1029
Vvi08g0564	Vvi13g0675					Sly09g0356	Sly10g1891	Itr02g1660	Itr11g1034
Vvi06g0261	Vvi08g0565					Sly09g0300	Sly10g1907	Itr02g1651	Itr11g1035
Vvi06g0261	Vvi13g0671					Sly09g0295	Sly10g2094	Itr02g1649	Itr06g0656
Vvi08g0565	Vvi13g0671					Sly09g0294	Sly10g1910	Itr02g1644	Itr11g1043
Vvi06g0262	Vvi13g0670					Sly09g0291	Sly10g2092	Itr02g1640	Itr11g1047
Vvi06g0266	Vvi08g0569					Sly09g0290	Sly10g1914	Itr02g1637	Itr11g1048
Vvi06g0267	Vvi08g0570					Sly09g0277	Sly10g1919	Itr02g1624	Itr11g1050
Vvi06g0267	Vvi13g0666					Sly09g0275	Sly10g2086	Itr02g1620	Itr11g1051
Vvi08g0570	Vvi13g0666					Sly09g0273	Sly10g2085	Itr02g1608	Itr06g0671
Vvi06g0270	Vvi13g0663					Sly09g0272	Sly10g2110	Itr02g1548	Itr11g1325
Vvi06g0277	Vvi13g0658					Sly09g0265	Sly10g2111	Itr02g1545	Itr06g0699
Vvi06g0278	Vvi08g0576					Sly09g0263	Sly10g2112	Itr02g1529	Itr11g1092
Vvi06g0285	Vvi08g0578					Sly09g0261	Sly10g1922	Itr02g1523	Itr11g1094
Vvi06g0286	Vvi08g0580					Sly09g0256	Sly10g2113	Itr02g1521	Itr11g1097
Vvi06g0287	Vvi08g0588					Sly09g0254	Sly10g2114	Itr02g1520	Itr11g1100
Vvi06g0288	Vvi08g0589					Sly09g0247	Sly10g2126	Itr02g1517	Itr11g1102
Vvi06g0289	Vvi08g0590					Sly09g0245	Sly10g2166	Itr02g1491	Itr06g1824
Vvi06g0290	Vvi08g0592					Sly09g0243	Sly10g2169	Itr02g1077	Itr11g1128
Vvi06g0290	Vvi13g0647					Sly09g0242	Sly10g1931	Itr02g1481	Itr11g1129
Vvi08g0592	Vvi13g0647					Sly09g0239	Sly10g1933	Itr02g1479	Itr11g1132
Vvi06g0292	Vvi08g0593					Sly09g0234	Sly10g1937	Itr02g1476	Itr11g1133
Vvi06g0292	Vvi13g0646					Sly09g0229	Sly10g1939	Itr02g1475	Itr11g1138
Vvi08g0593	Vvi13g0646					Sly09g0227	Sly10g1940	Itr02g1469	Itr11g1141
Vvi06g0303	Vvi08g0604					Sly06g1250	Sly12g1444	Itr02g1454	Itr11g1154
Vvi06g0306	Vvi13g0632					Sly06g1221	Sly12g1429	Itr02g1062	Itr06g1823
Vvi06g0314	Vvi08g0608					Sly06g1219	Sly12g1426	Itr02g1067	Itr06g1819
Vvi06g0316	Vvi13g0624					Sly06g1217	Sly12g1422	Itr02g1075	Itr06g1817
Vvi06g0318	Vvi13g0623					Sly06g1207	Sly12g1415	Itr02g1074	Itr06g1816
Vvi06g0323	Vvi08g0610					Sly06g1181	Sly12g1371	Itr02g1070	Itr06g1814
Vvi06g0324	Vvi08g0612					Sly06g1180	Sly12g1370	Itr02g1068	Itr06g1813
Vvi06g0324	Vvi13g0612					Sly06g1177	Sly12g1362	Itr02g1077	Itr11g1748
Vvi08g0612	Vvi13g0612					Sly06g1174	Sly12g1356	Itr02g1082	Itr06g1812
Vvi06g0332	Vvi13g0608					Sly06g1431	Sly12g1340	Itr02g1083	Itr06g1811
Vvi06g0340	Vvi13g0603					Sly06g1445	Sly12g1318	Itr02g1057	Itr06g1810
Vvi06g0344	Vvi13g0600					Sly06g1456	Sly12g1299	Itr02g1343	Itr06g1809
Vvi06g0346	Vvi13g0287					Sly06g1476	Sly12g1285	Itr02g1346	Itr11g1210
Vvi06g0348	Vvi13g0290					Sly06g1479	Sly12g1278	Itr02g1350	Itr11g1209
Vvi06g0350	Vvi13g0296					Sly06g1480	Sly12g1277	Itr02g1359	Itr11g1208
Vvi06g0358	Vvi13g0598					Sly06g1482	Sly12g1275	Itr02g1361	Itr06g1800
Vvi06g0361	Vvi08g0626					Sly06g1483	Sly12g1274	Itr02g1369	Itr06g1798
Vvi06g0366	Vvi13g0313					Sly06g1505	Sly12g1261	Itr02g1370	Itr06g1797
Vvi06g0367	Vvi08g0649					Sly03g1831	Sly04g0302	Itr02g1379	Itr06g1796
Vvi06g0374	Vvi13g0330					Sly03g1874	Sly04g0279	Itr02g1384	Itr11g1202
Vvi06g0376	Vvi13g0331					Sly07g0074	Sly12g0336	Itr02g1387	Itr11g1198
Vvi06g0386	Vvi13g0353					Sly07g0979	Sly12g0335	Itr02g1388	Itr06g1790
Vvi06g0388	Vvi13g0356					Sly07g0974	Sly12g0334	Itr02g1391	Itr06g1789
Vvi06g0392	Vvi13g0367					Sly07g0973	Sly12g0333	Itr02g1393	Itr06g1788
Vvi06g0393	Vvi13g0369					Sly07g0961	Sly12g0331	Itr02g1394	Itr06g1787
Vvi06g0395	Vvi13g0371					Sly07g0953	Sly12g0330	Itr02g1398	Itr11g1195
Vvi06g0396	Vvi13g0374					Sly07g0952	Sly12g0328	Itr02g1404	Itr06g1781
Vvi06g0402	Vvi08g0690					Sly07g0949	Sly12g0327	Itr02g1405	Itr06g1779
Vvi06g0403	Vvi08g0695					Sly07g0948	Sly12g0326	Itr02g1411	Itr11g1191
Vvi06g0403	Vvi13g0377					Sly07g0947	Sly12g0325	Itr02g1414	Itr11g1190
Vvi08g0695	Vvi13g0377					Sly07g0939	Sly12g0320	Itr02g1415	Itr11g1187
Vvi06g0409	Vvi13g0385					Sly07g0936	Sly12g0319	Itr02g1416	Itr11g1178
Vvi06g0411	Vvi13g0392					Sly07g0926	Sly12g0314	Itr02g1421	Itr11g1177
Vvi06g0412	Vvi08g0702					Sly07g0917	Sly12g0312	Itr02g1423	Itr06g1768
Vvi06g0412	Vvi13g0395					Sly07g0878	Sly12g0306	Itr02g1435	Itr06g1757
Vvi08g0702	Vvi13g0395					Sly07g0868	Sly12g0302	Itr02g1441	Itr06g1753
Vvi06g0414	Vvi13g0402					Sly07g0856	Sly12g0300	Itr02g1452	Itr06g1748
Vvi06g0415	Vvi08g0708					Sly07g0853	Sly12g0299	Itr02g1059	Itr11g1741
Vvi06g0419	Vvi08g0710					Sly07g0845	Sly12g0296	Itr02g1086	Itr06g1829
Vvi06g0419	Vvi13g0408					Sly07g0839	Sly12g0295	Itr02g1092	Itr06g1831
Vvi08g0710	Vvi13g0408					Sly07g0830	Sly12g0291	Itr02g1095	Itr06g1832
Vvi06g0423	Vvi08g0711					Sly07g0736	Sly12g0287	Itr02g1106	Itr06g1836
Vvi06g0423	Vvi13g0410					Sly07g0774	Sly12g0283	Itr02g1111	Itr11g1726
Vvi08g0711	Vvi13g0410					Sly07g0752	Sly12g0281	Itr02g1113	Itr06g1837
Vvi06g0427	Vvi08g0716					Sly07g0671	Sly12g0265	Itr02g1114	Itr11g1725
Vvi06g0430	Vvi08g0718					Sly07g0622	Sly12g0228	Itr02g1115	Itr11g1722
Vvi06g0431	Vvi08g0719					Sly07g0617	Sly12g0226	Itr02g1137	Itr11g1706
Vvi06g0436	Vvi08g0726					Sly07g0616	Sly12g0225	Itr02g1143	Itr06g1846
Vvi06g0438	Vvi08g0727					Sly07g0332	Sly12g0444	Itr02g1154	Itr11g1654
Vvi06g0448	Vvi08g0730					Sly07g0294	Sly12g0441	Itr02g1164	Itr06g1854
Vvi06g0451	Vvi13g0427					Sly07g0292	Sly12g0436	Itr02g1178	Itr11g1630
Vvi06g0456	Vvi08g0735					Sly07g0239	Sly12g0434	Itr02g1180	Itr11g1620
Vvi06g0459	Vvi13g0455					Sly07g0229	Sly12g0430	Itr02g1185	Itr06g1857
Vvi06g0460	Vvi08g0738					Sly07g0221	Sly12g0429	Itr01g2363	Itr06g1693
Vvi06g0460	Vvi13g0456					Sly07g0013	Sly12g0426	Itr01g2370	Itr06g1687
Vvi08g0738	Vvi13g0456					Sly07g0022	Sly12g0424	Itr01g2372	Itr06g1686
Vvi06g0462	Vvi08g0740					Sly07g0031	Sly12g0423	Itr01g2374	Itr06g1684
Vvi06g0466	Vvi08g0741					Sly07g0078	Sly12g0389	Itr01g2383	Itr06g1681
Vvi06g0467	Vvi08g0743					Sly07g0094	Sly12g0388	Itr01g2415	Itr06g1641
Vvi06g0467	Vvi13g0458					Sly07g0106	Sly12g0381	Itr01g2416	Itr06g1640
Vvi08g0743	Vvi13g0458					Sly07g0118	Sly12g0366	Itr01g2419	Itr06g1639
Vvi06g0468	Vvi13g0461					Sly10g0257	Sly12g0484	Itr01g2433	Itr06g1637
Vvi06g0470	Vvi13g0462					Sly10g0291	Sly12g0479	Itr01g2442	Itr06g1622
Vvi06g0471	Vvi08g0744					Sly10g0315	Sly12g0053	Itr01g2443	Itr08g0555
Vvi06g0471	Vvi13g0466					Sly10g0202	Sly12g0051	Itr01g2444	Itr06g1620
Vvi08g0744	Vvi13g0466					Sly10g0341	Sly12g0459	Itr01g2445	Itr06g1619
Vvi06g0472	Vvi13g0467					Sly10g0349	Sly12g0461	Itr01g2447	Itr08g0549
Vvi06g0475	Vvi08g0747					Sly10g0034	Sly12g0089	Itr01g2449	Itr06g1616
Vvi06g0476	Vvi08g0748					Sly02g2703	Sly03g0676	Itr01g2451	Itr08g0546
Vvi06g0481	Vvi13g0478					Sly02g2691	Sly03g0650	Itr01g2454	Itr08g0544
Vvi06g0482	Vvi08g0761					Sly02g2232	Sly03g0636	Itr01g2460	Itr08g0530
Vvi06g0482	Vvi13g0479					Sly02g2224	Sly03g0633	Itr01g2465	Itr08g0526
Vvi08g0761	Vvi13g0479					Sly02g2212	Sly03g0632	Itr01g2466	Itr08g0525
Vvi06g0484	Vvi13g0481					Sly02g2206	Sly03g0631	Itr01g2467	Itr06g1605
Vvi06g0491	Vvi08g0769					Sly02g2567	Sly03g0791	Itr01g2475	Itr06g1604
Vvi06g0491	Vvi13g0486					Sly02g2562	Sly03g0797	Itr01g2479	Itr06g1600
Vvi08g0769	Vvi13g0486					Sly02g2144	Sly03g0611	Itr01g2481	Itr06g1598
Vvi06g0492	Vvi08g0772					Sly02g2558	Sly03g0805	Itr01g2483	Itr08g0520
Vvi06g0492	Vvi13g0487					Sly02g2556	Sly03g0809	Itr01g2486	Itr08g0516
Vvi08g0772	Vvi13g0487					Sly02g2544	Sly03g0816	Itr01g2488	Itr08g0513
Vvi06g0499	Vvi08g0775					Sly02g2528	Sly03g0824	Itr01g2492	Itr08g0512
Vvi06g0499	Vvi13g0493					Sly02g2516	Sly03g0830	Itr01g2493	Itr08g0510
Vvi08g0775	Vvi13g0493					Sly02g2508	Sly03g0845	Itr01g2495	Itr06g1582
Vvi06g0501	Vvi13g0494					Sly02g2504	Sly03g0849	Itr01g2498	Itr08g0509
Vvi06g0502	Vvi08g0777					Sly02g2359	Sly03g0958	Itr01g2501	Itr08g0507
Vvi06g0511	Vvi13g0496					Sly02g2365	Sly03g0953	Itr01g2504	Itr08g0505
Vvi06g0519	Vvi13g0498					Sly02g2396	Sly03g1134	Itr01g2510	Itr06g1574
Vvi06g0521	Vvi13g0499					Sly02g2455	Sly03g1104	Itr01g2512	Itr06g1573
Vvi06g0522	Vvi13g0501					Sly05g1525	Sly10g0582	Itr01g2513	Itr06g1571
Vvi06g0523	Vvi13g0502					Sly05g1454	Sly10g0450	Itr01g2514	Itr08g0503
Vvi06g0524	Vvi08g0784					Sly05g1451	Sly10g0465	Itr01g2516	Itr08g0487
Vvi06g0524	Vvi13g0512					Sly05g1438	Sly10g0474	Itr01g2518	Itr08g0479
Vvi08g0784	Vvi13g0512					Sly05g1415	Sly10g0529	Itr01g2519	Itr08g0477
Vvi06g0528	Vvi13g0520					Sly03g1472	Sly06g0494	Itr01g2521	Itr08g0474
Vvi06g0533	Vvi13g0529					Sly03g1454	Sly06g0501	Itr01g2522	Itr08g0472
Vvi06g0535	Vvi13g0531					Sly03g1439	Sly06g0509	Itr01g2528	Itr08g0469
Vvi06g0538	Vvi08g0814					Sly03g1412	Sly06g0513	Itr01g2530	Itr08g0468
Vvi06g0538	Vvi13g0542					Sly03g1409	Sly06g0515	Itr01g2533	Itr08g0464
Vvi08g0814	Vvi13g0542					Sly03g1401	Sly06g0516	Itr01g2538	Itr08g0456
Vvi06g0542	Vvi08g0820					Sly03g1386	Sly06g0518	Itr01g2542	Itr06g1538
Vvi06g0543	Vvi08g0821					Sly03g1381	Sly06g0519	Itr01g2543	Itr08g0451
Vvi06g0543	Vvi13g0546					Sly03g1370	Sly06g0834	Itr01g2545	Itr08g0449
Vvi08g0821	Vvi13g0546					Sly03g1274	Sly06g0869	Itr01g2547	Itr06g1530
Vvi06g0548	Vvi13g0551					Sly03g1287	Sly06g0868	Itr01g2549	Itr06g1524
Vvi06g0549	Vvi08g0824					Sly03g1292	Sly06g0863	Itr01g2555	Itr06g1518
Vvi06g0550	Vvi08g0826					Sly03g1295	Sly06g0861	Itr01g2559	Itr08g0426
Vvi06g0551	Vvi08g0827					Sly03g1296	Sly06g0860	Itr01g2560	Itr06g1514
Vvi06g0555	Vvi08g0828					Sly03g1301	Sly06g0857	Itr01g2561	Itr06g1513
Vvi06g0555	Vvi13g0574					Sly03g1308	Sly06g0855	Itr01g2562	Itr08g0425
Vvi08g0828	Vvi13g0574					Sly03g1321	Sly06g0848	Itr01g2563	Itr08g0424
Vvi06g0559	Vvi08g0843					Sly03g1329	Sly06g0842	Itr01g2564	Itr08g0423
Vvi06g0561	Vvi08g0844					Sly03g1345	Sly06g0840	Itr01g2566	Itr06g1511
Vvi06g0561	Vvi13g0581					Sly03g1348	Sly06g0838	Itr01g2568	Itr08g0420
Vvi08g0844	Vvi13g0581					Sly03g1358	Sly06g0837	Itr01g2569	Itr08g0419
Vvi06g0564	Vvi08g0845					Sly03g1364	Sly06g0836	Itr01g2571	Itr08g0417
Vvi06g0573	Vvi08g0855					Sly03g1367	Sly06g0835	Itr01g2572	Itr06g1506
Vvi06g0578	Vvi08g0862					Sly06g1592	Sly12g1063	Itr01g2573	Itr08g0416
Vvi06g0578	Vvi13g0589					Sly06g1611	Sly12g1107	Itr01g2574	Itr06g1504
Vvi08g0862	Vvi13g0589					Sly06g1625	Sly12g1116	Itr01g2576	Itr08g0410
Vvi06g0579	Vvi08g0863					Sly11g0137	Sly12g1759	Itr01g2577	Itr06g1502
Vvi06g0579	Vvi13g0590					Sly11g0136	Sly12g1553	Itr01g2579	Itr06g1500
Vvi08g0863	Vvi13g0590					Sly11g1211	Sly12g1570	Itr01g2582	Itr08g0407
Vvi06g0598	Vvi13g0018					Sly11g0394	Sly12g1588	Itr01g2583	Itr06g1497
Vvi06g0600	Vvi13g0020					Sly11g0407	Sly12g1597	Itr01g2584	Itr06g1496
Vvi06g0601	Vvi13g0026					Sly11g0408	Sly12g1598	Itr01g2585	Itr08g0404
Vvi06g0608	Vvi08g0884					Sly11g0420	Sly12g1602	Itr01g2587	Itr08g0389
Vvi06g0619	Vvi08g0890					Sly11g0437	Sly12g1608	Itr01g2588	Itr08g0388
Vvi06g0623	Vvi08g0893					Sly11g0498	Sly12g1617	Itr01g2590	Itr08g0386
Vvi06g0626	Vvi13g0069					Sly11g0733	Sly12g1556	Itr01g2592	Itr06g1484
Vvi06g0627	Vvi08g0244					Sly10g0231	Sly12g0610	Itr01g2593	Itr08g0385
Vvi06g0630	Vvi08g0897					Sly10g0229	Sly12g0608	Itr01g2595	Itr08g0384
Vvi06g0631	Vvi08g0245					Sly10g0227	Sly12g0607	Itr01g2596	Itr06g1479
Vvi06g0631	Vvi13g0070					Sly10g0225	Sly12g0606	Itr01g2600	Itr06g1475
Vvi08g0245	Vvi13g0070					Sly10g0216	Sly12g0604	Itr01g2602	Itr08g0376
Vvi06g0632	Vvi13g0071					Sly10g0415	Sly12g0598	Itr01g2603	Itr06g1472
Vvi06g0633	Vvi13g0077					Sly10g0213	Sly12g0593	Itr01g2605	Itr06g1471
Vvi06g0635	Vvi13g0082					Sly10g0210	Sly12g0588	Itr01g2607	Itr08g0375
Vvi06g0636	Vvi13g0088					Sly10g0403	Sly12g0175	Itr01g2611	Itr06g1469
Vvi06g0638	Vvi08g0256					Sly10g0199	Sly12g0565	Itr01g2622	Itr06g1464
Vvi06g0638	Vvi13g0094					Sly10g0195	Sly12g0563	Itr01g2623	Itr06g1463
Vvi08g0256	Vvi13g0094					Sly10g0192	Sly12g0562	Itr01g2638	Itr08g0371
Vvi06g0649	Vvi13g0108					Sly10g0191	Sly12g0561	Itr01g2639	Itr08g0370
Vvi06g0651	Vvi13g0109					Sly10g0186	Sly12g0554	Itr01g2643	Itr06g1455
Vvi06g0652	Vvi08g0269					Sly10g0157	Sly12g0032	Itr01g2645	Itr08g0366
Vvi06g0653	Vvi08g0270					Sly10g0146	Sly12g0027	Itr01g2646	Itr06g1451
Vvi06g0655	Vvi08g0275					Sly10g0136	Sly12g0021	Itr01g2649	Itr06g1449
Vvi06g0659	Vvi13g0118					Sly10g0123	Sly12g0622	Itr01g2651	Itr06g1445
Vvi06g0661	Vvi08g0290					Sly10g0114	Sly12g0627	Itr01g2652	Itr06g1444
Vvi06g0665	Vvi08g0299					Sly10g0113	Sly12g0628	Itr01g2653	Itr08g0360
Vvi06g0665	Vvi13g0128					Sly10g0108	Sly12g0641	Itr01g2654	Itr08g0359
Vvi08g0299	Vvi13g0128					Sly10g0099	Sly12g0649	Itr01g2656	Itr06g1441
Vvi06g0667	Vvi08g0300					Sly10g0098	Sly12g0650	Itr01g2657	Itr06g1440
Vvi06g0668	Vvi13g0133					Sly01g0256	Sly05g0106	Itr01g2666	Itr08g0355
Vvi06g0672	Vvi08g0306					Sly01g0482	Sly05g0175	Itr01g2667	Itr06g1433
Vvi06g0676	Vvi13g0144					Sly01g0496	Sly05g0213	Itr01g2669	Itr06g1431
Vvi06g0677	Vvi08g0309					Sly01g0494	Sly05g0221	Itr01g2670	Itr08g0351
Vvi06g0681	Vvi08g0312					Sly01g0522	Sly04g0062	Itr01g2672	Itr06g1429
Vvi06g0681	Vvi13g0151					Sly01g3411	Sly10g1158	Itr01g2673	Itr06g1428
Vvi08g0312	Vvi13g0151					Sly01g3423	Sly10g1170	Itr01g2674	Itr08g0344
Vvi06g0682	Vvi08g0314					Sly01g3426	Sly10g1176	Itr01g2675	Itr06g1421
Vvi06g0682	Vvi13g0153					Sly01g3510	Sly10g1244	Itr01g2676	Itr06g1420
Vvi08g0314	Vvi13g0153					Sly01g3527	Sly10g1253	Itr01g2680	Itr06g1416
Vvi06g0686	Vvi13g0155					Sly01g3530	Sly10g1256	Itr01g2682	Itr06g1412
Vvi06g0700	Vvi08g0316					Sly01g3261	Sly02g2637	Itr01g2684	Itr06g1408
Vvi06g0707	Vvi13g0164					Sly01g3349	Sly10g1114	Itr01g2686	Itr06g1399
Vvi06g0708	Vvi13g0166					Sly08g1008	Sly12g1797	Itr01g2689	Itr08g0338
Vvi06g0714	Vvi08g0336					Sly08g1212	Sly12g0199	Itr01g2692	Itr06g1396
Vvi06g0715	Vvi08g0338					Sly08g0802	Sly12g0425	Itr01g2694	Itr06g1391
Vvi06g0716	Vvi08g0339					Sly02g2151	Sly03g0615	Itr01g2695	Itr06g1390
Vvi06g0718	Vvi08g0349					Sly02g2149	Sly03g0614	Itr01g2698	Itr08g0329
Vvi06g0725	Vvi08g0360					Sly02g2116	Sly03g0607	Itr01g2701	Itr06g1383
Vvi06g0729	Vvi08g0050					Sly02g0585	Sly03g0604	Itr01g2702	Itr08g0322
Vvi06g0729	Vvi13g0195					Sly02g2090	Sly03g0581	Itr01g2703	Itr06g1380
Vvi08g0050	Vvi13g0195					Sly02g0569	Sly03g0579	Itr01g2704	Itr08g0320
Vvi06g0734	Vvi08g0364					Sly02g0561	Sly03g0578	Itr01g2705	Itr08g0319
Vvi06g0738	Vvi13g0203					Sly02g2009	Sly03g0566	Itr01g2706	Itr08g0314
Vvi06g0742	Vvi08g0370					Sly02g1992	Sly03g0560	Itr01g2710	Itr08g0311
Vvi06g0742	Vvi13g0213					Sly02g0522	Sly03g0552	Itr01g2716	Itr08g0301
Vvi08g0370	Vvi13g0213					Sly06g0987	Sly01g1276	Itr01g2718	Itr08g0300
Vvi06g0746	Vvi08g0375					Sly06g0985	Sly01g1483	Itr01g2726	Itr06g1359
Vvi06g0750	Vvi08g0377					Sly06g0976	Sly01g1449	Itr01g2727	Itr08g0290
Vvi06g0751	Vvi08g0379					Sly06g0945	Sly09g1694	Itr01g2728	Itr08g0289
Vvi06g0752	Vvi08g0380					Sly06g0942	Sly09g1697	Itr01g2729	Itr06g1355
Vvi06g0752	Vvi13g0226					Sly06g0940	Sly09g1702	Itr01g2731	Itr06g1354
Vvi08g0380	Vvi13g0226					Sly06g0937	Sly09g1722	Itr01g2289	Itr08g0282
Vvi06g0753	Vvi13g0228					Sly06g0929	Sly09g1768	Itr01g2737	Itr08g0279
Vvi06g0754	Vvi13g0255					Sly06g0924	Sly09g1792	Itr01g2738	Itr08g0278
Vvi06g0764	Vvi08g0387					Sly06g0923	Sly09g1793	Itr01g2740	Itr08g0276
Vvi06g0767	Vvi08g0235					Sly06g0922	Sly09g1802	Itr01g2741	Itr06g1341
Vvi06g0775	Vvi08g0413					Sly06g0903	Sly09g1847	Itr01g2744	Itr08g0275
Vvi06g0776	Vvi08g0415					Sly06g0900	Sly09g1869	Itr01g2288	Itr08g0270
Vvi06g0779	Vvi08g0045					Sly06g0897	Sly09g1883	Itr01g2224	Itr06g1733
Vvi06g0781	Vvi08g0040					Sly01g0323	Sly11g1396	Itr01g2272	Itr06g1722
Vvi06g0785	Vvi08g0037					Sly01g0455	Sly11g1541	Itr01g2273	Itr06g1717
Vvi06g0786	Vvi08g0033					Sly01g0410	Sly06g2016	Itr01g2318	Itr06g1665
Vvi06g0816	Vvi08g0234					Sly01g0392	Sly06g2000	Itr01g2322	Itr06g1666
Vvi06g0827	Vvi13g0943					Sly06g0277	Sly09g1702	Itr01g2305	Itr06g1700
Vvi06g0836	Vvi13g0953					Sly06g0275	Sly09g1270	Itr01g2304	Itr06g1701
Vvi06g0841	Vvi08g0217					Sly06g0271	Sly09g1493	Itr01g2303	Itr06g1703
Vvi06g0842	Vvi08g0215					Sly06g0254	Sly09g1542	Itr01g2294	Itr06g1705
Vvi06g0845	Vvi08g0168					Sly06g0280	Sly09g1550	Itr01g2286	Itr06g1708
Vvi06g0845	Vvi13g0957					Sly06g0283	Sly06g2499	Itr01g2285	Itr06g1710
Vvi08g0168	Vvi13g0957					Sly06g0292	Sly09g1597	Itr01g2280	Itr06g1711
Vvi06g0847	Vvi08g0163					Sly06g0296	Sly09g1608	Itr01g2279	Itr06g1712
Vvi06g0851	Vvi08g0118					Sly06g0343	Sly09g1611	Itr01g1454	Itr02g0868
Vvi06g0856	Vvi08g0111					Sly06g0238	Sly09g1379	Itr01g1449	Itr06g0251
Vvi06g0858	Vvi08g0105					Sly06g0219	Sly06g2437	Itr01g1445	Itr02g0883
Vvi06g0866	Vvi08g0416					Sly06g0211	Sly09g1453	Itr01g1444	Itr02g0888
Vvi06g0866	Vvi13g0981					Sly06g0204	Sly06g2432	Itr01g1443	Itr02g0890
Vvi08g0416	Vvi13g0981					Sly06g0201	Sly06g2430	Itr01g1435	Itr02g0891
Vvi06g0887	Vvi08g0424					Sly06g0200	Sly03g0072	Itr01g1434	Itr06g0259
Vvi06g0888	Vvi13g1013					Sly06g0197	Sly09g1223	Itr01g1432	Itr02g0896
Vvi06g0897	Vvi08g0084					Sly06g0194	Sly06g2424	Itr01g1431	Itr02g0897
Vvi06g0915	Vvi08g0447					Sly02g2830	Sly03g0720	Itr01g1425	Itr02g0908
Vvi06g0925	Vvi08g0492					Sly02g2867	Sly03g0732	Itr01g1422	Itr06g0268
Vvi06g0926	Vvi13g1058					Sly02g2873	Sly03g0735	Itr01g1421	Itr06g0269
Vvi06g0927	Vvi08g0043					Sly02g2667	Sly03g0748	Itr01g0595	Itr02g0912
Vvi06g0931	Vvi13g1086					Sly02g2639	Sly03g0767	Itr01g0607	Itr02g0919
Vvi06g0948	Vvi08g0004					Sly03g1035	Sly10g1690	Itr01g0609	Itr02g0922
Vvi06g0961	Vvi08g0508					Sly03g1102	Sly10g1503	Itr01g0613	Itr06g0283
Vvi06g0967	Vvi08g0510					Sly03g2951	Sly06g1201	Itr01g0625	Itr06g0286
Vvi06g0972	Vvi08g0522					Sly03g2902	Sly06g1177	Itr01g0628	Itr02g0933
Vvi06g0980	Vvi13g1127					Sly03g2889	Sly06g1173	Itr01g0629	Itr06g0288
Vvi06g0992	Vvi08g1194					Sly03g2860	Sly12g1337	Itr01g0644	Itr02g0942
Vvi06g1005	Vvi13g1149					Sly03g2853	Sly06g1442	Itr01g0645	Itr02g0943
Vvi06g1019	Vvi08g0545					Sly03g2852	Sly12g1324	Itr05g1897	Itr02g0950
Vvi06g1028	Vvi08g1193					Sly03g2765	Sly06g1479	Itr01g0656	Itr02g0952
Vvi06g1062	Vvi08g0544					Sly03g2438	Sly06g1496	Itr01g0659	Itr02g0954
Vvi06g1067	Vvi08g0538					Sly03g2440	Sly06g1499	Itr05g1900	Itr02g0955
Vvi06g1068	Vvi08g0536					Sly03g2486	Sly06g1522	Itr01g0661	Itr02g0959
Vvi06g1070	Vvi08g0535					Sly02g0384	Sly03g0468	Itr01g0664	Itr02g0960
Vvi06g1077	Vvi08g0526					Sly02g1694	Sly03g0470	Itr01g0667	Itr02g0963
Vvi06g1078	Vvi08g1146					Sly02g1438	Sly03g0130	Itr05g1906	Itr02g0964
Vvi06g1080	Vvi08g1144					Sly02g1409	Sly03g0126	Itr01g0670	Itr02g0966
Vvi06g1083	Vvi08g1141					Sly02g1381	Sly03g0123	Itr05g1914	Itr02g0974
Vvi06g1085	Vvi13g0729					Sly02g1369	Sly03g0121	Itr05g1918	Itr02g0975
Vvi06g1086	Vvi08g0507					Sly02g1365	Sly03g0119	Itr05g1920	Itr02g0976
Vvi06g1086	Vvi13g0730					Sly02g1357	Sly03g0117	Itr05g1921	Itr02g0977
Vvi08g0507	Vvi13g0730					Sly02g1350	Sly03g0115	Itr05g1924	Itr06g0961
Vvi06g1088	Vvi08g1136					Sly02g1329	Sly03g0112	Itr05g1926	Itr06g0941
Vvi06g1103	Vvi08g1123					Sly02g1266	Sly03g0096	Itr05g1927	Itr02g0991
Vvi06g1108	Vvi08g1121					Sly05g1162	Sly07g0931	Itr05g1929	Itr02g0994
Vvi06g1108	Vvi13g0734					Sly07g1614	Sly10g0288	Itr05g1930	Itr06g0939
Vvi08g1121	Vvi13g0734					Sly07g1611	Sly12g0480	Itr05g1931	Itr02g0998
Vvi06g1116	Vvi08g1095					Sly07g1607	Sly10g0291	Itr05g1933	Itr02g1002
Vvi06g1118	Vvi13g0749					Sly07g1599	Sly12g0477	Itr05g1934	Itr02g1003
Vvi06g1121	Vvi08g1094					Sly07g1598	Sly10g0292	Itr05g1936	Itr02g1006
Vvi06g1131	Vvi08g1086					Sly07g1590	Sly10g0293	Itr05g1937	Itr02g1008
Vvi06g1132	Vvi08g1083					Sly07g1443	Sly12g0464	Itr05g1940	Itr02g1017
Vvi06g1139	Vvi08g1077					Sly07g1463	Sly10g0313	Itr05g1946	Itr06g0921
Vvi06g1147	Vvi13g0795					Sly07g1544	Sly10g0347	Itr05g1947	Itr02g1023
Vvi06g1149	Vvi08g1049					Sly07g1350	Sly12g0085	Itr05g1950	Itr06g0917
Vvi06g1150	Vvi08g1044					Sly05g1675	Sly06g0803	Itr05g1951	Itr02g1031
Vvi06g1153	Vvi08g1041					Sly05g1669	Sly06g0784	Itr05g1959	Itr02g1043
Vvi06g1159	Vvi08g1033					Sly05g1664	Sly06g0759	Itr05g1962	Itr02g1044
Vvi06g1163	Vvi08g1030					Sly05g1648	Sly06g0713	Itr05g1963	Itr02g1045
Vvi06g1164	Vvi08g1028					Sly05g1894	Sly06g0028	Itr05g1964	Itr06g0900
Vvi06g1166	Vvi13g0800					Sly05g1891	Sly06g0029	Itr05g1966	Itr06g0897
Vvi06g1167	Vvi08g1026					Sly05g1851	Sly06g0056	Itr05g1968	Itr06g0893
Vvi06g1167	Vvi13g0803					Sly05g1850	Sly06g0060	Itr05g1973	Itr02g1352
Vvi08g1026	Vvi13g0803					Sly05g1717	Sly06g0064	Itr05g1977	Itr02g1329
Vvi06g1168	Vvi13g0804					Sly05g1942	Sly11g0236	Itr05g1978	Itr06g0881
Vvi06g1169	Vvi08g1022					Sly01g2586	Sly09g1616	Itr05g1981	Itr02g1327
Vvi06g1169	Vvi13g0807					Sly01g2552	Sly09g1584	Itr05g1984	Itr06g0872
Vvi08g1022	Vvi13g0807					Sly02g0649	Sly02g2724	Itr05g1987	Itr06g0869
Vvi06g1170	Vvi13g0808					Sly02g0638	Sly03g0647	Itr05g1988	Itr02g1323
Vvi06g1172	Vvi13g0809					Sly02g1081	Sly02g2994	Itr05g1989	Itr06g0862
Vvi06g1175	Vvi13g0812					Sly02g1099	Sly02g2955	Itr05g1998	Itr02g1311
Vvi06g1179	Vvi08g1012					Sly02g1114	Sly02g2224	Itr05g1999	Itr06g0859
Vvi06g1179	Vvi13g0813					Sly02g1126	Sly02g2249	Itr05g2000	Itr02g1308
Vvi08g1012	Vvi13g0813					Sly02g1128	Sly02g2261	Itr05g2002	Itr02g1304
Vvi06g1181	Vvi13g0815					Sly02g1131	Sly02g2282	Itr05g2003	Itr06g0856
Vvi06g1190	Vvi13g0818					Sly02g1154	Sly03g0956	Itr01g0818	Itr02g1300
Vvi06g1191	Vvi13g0819					Sly02g1155	Sly02g2365	Itr05g2006	Itr06g0848
Vvi06g1198	Vvi13g0847					Sly02g0841	Sly02g2372	Itr05g2013	Itr06g0841
Vvi06g1211	Vvi13g0868					Sly02g0839	Sly02g2373	Itr05g2014	Itr02g1276
Vvi06g1212	Vvi08g1000					Sly02g0835	Sly02g2383	Itr05g2015	Itr02g1274
Vvi06g1216	Vvi08g0999					Sly02g0822	Sly02g2402	Itr05g2017	Itr02g1270
Vvi06g1216	Vvi13g0869					Sly01g1787	Sly10g0771	Itr05g2019	Itr02g1267
Vvi08g0999	Vvi13g0869					Sly01g1808	Sly05g1490	Itr05g2024	Itr06g0829
Vvi06g1218	Vvi08g0998					Sly01g2013	Sly10g0540	Itr05g2025	Itr06g0827
Vvi06g1219	Vvi13g0890					Sly01g2019	Sly10g0539	Itr05g2028	Itr06g0825
Vvi06g1221	Vvi08g0997					Sly01g1984	Sly10g0034	Itr05g2032	Itr06g0819
Vvi06g1225	Vvi08g0991					Sly01g2250	Sly10g0420	Itr05g2033	Itr06g0817
Vvi06g1232	Vvi08g0981					Sly01g2242	Sly10g0421	Itr05g2050	Itr02g1234
Vvi06g1240	Vvi08g0974					Sly01g2229	Sly10g0425	Itr05g2053	Itr06g0800
Vvi06g1250	Vvi08g0962					Sly01g2224	Sly10g0426	Itr05g2054	Itr02g1229
Vvi06g1254	Vvi08g0954					Sly01g2203	Sly10g0437	Itr05g2055	Itr06g0799
Vvi06g1256	Vvi13g0911					Sly01g2193	Sly10g0438	Itr04g1092	Itr14g0131
Vvi06g1257	Vvi08g0949					Sly01g2176	Sly05g1460	Itr04g1093	Itr14g0128
Vvi06g1258	Vvi08g0948					Sly01g2174	Sly10g0447	Itr04g1106	Itr14g0121
Vvi06g1260	Vvi08g0947					Sly01g2170	Sly10g0458	Itr04g1109	Itr14g0120
Vvi06g1261	Vvi08g0945					Sly01g2162	Sly05g1451	Itr04g1131	Itr14g0115
Vvi06g1266	Vvi08g0939					Sly01g2160	Sly10g0467	Itr04g1136	Itr14g0105
Vvi06g1271	Vvi08g0928					Sly01g2159	Sly05g1450	Itr04g1137	Itr14g0102
Vvi06g1275	Vvi08g0921					Sly01g2154	Sly10g0471	Itr04g1140	Itr14g0100
Vvi06g1278	Vvi08g0917					Sly01g2139	Sly10g0478	Itr04g1145	Itr14g0093
Vvi06g1282	Vvi08g0912					Sly01g2129	Sly10g0481	Itr04g1152	Itr14g0088
Vvi06g1284	Vvi08g0904					Sly01g2127	Sly05g1431	Itr04g1156	Itr14g0087
Vvi06g1286	Vvi13g0954					Sly01g2126	Sly05g1428	Itr04g1214	Itr14g0084
Vvi07g0051	Vvi05g0567					Sly01g2100	Sly10g0512	Itr04g1159	Itr14g0080
Vvi07g0100	Vvi05g0562					Sly01g2088	Sly10g0524	Itr04g1182	Itr14g0067
Vvi07g0104	Vvi05g0561					Sly01g2058	Sly05g1410	Itr08g1046	Itr14g0420
Vvi07g0105	Vvi05g0560					Sly01g2056	Sly05g1413	Itr08g1048	Itr14g0419
Vvi07g0111	Vvi05g0556					Sly01g2052	Sly05g1415	Itr08g1090	Itr14g0379
Vvi07g0114	Vvi05g0555					Sly03g0215	Sly06g0521	Itr08g1101	Itr14g0365
Vvi07g0116	Vvi05g0551					Sly03g0183	Sly06g0528	Itr08g1127	Itr14g0355
Vvi07g0123	Vvi05g0548					Sly03g0410	Sly06g0537	Itr08g1138	Itr14g0350
Vvi07g0125	Vvi05g0547					Sly03g0372	Sly06g0553	Itr08g1145	Itr14g0344
Vvi07g0130	Vvi05g0541					Sly03g0360	Sly06g0556	Itr08g1153	Itr14g0340
Vvi07g0141	Vvi05g0539					Sly03g0325	Sly06g0566	Itr08g1158	Itr14g0339
Vvi07g0145	Vvi05g0538					Sly03g0324	Sly06g0567	Itr08g1163	Itr14g0336
Vvi07g0147	Vvi05g0537					Sly03g0292	Sly06g0576	Itr08g1164	Itr14g0332
Vvi07g0154	Vvi05g0517					Sly03g0286	Sly06g0577	Itr08g1168	Itr14g0325
Vvi07g0156	Vvi05g0509					Sly03g0270	Sly06g0584	Itr08g1171	Itr14g0322
Vvi07g0160	Vvi05g0498					Sly03g0250	Sly06g0589	Itr08g1172	Itr14g0320
Vvi07g0165	Vvi05g0487					Sly03g0223	Sly06g0833	Itr08g1180	Itr14g0319
Vvi07g0172	Vvi05g0484					Sly03g2581	Sly06g1564	Itr08g1181	Itr14g0316
Vvi07g0174	Vvi05g0482					Sly03g2584	Sly06g1568	Itr08g1193	Itr14g0307
Vvi07g0176	Vvi05g0474					Sly03g1739	Sly06g1832	Itr10g1917	Itr01g1850
Vvi07g0185	Vvi05g0454					Sly03g1711	Sly06g1842	Itr10g1925	Itr01g1857
Vvi07g0190	Vvi05g0445					Sly03g2639	Sly12g1185	Itr10g1869	Itr01g1704
Vvi07g0197	Vvi05g0440					Sly03g2680	Sly12g1051	Itr10g1866	Itr01g1702
Vvi07g0198	Vvi05g0437					Sly03g2695	Sly12g1062	Itr10g1865	Itr01g1701
Vvi07g0200	Vvi05g0435					Sly03g2723	Sly12g1085	Itr10g1860	Itr01g1699
Vvi07g0208	Vvi05g0431					Sly03g2736	Sly06g1605	Itr10g1859	Itr01g1698
Vvi07g0211	Vvi05g0429					Sly03g2225	Sly06g1610	Itr10g1856	Itr01g1697
Vvi07g0213	Vvi05g0428					Sly03g2268	Sly06g1624	Itr10g1793	Itr01g1592
Vvi07g0225	Vvi05g0426					Sly03g2270	Sly06g1625	Itr10g1795	Itr01g1594
Vvi07g0229	Vvi05g0422					Sly03g2137	Sly06g1697	Itr10g1800	Itr01g1604
Vvi07g0233	Vvi05g0417					Sly03g2134	Sly06g1696	Itr10g1801	Itr01g1607
Vvi07g0234	Vvi05g0413					Sly03g2111	Sly06g1686	Itr10g1821	Itr01g1635
Vvi07g0238	Vvi14g0232					Sly03g2101	Sly06g1680	Itr10g1822	Itr01g1637
Vvi07g0240	Vvi14g0324					Sly03g2099	Sly06g1679	Itr10g1827	Itr01g1645
Vvi07g0243	Vvi05g0405					Sly03g2409	Sly06g1671	Itr10g1783	Itr01g1583
Vvi07g0248	Vvi05g0403					Sly03g2396	Sly06g1668	Itr10g1755	Itr01g1568
Vvi07g0248	Vvi14g0327					Sly03g2395	Sly06g1667	Itr10g1753	Itr01g1566
Vvi05g0403	Vvi14g0327					Sly03g2376	Sly06g1658	Itr10g1750	Itr01g1562
Vvi07g0249	Vvi14g0339					Sly03g2372	Sly06g1656	Itr10g1746	Itr01g1559
Vvi07g0250	Vvi05g0400					Sly03g2318	Sly06g1637	Itr10g1734	Itr01g0101
Vvi07g0250	Vvi14g0340					Sly03g2153	Sly06g1709	Itr06g0476	Itr01g0695
Vvi05g0400	Vvi14g0340					Sly03g2184	Sly06g1713	Itr06g0483	Itr01g0696
Vvi07g0251	Vvi14g0341					Sly03g2075	Sly06g1735	Itr06g0499	Itr01g0718
Vvi07g0252	Vvi05g0398					Sly03g2053	Sly06g1740	Itr06g0503	Itr01g0723
Vvi07g0252	Vvi14g0342					Sly03g1965	Sly06g1767	Itr06g0504	Itr01g0724
Vvi05g0398	Vvi14g0342					Sly04g2488	Sly12g1776	Itr06g0506	Itr01g0725
Vvi07g0257	Vvi14g0345					Sly04g2417	Sly12g1747	Itr06g0386	Itr01g0949
Vvi07g0274	Vvi05g0390					Sly04g1791	Sly12g1583	Itr06g0047	Itr01g0948
Vvi07g0287	Vvi05g0377					Sly04g1879	Sly11g0431	Itr06g0531	Itr01g0974
Vvi07g0287	Vvi14g0373					Sly04g1943	Sly12g1627	Itr06g0544	Itr01g0746
Vvi05g0377	Vvi14g0373					Sly04g2003	Sly12g1635	Itr06g0555	Itr01g0749
Vvi07g0288	Vvi05g0374					Sly04g2013	Sly12g1639	Itr06g0557	Itr01g0750
Vvi07g0289	Vvi14g0416					Sly04g2023	Sly12g1643	Itr06g0592	Itr01g0788
Vvi07g0292	Vvi05g0364					Sly04g2026	Sly12g1644	Itr05g1030	Itr12g0356
Vvi07g0294	Vvi05g0362					Sly04g2033	Sly12g1648	Itr05g1024	Itr12g0346
Vvi07g0301	Vvi05g0348					Sly04g2058	Sly12g1659	Itr05g1039	Itr12g0342
Vvi07g0308	Vvi05g0347					Sly04g2071	Sly12g1662	Itr05g1811	Itr12g0340
Vvi07g0312	Vvi05g0340					Sly04g2075	Sly12g1663	Itr05g1044	Itr12g0329
Vvi07g0314	Vvi14g0205					Sly04g2083	Sly12g1665	Itr05g1046	Itr12g0326
Vvi07g0315	Vvi05g0321					Sly04g2097	Sly12g1673	Itr05g1047	Itr12g0324
Vvi07g0316	Vvi05g0320					Sly04g2101	Sly12g1674	Itr05g1049	Itr12g0318
Vvi07g0329	Vvi14g0198					Sly04g2190	Sly12g1696	Itr05g1050	Itr12g0317
Vvi07g0337	Vvi05g0211					Sly04g2199	Sly12g1698	Itr05g1056	Itr12g0314
Vvi07g0349	Vvi05g0315					Sly04g2218	Sly12g1701	Itr05g1057	Itr12g0313
Vvi07g0360	Vvi05g0304					Sly04g2224	Sly12g1704	Itr05g1795	Itr12g0284
Vvi07g0363	Vvi14g0189					Sly04g2252	Sly12g1710	Itr05g1783	Itr12g0273
Vvi07g0373	Vvi14g0188					Sly04g2324	Sly12g1720	Itr05g1782	Itr12g0271
Vvi07g0377	Vvi05g0193					Sly04g2356	Sly12g1725	Itr05g1781	Itr12g0270
Vvi07g0383	Vvi05g0192					Sly07g1803	Sly12g0615	Itr05g1780	Itr12g0267
Vvi07g0383	Vvi14g0166					Sly07g1836	Sly12g0599	Itr05g1774	Itr12g0261
Vvi05g0192	Vvi14g0166					Sly07g1839	Sly12g0595	Itr05g1768	Itr12g0256
Vvi07g0395	Vvi05g0173					Sly07g1844	Sly12g0583	Itr05g1742	Itr12g0231
Vvi07g0396	Vvi05g0166					Sly07g1867	Sly10g0401	Itr05g1724	Itr12g0198
Vvi07g0396	Vvi14g0159					Sly07g1987	Sly10g0147	Itr05g1723	Itr12g0197
Vvi05g0166	Vvi14g0159					Sly07g2002	Sly10g0136	Itr04g1491	Itr01g2786
Vvi07g0401	Vvi05g0161					Sly04g0031	Sly05g0597	Itr04g1479	Itr13g1419
Vvi07g0402	Vvi05g0160					Sly04g0033	Sly05g0602	Itr04g1473	Itr13g1420
Vvi07g0403	Vvi05g0271					Sly04g0037	Sly05g0615	Itr04g1432	Itr13g1425
Vvi07g0408	Vvi05g0156					Sly04g0102	Sly05g0473	Itr04g1381	Itr13g1429
Vvi07g0410	Vvi05g0154					Sly04g0106	Sly05g0465	Itr04g1363	Itr01g2198
Vvi07g0414	Vvi14g0145					Sly04g0125	Sly05g0421	Itr04g1355	Itr13g1438
Vvi07g0415	Vvi05g0147					Sly04g0141	Sly05g0390	Itr04g0741	Itr13g1355
Vvi07g0419	Vvi05g0139					Sly04g0156	Sly05g0331	Itr04g0898	Itr13g1042
Vvi07g0420	Vvi14g0136					Sly04g0880	Sly05g0067	Itr04g0736	Itr13g1444
Vvi07g0422	Vvi05g0125					Sly04g0084	Sly05g0183	Itr04g0730	Itr13g1445
Vvi07g0425	Vvi14g0134					Sly04g0069	Sly05g0216	Itr04g0897	Itr01g2152
Vvi07g0426	Vvi14g0133					Sly04g0062	Sly05g0256	Itr04g0896	Itr01g2150
Vvi07g0427	Vvi05g0360					Sly04g0026	Sly05g0568	Itr04g0892	Itr01g2149
Vvi07g0428	Vvi05g0122					Sly08g0308	Sly12g1485	Itr04g0891	Itr13g1026
Vvi07g0434	Vvi05g0119					Sly08g2002	Sly12g1481	Itr04g0883	Itr13g1049
Vvi07g0434	Vvi14g0130					Sly08g0318	Sly12g1477	Itr04g0882	Itr13g1051
Vvi05g0119	Vvi14g0130					Sly08g2035	Sly12g1466	Itr04g1298	Itr13g1495
Vvi07g0436	Vvi05g0117					Sly08g2108	Sly12g1456	Itr04g1296	Itr01g1075
Vvi07g0443	Vvi05g0114					Sly08g0360	Sly12g1453	Itr04g1294	Itr01g1092
Vvi07g0451	Vvi05g0106					Sly08g0303	Sly12g1489	Itr04g1293	Itr13g1503
Vvi07g0453	Vvi05g0101					Sly08g0278	Sly12g1513	Itr04g1291	Itr01g1214
Vvi07g0453	Vvi14g0116					Sly02g2637	Sly10g1077	Itr04g1288	Itr13g1504
Vvi05g0101	Vvi14g0116					Sly01g0978	Sly12g2011	Itr04g1286	Itr13g1505
Vvi07g0454	Vvi05g0100					Sly01g1087	Sly12g2036	Itr04g1284	Itr01g1358
Vvi07g0455	Vvi14g0114					Sly01g1171	Sly12g2047	Itr04g1283	Itr13g1508
Vvi07g0460	Vvi14g0112					Sly09g1948	Sly12g1899	Itr04g1278	Itr13g1510
Vvi07g0462	Vvi05g0094					Sly06g2085	Sly11g1722	Itr04g1277	Itr01g1360
Vvi07g0471	Vvi05g0091					Sly06g2090	Sly11g1715	Itr04g1269	Itr01g1367
Vvi07g0476	Vvi05g0088					Sly06g2097	Sly11g1692	Itr04g1264	Itr01g1369
Vvi07g0476	Vvi14g0099					Sly06g2098	Sly11g1691	Itr04g1261	Itr01g1373
Vvi05g0088	Vvi14g0099					Sly06g2126	Sly11g1942	Itr04g1259	Itr01g1231
Vvi07g0477	Vvi05g0359					Sly06g0044	Sly11g1502	Itr04g1241	Itr01g1252
Vvi07g0478	Vvi05g0238					Sly06g2162	Sly11g1500	Itr04g1239	Itr01g1253
Vvi07g0480	Vvi14g0097					Sly06g2168	Sly11g1491	Itr04g1234	Itr01g1254
Vvi07g0484	Vvi05g0066					Sly06g2170	Sly11g1488	Itr04g1231	Itr13g1547
Vvi07g0486	Vvi05g0058					Sly06g2076	Sly11g1741	Itr04g1230	Itr01g1273
Vvi07g0488	Vvi05g0056					Sly06g2075	Sly11g1738	Itr04g1185	Itr13g1568
Vvi07g0490	Vvi05g0052					Sly06g2070	Sly11g1674	Itr04g0663	Itr13g1156
Vvi07g0490	Vvi14g0087					Sly06g2069	Sly11g1669	Itr04g0664	Itr13g1594
Vvi05g0052	Vvi14g0087					Sly06g2057	Sly11g1523	Itr04g0666	Itr13g1595
Vvi07g0496	Vvi14g0079					Sly06g2044	Sly11g1550	Itr04g0672	Itr13g1153
Vvi07g0506	Vvi05g0316					Sly06g2040	Sly11g1558	Itr04g0673	Itr13g1603
Vvi07g0508	Vvi05g0037					Sly06g2029	Sly11g1584	Itr04g0674	Itr13g1604
Vvi07g0509	Vvi14g0073					Sly06g2011	Sly11g1611	Itr04g0675	Itr13g1152
Vvi07g0510	Vvi05g0030					Sly06g1998	Sly11g1640	Itr04g0677	Itr13g1608
Vvi07g0510	Vvi14g0068					Sly06g1978	Sly11g1649	Itr04g0682	Itr13g1143
Vvi05g0030	Vvi14g0068					Sly06g1976	Sly11g1655	Itr04g0683	Itr13g1142
Vvi07g0511	Vvi14g0065					Sly06g2462	Sly09g1721	Itr04g0684	Itr13g1141
Vvi07g0512	Vvi14g0059					Sly06g2463	Sly09g1717	Itr04g0687	Itr13g1140
Vvi07g0517	Vvi14g0058					Sly06g2467	Sly09g1695	Itr04g0688	Itr13g1626
Vvi07g0519	Vvi05g0235					Sly06g2472	Sly09g1314	Itr04g0690	Itr13g1135
Vvi07g0520	Vvi05g0233					Sly06g2476	Sly09g1296	Itr04g0692	Itr13g1639
Vvi07g0520	Vvi14g0052					Sly03g0054	Sly09g1413	Itr04g0694	Itr13g1133
Vvi05g0233	Vvi14g0052					Sly03g0058	Sly09g1423	Itr04g0695	Itr13g1130
Vvi07g0521	Vvi14g0050					Sly03g0070	Sly09g1466	Itr04g0697	Itr13g1128
Vvi07g0522	Vvi05g0229					Sly06g2432	Sly09g1473	Itr04g0699	Itr13g1116
Vvi07g0526	Vvi14g0043					Sly06g2430	Sly09g1475	Itr04g0757	Itr13g1656
Vvi07g0534	Vvi14g0041					Sly06g2424	Sly09g1220	Itr04g0758	Itr13g1111
Vvi07g0535	Vvi14g0040					Sly06g2413	Sly09g1201	Itr04g0762	Itr13g1660
Vvi07g0540	Vvi14g0036					Sly06g2409	Sly09g1179	Itr04g0763	Itr13g1107
Vvi07g0541	Vvi14g0034					Sly09g0066	Sly10g1401	Itr04g0782	Itr13g1096
Vvi07g0548	Vvi14g0010					Sly09g0017	Sly10g1395	Itr04g0783	Itr13g1555
Vvi07g0555	Vvi05g0296					Sly09g0008	Sly10g1391	Itr04g0785	Itr13g1688
Vvi07g0560	Vvi05g0295					Sly09g0665	Sly10g2081	Itr04g0793	Itr13g1692
Vvi07g0567	Vvi05g0292					Sly09g0219	Sly10g2162	Itr04g0794	Itr13g1693
Vvi07g0567	Vvi14g0511					Sly09g0202	Sly10g1951	Itr04g0795	Itr13g1694
Vvi05g0292	Vvi14g0511					Sly09g0189	Sly10g2153	Itr04g0797	Itr13g1091
Vvi07g0585	Vvi05g0269					Sly09g0178	Sly10g2148	Itr04g0801	Itr13g1090
Vvi07g0598	Vvi14g0528					Sly09g0169	Sly10g2144	Itr04g0802	Itr13g1089
Vvi07g0607	Vvi05g0662					Sly09g0166	Sly10g2143	Itr04g0803	Itr13g1700
Vvi07g0609	Vvi05g0681					Sly09g0155	Sly10g1964	Itr04g0811	Itr13g1087
Vvi07g0613	Vvi05g0684					Sly09g0136	Sly10g2138	Itr04g0821	Itr01g1951
Vvi07g0618	Vvi05g0685					Sly09g0436	Sly10g2007	Itr04g0824	Itr13g1513
Vvi07g0620	Vvi14g0566					Sly09g0449	Sly10g2012	Itr04g0833	Itr01g1962
Vvi07g0625	Vvi05g0711					Sly09g0453	Sly10g2175	Itr04g0954	Itr13g1477
Vvi07g0627	Vvi05g0715					Sly09g0458	Sly10g2178	Itr04g0845	Itr01g1980
Vvi07g0628	Vvi05g0717					Sly09g0468	Sly10g2183	Itr04g0950	Itr13g1008
Vvi07g0630	Vvi05g0719					Sly09g0469	Sly10g2016	Itr04g0942	Itr01g2126
Vvi07g0630	Vvi14g0601					Sly09g0474	Sly10g2018	Itr04g0939	Itr13g1011
Vvi05g0719	Vvi14g0601					Sly09g0475	Sly10g2186	Itr04g0929	Itr13g1014
Vvi07g0644	Vvi14g0607					Sly09g0485	Sly10g2187	Itr04g0926	Itr01g2131
Vvi07g0646	Vvi14g0610					Sly09g0488	Sly10g2189	Itr07g0284	Itr14g0579
Vvi07g0650	Vvi05g0729					Sly09g0503	Sly10g2027	Itr07g0283	Itr14g0581
Vvi07g0655	Vvi05g0732					Sly09g0504	Sly10g2194	Itr07g0272	Itr14g0588
Vvi07g0656	Vvi05g0734					Sly09g0556	Sly10g2201	Itr07g0269	Itr14g0592
Vvi07g0658	Vvi14g0620					Sly09g0560	Sly10g2038	Itr07g0267	Itr14g0595
Vvi07g0662	Vvi05g0750					Sly09g0566	Sly10g2203	Itr07g0266	Itr14g0596
Vvi07g0667	Vvi05g0757					Sly09g0567	Sly10g2042	Itr07g0265	Itr14g0607
Vvi07g0675	Vvi05g0761					Sly09g0568	Sly10g2204	Itr07g0254	Itr14g0782
Vvi07g0680	Vvi05g0764					Sly09g0608	Sly10g2050	Itr07g0252	Itr14g0783
Vvi07g0681	Vvi05g0772					Sly09g0416	Sly10g1874	Itr07g0250	Itr14g0785
Vvi07g0682	Vvi05g0776					Sly09g0407	Sly10g1877	Itr07g0249	Itr14g0789
Vvi07g0682	Vvi14g0650					Sly09g0359	Sly10g1889	Itr07g0246	Itr14g0790
Vvi05g0776	Vvi14g0650					Sly09g0294	Sly10g1910	Itr07g0239	Itr14g0807
Vvi07g0688	Vvi14g0670					Sly09g0290	Sly10g1914	Itr07g0213	Itr14g0844
Vvi07g0691	Vvi05g0783					Sly09g0263	Sly10g2112	Itr07g0179	Itr14g0868
Vvi07g0693	Vvi05g0784					Sly09g0254	Sly10g2114	Itr07g0173	Itr14g0885
Vvi07g0693	Vvi14g0672					Sly09g0227	Sly10g1940	Itr07g0171	Itr14g0891
Vvi05g0784	Vvi14g0672					Sly06g1207	Sly12g1415	Itr07g0155	Itr14g0892
Vvi07g0695	Vvi05g0790					Sly06g1177	Sly12g1362	Itr07g0135	Itr14g0893
Vvi07g0696	Vvi05g0791					Sly06g1174	Sly12g1356	Itr07g1070	Itr14g1037
Vvi07g0702	Vvi05g0795					Sly06g1431	Sly12g1340	Itr07g1069	Itr14g1043
Vvi07g0706	Vvi05g0796					Sly06g1479	Sly12g1278	Itr07g1067	Itr14g0924
Vvi07g0708	Vvi14g0673					Sly06g1482	Sly12g1275	Itr07g1066	Itr14g1047
Vvi07g0710	Vvi05g0798					Sly06g1483	Sly12g1274	Itr07g1063	Itr14g1050
Vvi07g0742	Vvi05g0821					Sly07g0952	Sly12g0328	Itr07g1058	Itr14g1051
Vvi07g0743	Vvi05g0822					Sly07g0868	Sly12g0302	Itr07g1055	Itr14g1053
Vvi07g0779	Vvi05g0855					Sly07g0736	Sly12g0287	Itr07g1054	Itr14g1054
Vvi07g0784	Vvi05g0863					Sly07g0617	Sly12g0226	Itr07g1047	Itr14g1055
Vvi07g0794	Vvi05g0895					Sly07g0332	Sly12g0444	Itr07g1045	Itr14g1056
Vvi07g0827	Vvi05g0902					Sly07g0239	Sly12g0434	Itr07g1044	Itr14g1057
Vvi07g0945	Vvi03g0750					Sly07g0229	Sly12g0430	Itr07g1034	Itr14g1074
Vvi07g0974	Vvi18g0839					Sly07g0022	Sly12g0424	Itr07g1016	Itr14g1082
Vvi07g0995	Vvi03g0737					Sly10g0291	Sly12g0479	Itr07g1010	Itr14g1085
Vvi07g1000	Vvi18g0864					Sly02g2212	Sly03g0632	Itr07g1003	Itr14g1089
Vvi07g1006	Vvi18g0865					Sly02g2567	Sly03g0791	Itr07g1001	Itr14g1090
Vvi07g1008	Vvi18g0866					Sly02g2365	Sly03g0953	Itr07g0986	Itr14g1101
Vvi07g1013	Vvi03g0721					Sly05g1451	Sly10g0465	Itr07g0975	Itr14g1104
Vvi07g1021	Vvi18g0873					Sly05g1415	Sly10g0529	Itr07g0973	Itr14g1105
Vvi07g1021	Vvi03g0720					Sly03g1412	Sly06g0513	Itr07g0971	Itr14g1106
Vvi18g0873	Vvi03g0720					Sly03g1274	Sly06g0869	Itr07g0969	Itr14g1108
Vvi07g1023	Vvi03g0713					Sly03g1292	Sly06g0863	Itr07g0967	Itr14g1109
Vvi07g1029	Vvi18g0879					Sly03g1296	Sly06g0860	Itr07g0965	Itr14g1110
Vvi07g1030	Vvi18g0880					Sly03g1321	Sly06g0848	Itr07g0964	Itr14g1112
Vvi07g1031	Vvi18g0882					Sly03g1358	Sly06g0837	Itr07g0950	Itr14g1113
Vvi07g1033	Vvi03g0708					Sly03g1364	Sly06g0836	Itr07g0948	Itr14g1115
Vvi07g1039	Vvi18g0886					Sly06g1625	Sly12g1116	Itr07g0944	Itr14g1122
Vvi07g1039	Vvi03g0700					Sly10g0403	Sly12g0175	Itr07g0938	Itr14g1132
Vvi18g0886	Vvi03g0700					Sly10g0136	Sly12g0021	Itr07g0776	Itr14g1140
Vvi07g1042	Vvi18g0890					Sly05g0256	Sly01g0522	Itr07g0874	Itr14g1144
Vvi07g1043	Vvi03g0692					Sly10g1077	Sly01g3261	Itr07g0877	Itr14g1146
Vvi07g1044	Vvi18g0892					Sly09g1475	Sly06g0201	Itr07g1364	Itr14g1165
Vvi07g1044	Vvi03g0691					Sly12g1362	Sly03g2902	Itr07g1362	Itr14g1171
Vvi18g0892	Vvi03g0691					Sly03g0953	Sly02g1155	Itr07g1358	Itr14g1178
Vvi07g1046	Vvi18g0893					Sly01g0473	Sly04g0042	Itr07g1357	Itr14g1179
Vvi07g1048	Vvi18g0895					Sly01g0015	Sly04g0227	Itr07g1350	Itr14g1185
Vvi07g1049	Vvi18g0899					Sly01g0522	Sly04g0062	Itr07g1345	Itr14g1190
Vvi07g1051	Vvi03g0686					Sly06g1082	Sly08g1734	Itr07g1343	Itr14g1195
Vvi07g1054	Vvi18g0906					Sly06g1152	Sly08g0012	Itr07g1337	Itr14g1197
Vvi07g1065	Vvi18g0909					Sly06g1155	Sly08g0014	Itr07g1325	Itr14g1211
Vvi07g1077	Vvi18g0912					Sly01g3261	Sly02g2637	Itr07g1320	Itr14g1216
Vvi07g1078	Vvi03g0657					Sly01g3311	Sly02g2596	Itr07g1318	Itr14g1220
Vvi07g1081	Vvi03g0648					Sly08g0919	Sly12g1808	Itr07g1308	Itr14g1224
Vvi07g1084	Vvi18g0930					Sly08g0802	Sly12g0425	Itr07g1287	Itr14g1233
Vvi07g1084	Vvi03g0637					Sly02g0596	Sly03g0611	Itr07g0830	Itr14g0998
Vvi18g0930	Vvi03g0637					Sly02g0587	Sly03g0606	Itr07g0802	Itr14g1243
Vvi07g1088	Vvi03g0634					Sly02g0561	Sly03g0578	Itr07g0801	Itr14g1244
Vvi07g1089	Vvi03g0390					Sly02g0559	Sly03g0577	Itr07g1073	Itr14g0967
Vvi07g1091	Vvi18g0937					Sly02g0557	Sly03g0574	Itr07g1078	Itr14g1013
Vvi07g1091	Vvi03g0633					Sly02g0538	Sly03g0562	Itr07g0168	Itr14g1014
Vvi18g0937	Vvi03g0633					Sly02g1992	Sly03g0560	Itr07g1093	Itr14g1016
Vvi07g1094	Vvi18g0938					Sly02g0522	Sly03g0552	Itr07g1097	Itr14g1023
Vvi07g1097	Vvi18g0940					Sly06g0924	Sly09g1792	Itr07g1101	Itr14g1025
Vvi07g1098	Vvi18g0942					Sly06g0923	Sly09g1793	Itr07g1112	Itr14g0760
Vvi07g1100	Vvi18g0943					Sly06g0918	Sly09g1805	Itr07g1125	Itr14g0747
Vvi07g1103	Vvi03g0411					Sly06g0909	Sly09g1823	Itr07g1126	Itr14g0746
Vvi07g1104	Vvi18g0947					Sly06g0902	Sly09g1863	Itr07g1128	Itr14g0745
Vvi07g1104	Vvi03g0412					Sly06g0201	Sly06g2430	Itr07g1141	Itr14g0740
Vvi18g0947	Vvi03g0412					Sly02g2816	Sly03g0715	Itr07g0030	Itr14g0723
Vvi07g1106	Vvi03g0413					Sly02g2867	Sly03g0732	Itr07g0031	Itr14g0674
Vvi07g1109	Vvi03g0414					Sly03g3029	Sly06g1229	Itr07g0062	Itr14g0612
Vvi07g1110	Vvi03g0415					Sly03g2954	Sly06g1203	Itr07g0064	Itr14g0609
Vvi07g1112	Vvi18g0948					Sly03g2951	Sly06g1201	Itr14g1410	Itr07g1438
Vvi07g1119	Vvi03g0418					Sly03g2913	Sly06g1180	Itr14g1409	Itr07g1516
Vvi07g1121	Vvi18g0513					Sly03g2902	Sly06g1177	Itr14g1408	Itr07g1515
Vvi07g1122	Vvi03g0419					Sly03g2871	Sly06g1164	Itr14g1297	Itr07g1437
Vvi07g1127	Vvi18g0954					Sly03g2869	Sly06g1433	Itr14g1423	Itr07g1537
Vvi07g1128	Vvi18g0955					Sly03g2868	Sly06g1434	Itr14g1427	Itr07g1544
Vvi07g1131	Vvi18g0957					Sly03g2438	Sly06g1496	Itr14g1431	Itr07g1547
Vvi07g1131	Vvi03g0615					Sly03g2440	Sly06g1499	Itr14g1443	Itr07g1550
Vvi18g0957	Vvi03g0615					Sly03g2454	Sly06g1505	Itr14g1460	Itr07g1566
Vvi07g1132	Vvi03g0422					Sly03g2507	Sly06g1517	Itr14g1469	Itr07g1570
Vvi07g1133	Vvi18g0961					Sly03g2544	Sly06g1542	Itr14g1471	Itr07g1571
Vvi07g1136	Vvi18g0965					Sly03g2541	Sly06g1539	Itr14g1475	Itr07g1573
Vvi07g1138	Vvi18g0966					Sly03g3045	Sly06g1240	Itr14g1484	Itr07g1635
Vvi07g1142	Vvi18g0967					Sly02g1694	Sly03g0470	Itr14g1502	Itr07g1637
Vvi07g1149	Vvi18g0976					Sly02g0380	Sly03g0472	Itr14g1507	Itr07g1628
Vvi07g1149	Vvi03g0438					Sly02g1438	Sly03g0130	Itr14g1522	Itr07g1700
Vvi18g0976	Vvi03g0438					Sly02g1409	Sly03g0126	Itr14g1542	Itr07g1654
Vvi07g1155	Vvi18g0992					Sly02g1381	Sly03g0123	Itr14g1396	Itr07g1511
Vvi07g1155	Vvi03g0460					Sly02g1328	Sly03g0110	Itr14g1395	Itr07g1510
Vvi18g0992	Vvi03g0460					Sly02g1274	Sly03g0098	Itr14g1382	Itr07g1505
Vvi07g1157	Vvi03g0463					Sly02g1225	Sly03g0087	Itr14g1366	Itr07g1500
Vvi07g1159	Vvi18g1006					Sly05g1162	Sly07g0931	Itr14g1356	Itr07g1486
Vvi07g1161	Vvi18g1010					Sly07g1484	Sly10g0324	Itr14g1355	Itr07g1478
Vvi07g1162	Vvi18g1013					Sly07g1489	Sly10g0195	Itr14g1336	Itr07g1470
Vvi07g1163	Vvi18g1015					Sly07g1510	Sly10g0186	Itr14g1328	Itr07g1462
Vvi07g1164	Vvi18g1022					Sly07g1328	Sly10g0364	Itr05g1321	Itr12g0407
Vvi07g1164	Vvi03g0474					Sly07g1572	Sly10g0046	Itr05g1320	Itr12g0408
Vvi18g1022	Vvi03g0474					Sly05g1674	Sly06g0801	Itr05g1280	Itr12g0429
Vvi07g1167	Vvi18g0512					Sly05g1672	Sly06g0789	Itr05g1254	Itr12g0441
Vvi07g1171	Vvi18g0509					Sly05g1664	Sly06g0759	Itr05g1251	Itr12g0446
Vvi07g1184	Vvi18g0505					Sly05g1661	Sly06g0756	Itr05g1249	Itr12g0451
Vvi07g1186	Vvi18g0504					Sly05g1648	Sly06g0713	Itr05g1245	Itr12g0457
Vvi07g1187	Vvi18g0503					Sly05g1646	Sly06g0699	Itr05g1244	Itr12g0459
Vvi07g1191	Vvi18g0501					Sly05g1891	Sly06g0029	Itr05g1241	Itr12g0466
Vvi07g1192	Vvi18g0499					Sly05g1850	Sly06g0060	Itr05g1238	Itr12g0475
Vvi07g1200	Vvi18g0472					Sly02g0773	Sly02g2524	Itr05g1567	Itr12g2181
Vvi07g1224	Vvi18g0162					Sly02g0775	Sly02g2515	Itr05g1529	Itr12g2153
Vvi07g1232	Vvi18g1497					Sly02g0776	Sly02g2512	Itr05g1493	Itr12g2124
Vvi07g1239	Vvi18g0102					Sly02g0777	Sly02g2508	Itr05g1491	Itr12g2120
Vvi07g1241	Vvi03g0211					Sly02g0778	Sly02g2507	Itr05g1477	Itr12g2113
Vvi07g1248	Vvi18g1542					Sly02g1104	Sly02g2943	Itr09g0898	Itr12g0928
Vvi07g1255	Vvi18g1550					Sly02g1106	Sly02g2940	Itr09g0903	Itr12g0934
Vvi07g1260	Vvi18g1554					Sly02g1110	Sly02g2932	Itr09g0910	Itr12g0947
Vvi07g1264	Vvi18g1561					Sly02g1128	Sly02g2261	Itr09g0925	Itr12g0951
Vvi07g1266	Vvi18g1562					Sly02g1131	Sly02g2282	Itr09g0932	Itr12g0955
Vvi07g1269	Vvi03g0211					Sly02g1151	Sly02g2355	Itr09g0944	Itr12g0967
Vvi07g1270	Vvi18g1566					Sly02g1155	Sly02g2365	Itr09g0948	Itr12g0974
Vvi07g1271	Vvi18g1568					Sly02g0839	Sly02g2373	Itr09g1325	Itr12g0822
Vvi07g1272	Vvi18g1569					Sly02g0838	Sly02g2381	Itr09g2084	Itr12g0826
Vvi07g1273	Vvi18g1571					Sly02g0835	Sly02g2383	Itr09g2091	Itr12g0829
Vvi07g1275	Vvi18g1577					Sly02g0822	Sly02g2402	Itr09g2092	Itr12g0831
Vvi07g1283	Vvi18g0082					Sly02g0820	Sly02g2407	Itr09g2105	Itr12g0834
Vvi07g1284	Vvi18g0081					Sly01g1805	Sly05g1632	Itr09g0815	Itr12g0839
Vvi07g1286	Vvi18g0079					Sly01g1855	Sly05g1624	Itr09g0822	Itr12g0841
Vvi07g1290	Vvi18g0077					Sly01g1944	Sly05g1525	Itr09g0835	Itr12g0867
Vvi07g1291	Vvi18g0076					Sly01g2176	Sly05g1460	Itr09g0850	Itr12g0879
Vvi07g1292	Vvi18g0074					Sly01g2126	Sly05g1428	Itr09g0866	Itr12g0891
Vvi07g1295	Vvi18g0069					Sly01g2058	Sly05g1410	Itr09g0867	Itr12g0896
Vvi07g1296	Vvi18g0210					Sly01g2057	Sly05g1411	Itr09g0878	Itr12g0909
Vvi07g1304	Vvi03g0177					Sly03g2584	Sly06g1568	Itr09g0880	Itr12g0912
Vvi07g1311	Vvi18g0258					Sly03g2596	Sly06g1573	Itr09g0883	Itr12g0914
Vvi07g1315	Vvi18g0271					Sly03g1754	Sly06g1827	Itr09g0886	Itr12g0918
Vvi07g1318	Vvi18g0288					Sly03g1744	Sly06g1829	Itr09g1222	Itr01g0994
Vvi07g1329	Vvi18g0289					Sly03g1734	Sly06g1834	Itr09g1246	Itr01g1110
Vvi07g1330	Vvi18g0295					Sly03g2736	Sly06g1605	Itr09g1248	Itr01g1104
Vvi07g1331	Vvi18g0305					Sly03g2285	Sly06g1627	Itr09g1251	Itr01g1102
Vvi07g1332	Vvi18g0306					Sly03g2101	Sly06g1680	Itr09g1253	Itr01g1128
Vvi07g1335	Vvi18g0310					Sly03g2099	Sly06g1679	Itr09g1259	Itr01g1132
Vvi07g1336	Vvi18g0314					Sly03g2397	Sly06g1669	Itr09g1260	Itr01g1134
Vvi07g1338	Vvi18g0043					Sly03g2391	Sly06g1665	Itr09g1266	Itr01g1145
Vvi07g1340	Vvi03g0153					Sly03g2376	Sly06g1658	Itr09g1269	Itr01g1154
Vvi07g1342	Vvi18g0332					Sly03g2366	Sly06g1653	Itr09g1272	Itr01g1159
Vvi07g1346	Vvi18g0334					Sly03g2318	Sly06g1637	Itr09g1286	Itr01g1187
Vvi07g1357	Vvi18g0363					Sly03g2308	Sly06g1632	Itr09g1290	Itr01g1186
Vvi07g1360	Vvi03g0147					Sly03g2153	Sly06g1709	Itr09g1297	Itr01g1172
Vvi08g0004	Vvi06g0905					Sly03g2189	Sly06g1716	Itr09g1298	Itr01g1175
Vvi08g0012	Vvi13g1025					Sly03g2205	Sly06g1721	Itr09g1301	Itr01g1181
Vvi08g0018	Vvi06g0904					Sly03g2215	Sly06g1724	Itr09g1304	Itr01g1168
Vvi08g0057	Vvi06g0887					Sly03g2079	Sly06g1733	Itr09g1309	Itr01g1164
Vvi08g0057	Vvi13g1015					Sly03g2075	Sly06g1735	Itr09g1103	Itr01g1794
Vvi06g0887	Vvi13g1015					Sly03g2036	Sly06g1751	Itr09g1152	Itr01g1779
Vvi08g0060	Vvi13g1002					Sly03g2030	Sly06g1757	Itr09g1153	Itr01g1776
Vvi08g0096	Vvi13g0956					Sly03g1965	Sly06g1767	Itr09g1156	Itr01g1770
Vvi08g0105	Vvi06g0858					Sly03g1953	Sly06g1769	Itr09g1165	Itr01g1766
Vvi08g0111	Vvi06g0856					Sly04g1332	Sly11g0679	Itr09g1186	Itr01g0954
Vvi08g0118	Vvi06g0851					Sly04g1510	Sly11g0801	Itr09g1191	Itr01g0963
Vvi08g0122	Vvi13g0923					Sly07g1810	Sly10g0231	Itr09g1128	Itr01g1742
Vvi08g0124	Vvi13g0920					Sly07g1822	Sly10g0225	Itr02g0233	Itr06g1073
Vvi08g0149	Vvi13g0908					Sly07g1828	Sly10g0222	Itr02g0225	Itr06g1066
Vvi08g0163	Vvi06g0847					Sly07g1829	Sly10g0221	Itr02g0206	Itr06g1058
Vvi08g0168	Vvi06g0845					Sly07g1837	Sly10g0415	Itr02g0197	Itr06g1053
Vvi08g0215	Vvi06g0842					Sly07g1867	Sly10g0401	Itr02g0193	Itr06g1051
Vvi08g0217	Vvi06g0841					Sly07g1873	Sly10g0200	Itr02g0158	Itr06g1039
Vvi08g0240	Vvi06g0823					Sly07g1890	Sly10g0192	Itr02g0117	Itr06g1021
Vvi08g0244	Vvi06g0627					Sly07g1953	Sly10g0162	Itr02g0115	Itr06g1020
Vvi08g0245	Vvi06g0631					Sly07g1969	Sly10g0156	Itr02g0113	Itr06g1018
Vvi08g0245	Vvi13g0071					Sly07g1972	Sly10g0153	Itr02g0109	Itr06g1016
Vvi06g0631	Vvi13g0071					Sly07g1982	Sly10g0149	Itr02g0106	Itr06g1015
Vvi08g0248	Vvi13g0078					Sly07g2121	Sly10g0099	Itr02g0096	Itr06g1009
Vvi08g0250	Vvi13g0083							Itr02g0094	Itr06g1006
Vvi08g0252	Vvi13g0085							Itr02g0092	Itr06g1005
Vvi08g0256	Vvi06g0638							Itr02g0091	Itr06g1003
Vvi08g0256	Vvi13g0094							Itr02g0090	Itr06g1002
Vvi06g0638	Vvi13g0094							Itr02g0087	Itr06g0998
Vvi08g0258	Vvi13g0095							Itr02g0082	Itr06g0996
Vvi08g0262	Vvi06g0647							Itr02g0079	Itr06g0991
Vvi08g0262	Vvi13g0099							Itr02g0065	Itr06g0976
Vvi06g0647	Vvi13g0099							Itr02g0055	Itr06g0973
Vvi08g0267	Vvi13g0106							Itr02g0274	Itr06g1075
Vvi08g0269	Vvi06g0652							Itr02g0271	Itr06g1076
Vvi08g0270	Vvi06g0653							Itr02g0252	Itr06g1078
Vvi08g0275	Vvi06g0655							Itr02g0235	Itr06g1125
Vvi08g0290	Vvi06g0661							Itr09g0527	Itr01g0355
Vvi08g0296	Vvi13g0122							Itr09g0526	Itr01g0350
Vvi08g0299	Vvi06g0665							Itr09g0522	Itr01g0343
Vvi08g0299	Vvi13g0128							Itr09g0512	Itr01g0326
Vvi06g0665	Vvi13g0128							Itr09g0508	Itr01g0324
Vvi08g0300	Vvi06g0667							Itr10g1539	Itr01g0275
Vvi08g0303	Vvi13g0138							Itr10g1536	Itr01g0274
Vvi08g0306	Vvi06g0672							Itr10g1531	Itr01g0272
Vvi08g0309	Vvi06g0677							Itr10g1523	Itr01g0261
Vvi08g0312	Vvi06g0681							Itr09g0638	Itr01g0437
Vvi08g0312	Vvi13g0151							Itr09g0642	Itr01g0438
Vvi06g0681	Vvi13g0151							Itr10g1412	Itr01g0457
Vvi08g0314	Vvi06g0682							Itr09g0659	Itr01g0459
Vvi08g0315	Vvi13g0153							Itr09g0423	Itr01g0460
Vvi08g0316	Vvi06g0700							Itr09g0665	Itr01g0052
Vvi08g0320	Vvi13g0161							Itr10g1394	Itr01g0473
Vvi08g0325	Vvi13g0169							Itr09g0675	Itr01g0475
Vvi08g0331	Vvi13g0173							Itr10g1391	Itr01g0046
Vvi08g0335	Vvi06g0713							Itr09g0679	Itr01g0478
Vvi08g0336	Vvi06g0714							Itr09g0680	Itr01g0480
Vvi08g0338	Vvi06g0715							Itr10g1382	Itr01g0487
Vvi08g0339	Vvi06g0716							Itr09g0692	Itr01g0494
Vvi08g0349	Vvi06g0718							Itr10g1328	Itr01g0540
Vvi08g0351	Vvi13g0187							Itr10g1325	Itr01g0542
Vvi08g0353	Vvi13g0188							Itr10g1322	Itr01g0553
Vvi08g0355	Vvi06g0723							Itr10g1321	Itr01g0558
Vvi08g0360	Vvi06g0725							Itr10g1320	Itr01g0561
Vvi08g0363	Vvi06g0729							Itr10g1318	Itr01g0570
Vvi08g0363	Vvi13g0195							Itr10g1305	Itr01g0577
Vvi06g0729	Vvi13g0195							Itr10g1303	Itr01g0578
Vvi08g0364	Vvi06g0733							Itr10g1300	Itr01g0580
Vvi08g0365	Vvi06g0736							Itr10g1252	Itr01g0922
Vvi08g0368	Vvi13g0204							Itr12g1144	Itr13g0201
Vvi08g0370	Vvi06g0742							Itr12g1151	Itr13g0196
Vvi08g0370	Vvi13g0213							Itr12g1168	Itr13g0187
Vvi06g0742	Vvi13g0213							Itr12g1170	Itr13g0185
Vvi08g0373	Vvi13g0214							Itr12g1173	Itr13g0182
Vvi08g0375	Vvi06g0746							Itr11g0386	Itr09g0666
Vvi08g0377	Vvi06g0750							Itr11g0396	Itr09g0659
Vvi08g0379	Vvi06g0751							Itr11g0422	Itr09g0642
Vvi08g0380	Vvi06g0752							Itr11g0424	Itr09g0494
Vvi08g0380	Vvi13g0226							Itr11g0468	Itr09g0579
Vvi06g0752	Vvi13g0226							Itr11g0505	Itr09g0492
Vvi08g0382	Vvi13g0254							Itr11g0510	Itr09g0489
Vvi08g0386	Vvi06g0757							Itr11g0514	Itr09g0483
Vvi08g0387	Vvi06g0764							Itr11g0515	Itr09g0711
Vvi08g0394	Vvi06g0767							Itr11g0521	Itr09g0476
[truncated: 2,733 more rows]

## Sheet: Table S7
Table S7. Homology genes alignment table between V. vinifera, S. lycopersicum and I. triloba.
V1	S11	S12	S13	I11	I12	I13	V2	S21	S22	S23	I11	I12	I13	V3	S31	S32	S33	I31	I32	I33
Vvi01g0001	.	.	.	.	.	.	.	.	.	.	.	.	.	.	.	.	.	.	.	.
Vvi01g0002	.	.	.	.	.	.	.	.	.	.	.	.	.	.	.	.	.	.	.	.
Vvi01g0003	Sly05g0585	.	Sly01g0462	.	Itr13g1725	.	.	.	.	.	.	.	.	Vvi17g0684	Sly05g0585	.	Sly01g0462	.	Itr13g1725	.
Vvi01g0004	.	.	.	.	.	.	.	.	.	.	.	.	.	.	.	.	.	.	.	.
Vvi01g0005	Sly05g0586	.	.	.	.	.	.	.	.	.	.	.	.	.	.	.	.	.	.	.
Vvi01g0006	Sly05g0593	.	.	.	Itr13g1723	.	.	.	.	.	.	.	.	.	.	.	.	.	.	.
Vvi01g0007	Sly05g0594	.	.	.	Itr13g1722	.	.	.	.	.	.	.	.	Vvi17g0451	Sly05g0594	.	.	.	Itr13g1722	.
Vvi01g0008	Sly05g0595	.	.	.	.	.	Vvi14g0991	Sly05g0595	.	.	.	.	.	.	.	.	.	.	.	.
Vvi01g0009	Sly05g0596	.	.	.	Itr13g1721	.	Vvi14g0994	Sly05g0596	.	.	.	Itr13g1721	.	Vvi17g0452	Sly05g0596	.	.	.	Itr13g1721	.
Vvi01g0010	Sly05g0597	Sly04g0031	.	.	Itr13g1720	.	Vvi14g0996	Sly05g0597	Sly04g0031	.	.	Itr13g1720	.	Vvi17g0453	Sly05g0597	Sly04g0031	.	.	Itr13g1720	.
Vvi01g0011	.	.	.	.	.	.	.	.	.	.	.	.	.	.	.	.	.	.	.	.
Vvi01g0012	Sly05g0599	.	.	Itr07g1696	Itr13g1717	.	.	.	.	.	.	.	.	.	.	.	.	.	.	.
Vvi01g0013	Sly05g0600	.	Sly01g0467	.	Itr13g1716	.	.	.	.	.	.	.	.	.	.	.	.	.	.	.
Vvi01g0014	Sly05g0601	.	.	.	.	.	.	.	.	.	.	.	.	.	.	.	.	.	.	.
Vvi01g0015	Sly05g0602	Sly04g0033	.	.	Itr13g1715	.	Vvi14g1000	Sly05g0602	Sly04g0033	.	.	Itr13g1715	.	Vvi17g0457	Sly05g0602	Sly04g0033	.	.	Itr13g1715	.
Vvi01g0016	.	.	.	.	.	.	.	.	.	.	.	.	.	.	.	.	.	.	.	.
Vvi01g0017	.	.	.	.	.	.	.	.	.	.	.	.	.	.	.	.	.	.	.	.
Vvi01g0018	.	.	.	.	.	.	.	.	.	.	.	.	.	.	.	.	.	.	.	.
Vvi01g0019	.	.	.	.	.	.	Vvi14g1001	.	.	.	.	.	.	.	.	.	.	.	.	.
Vvi01g0020	Sly05g0603	.	.	.	.	.	.	.	.	.	.	.	.	.	.	.	.	.	.	.
Vvi01g0021	.	.	.	.	.	Itr14g0214	.	.	.	.	.	.	.	.	.	.	.	.	.	.
Vvi01g0022	.	.	.	.	Itr13g1714	.	.	.	.	.	.	.	.	.	.	.	.	.	.	.
Vvi01g0023	Sly05g0604	.	.	.	Itr13g1713	.	.	.	.	.	.	.	.	.	.	.	.	.	.	.
Vvi01g0024	Sly05g0605	.	Sly01g0468	.	.	.	.	.	.	.	.	.	.	.	.	.	.	.	.	.
Vvi01g0025	.	.	.	.	.	.	.	.	.	.	.	.	.	.	.	.	.	.	.	.
Vvi01g0026	.	.	.	.	.	.	.	.	.	.	.	.	.	.	.	.	.	.	.	.
Vvi01g0027	.	.	.	.	.	.	Vvi14g1013	.	.	.	.	.	.	.	.	.	.	.	.	.
Vvi01g0028	Sly05g0606	.	.	.	.	.	.	.	.	.	.	.	.	.	.	.	.	.	.	.
Vvi01g0029	Sly05g0607	.	.	.	Itr13g1712	Itr14g0218	.	.	.	.	.	.	.	.	.	.	.	.	.	.
Vvi01g0030	.	.	.	.	.	.	.	.	.	.	.	.	.	.	.	.	.	.	.	.
Vvi01g0031	.	.	Sly01g0469	.	.	.	.	.	.	.	.	.	.	Vvi17g0465	.	.	Sly01g0469	.	.	.
Vvi01g0032	Sly05g0610	.	.	.	.	.	Vvi14g1022	Sly05g0610	.	.	.	.	.	Vvi17g0470	Sly05g0610	.	.	.	.	.
Vvi01g0033	Sly05g0612	.	.	Itr07g1699	.	.	.	.	.	.	.	.	.	.	.	.	.	.	.	.
Vvi01g0034	Sly05g0614	.	.	.	.	.	.	.	.	.	.	.	.	.	.	.	.	.	.	.
Vvi01g0035	.	.	.	Itr07g1705	.	.	.	.	.	.	.	.	.	Vvi17g0476	.	.	.	Itr07g1705	.	.
Vvi01g0036	.	.	.	.	.	.	.	.	.	.	.	.	.	.	.	.	.	.	.	.
Vvi01g0037	Sly05g0615	Sly04g0037	.	Itr07g1708	Itr13g1711	.	Vvi14g1029	Sly05g0615	Sly04g0037	.	Itr07g1708	Itr13g1711	.	Vvi17g0479	Sly05g0615	Sly04g0037	.	Itr07g1708	Itr13g1711	.
Vvi01g0038	.	Sly04g0038	.	.	.	.	.	.	.	.	.	.	.	.	.	.	.	.	.	.
Vvi01g0039	.	.	.	.	.	.	.	.	.	.	.	.	.	.	.	.	.	.	.	.
Vvi01g0040	.	.	.	.	.	.	.	.	.	.	.	.	.	Vvi17g0681	.	.	.	.	.	.
Vvi01g0041	Sly05g0616	.	.	.	.	.	.	.	.	.	.	.	.	.	.	.	.	.	.	.
Vvi01g0042	Sly05g0617	.	.	.	.	.	.	.	.	.	.	.	.	Vvi17g0671	Sly05g0617	.	.	.	.	.
Vvi01g0043	Sly05g0621	.	.	.	.	.	.	.	.	.	.	.	.	.	.	.	.	.	.	.
Vvi01g0044	.	.	.	.	.	.	.	.	.	.	.	.	.	.	.	.	.	.	.	.
Vvi01g0045	Sly05g0623	.	.	.	.	.	.	.	.	.	.	.	.	.	.	.	.	.	.	.
Vvi01g0046	Sly05g0624	.	.	.	.	.	.	.	.	.	.	.	.	.	.	.	.	.	.	.
Vvi01g0047	.	.	.	.	.	.	.	.	.	.	.	.	.	.	.	.	.	.	.	.
Vvi01g0048	.	.	.	.	.	.	.	.	.	.	.	.	.	.	.	.	.	.	.	.
Vvi01g0049	Sly05g0628	Sly04g0041	Sly01g0472	Itr07g1710	.	.	.	.	.	.	.	.	.	.	.	.	.	.	.	.
Vvi01g0050	Sly05g0629	.	.	Itr07g1713	.	.	.	.	.	.	.	.	.	.	.	.	.	.	.	.
Vvi01g0051	Sly05g0631	.	.	.	.	.	Vvi14g1036	Sly05g0631	.	.	.	.	.	.	.	.	.	.	.	.
Vvi01g0052	.	.	.	.	.	.	.	.	.	.	.	.	.	.	.	.	.	.	.	.
Vvi01g0053	Sly05g0633	Sly04g0042	Sly01g0473	.	.	.	.	.	.	.	.	.	.	Vvi17g0664	Sly05g0633	Sly04g0042	Sly01g0473	.	.	.
Vvi01g0054	Sly05g0634	.	.	.	.	.	.	.	.	.	.	.	.	.	.	.	.	.	.	.
Vvi01g0055	.	.	.	.	.	.	.	.	.	.	.	.	.	.	.	.	.	.	.	.
Vvi01g0056	.	.	Sly01g0474	.	.	.	.	.	.	.	.	.	.	.	.	.	.	.	.	.
Vvi01g0057	Sly05g0636	.	.	Itr07g1714	.	.	.	.	.	.	.	.	.	.	.	.	.	.	.	.
Vvi01g0058	Sly05g0637	.	Sly01g0475	Itr07g1715	.	.	.	.	.	.	.	.	.	.	.	.	.	.	.	.
Vvi01g0059	.	Sly04g0047	.	.	.	Itr14g0262	.	.	.	.	.	.	.	.	.	.	.	.	.	.
Vvi01g0060	.	.	.	.	.	Itr14g0263	.	.	.	.	.	.	.	.	.	.	.	.	.	.
Vvi01g0061	.	.	.	.	.	Itr14g0266	.	.	.	.	.	.	.	.	.	.	.	.	.	.
Vvi01g0062	.	.	.	.	.	.	.	.	.	.	.	.	.	.	.	.	.	.	.	.
Vvi01g0063	.	.	.	.	.	.	.	.	.	.	.	.	.	.	.	.	.	.	.	.
Vvi01g0064	.	.	.	.	.	.	.	.	.	.	.	.	.	Vvi17g0643	.	.	.	.	.	.
Vvi01g0065	.	.	Sly02g0370	.	.	.	.	.	.	.	.	.	.	Vvi17g0641	.	.	Sly02g0370	.	.	.
Vvi01g0066	Sly05g0643	.	Sly01g0481	Itr07g1717	Itr08g0649	.	.	.	.	.	.	.	.	.	.	.	.	.	.	.
Vvi01g0067	Sly05g0644	.	.	Itr07g1718	.	.	.	.	.	.	.	.	.	.	.	.	.	.	.	.
Vvi01g0068	Sly05g0645	.	.	.	.	Itr14g0267	.	.	.	.	.	.	.	.	.	.	.	.	.	.
Vvi01g0069	.	.	Sly02g1076	.	.	Itr14g0268	.	.	.	.	.	.	.	.	.	.	.	.	.	.
Vvi01g0070	.	.	.	.	.	.	.	.	.	.	.	.	.	.	.	.	.	.	.	.
Vvi01g0071	.	.	.	.	.	.	.	.	.	.	.	.	.	.	.	.	.	.	.	.
Vvi01g0072	.	.	.	.	.	Itr14g0273	.	.	.	.	.	.	.	.	.	.	.	.	.	.
Vvi01g0073	.	.	Sly01g0518	.	.	.	.	.	.	.	.	.	.	.	.	.	.	.	.	.
Vvi01g0074	.	.	.	.	.	.	.	.	.	.	.	.	.	.	.	.	.	.	.	.
Vvi01g0075	.	.	.	.	.	.	.	.	.	.	.	.	.	.	.	.	.	.	.	.
Vvi01g0076	.	.	.	.	.	.	.	.	.	.	.	.	.	.	.	.	.	.	.	.
Vvi01g0077	Sly05g0649	.	.	Itr07g1720	.	.	.	.	.	.	.	.	.	Vvi17g0634	Sly05g0649	.	.	Itr07g1720	.	.
Vvi01g0078	Sly05g0650	.	.	.	.	.	.	.	.	.	.	.	.	.	.	.	.	.	.	.
Vvi01g0079	.	.	.	.	.	.	.	.	.	.	.	.	.	.	.	.	.	.	.	.
Vvi01g0080	Sly05g0654	.	.	.	.	.	.	.	.	.	.	.	.	.	.	.	.	.	.	.
Vvi01g0081	Sly05g0655	.	.	Itr07g1722	.	.	.	.	.	.	.	.	.	.	.	.	.	.	.	.
Vvi01g0082	Sly05g0656	.	.	Itr07g1723	.	.	.	.	.	.	.	.	.	.	.	.	.	.	.	.
Vvi01g0083	Sly05g0657	.	.	.	.	.	.	.	.	.	.	.	.	.	.	.	.	.	.	.
Vvi01g0084	Sly05g0658	.	.	.	.	.	Vvi14g1061	Sly05g0658	.	.	.	.	.	.	.	.	.	.	.	.
Vvi01g0085	.	.	.	.	.	.	.	.	.	.	.	.	.	.	.	.	.	.	.	.
Vvi01g0086	.	.	.	.	.	.	.	.	.	.	.	.	.	.	.	.	.	.	.	.
Vvi01g0087	Sly05g0660	.	.	Itr07g1724	.	.	.	.	.	.	.	.	.	.	.	.	.	.	.	.
Vvi01g0088	.	.	Sly02g0171	.	.	.	.	.	.	.	.	.	.	.	.	.	.	.	.	.
Vvi01g0089	.	.	.	.	.	.	.	.	.	.	.	.	.	.	.	.	.	.	.	.
Vvi01g0090	.	.	.	.	.	.	.	.	.	.	.	.	.	.	.	.	.	.	.	.
Vvi01g0091	.	.	.	.	.	.	.	.	.	.	.	.	.	.	.	.	.	.	.	.
Vvi01g0092	.	.	.	.	.	.	.	.	.	.	.	.	.	.	.	.	.	.	.	.
Vvi01g0093	.	.	.	.	.	.	.	.	.	.	.	.	.	.	.	.	.	.	.	.
Vvi01g0094	.	.	.	.	.	.	.	.	.	.	.	.	.	.	.	.	.	.	.	.
Vvi01g0095	Sly05g0683	.	.	.	.	.	.	.	.	.	.	.	.	.	.	.	.	.	.	.
Vvi01g0096	.	.	.	.	.	.	.	.	.	.	.	.	.	.	.	.	.	.	.	.
Vvi01g0097	.	.	.	.	.	.	.	.	.	.	.	.	.	.	.	.	.	.	.	.
Vvi01g0098	.	.	.	.	.	.	.	.	.	.	.	.	.	.	.	.	.	.	.	.
Vvi01g0099	.	.	.	.	.	.	.	.	.	.	.	.	.	.	.	.	.	.	.	.
Vvi01g0100	.	.	.	.	.	.	.	.	.	.	.	.	.	.	.	.	.	.	.	.
Vvi01g0101	.	.	.	.	.	.	.	.	.	.	.	.	.	.	.	.	.	.	.	.
Vvi01g0102	.	.	.	.	.	.	.	.	.	.	.	.	.	.	.	.	.	.	.	.
Vvi01g0103	.	.	.	.	Itr08g0647	.	.	.	.	.	.	.	.	.	.	.	.	.	.	.
Vvi01g0104	.	.	.	.	.	.	.	.	.	.	.	.	.	.	.	.	.	.	.	.
Vvi01g0105	.	.	.	.	Itr08g0646	.	.	.	.	.	.	.	.	.	.	.	.	.	.	.
Vvi01g0106	.	.	.	.	.	.	.	.	.	.	.	.	.	.	.	.	.	.	.	.
Vvi01g0107	.	.	.	.	.	.	.	.	.	.	.	.	.	.	.	.	.	.	.	.
Vvi01g0108	.	.	.	.	.	.	.	.	.	.	.	.	.	.	.	.	.	.	.	.
Vvi01g0109	.	.	.	.	.	.	.	.	.	.	.	.	.	.	.	.	.	.	.	.
Vvi01g0110	.	.	.	.	.	.	.	.	.	.	.	.	.	.	.	.	.	.	.	.
Vvi01g0111	.	.	.	.	.	.	.	.	.	.	.	.	.	.	.	.	.	.	.	.
Vvi01g0112	.	.	.	.	.	Itr14g0284	.	.	.	.	.	.	.	.	.	.	.	.	.	.
Vvi01g0113	.	.	.	.	.	.	.	.	.	.	.	.	.	.	.	.	.	.	.	.
Vvi01g0114	.	.	Sly02g0339	.	.	.	.	.	.	.	.	.	.	.	.	.	.	.	.	.
Vvi01g0115	.	.	.	.	.	.	.	.	.	.	.	.	.	.	.	.	.	.	.	.
Vvi01g0116	.	.	.	.	.	.	.	.	.	.	.	.	.	.	.	.	.	.	.	.
Vvi01g0117	.	.	.	.	.	.	.	.	.	.	.	.	.	.	.	.	.	.	.	.
Vvi01g0118	.	.	Sly02g0338	.	Itr08g0642	.	.	.	.	.	.	.	.	.	.	.	.	.	.	.
Vvi01g0119	.	.	Sly02g1065	.	Itr08g0640	.	.	.	.	.	.	.	.	.	.	.	.	.	.	.
Vvi01g0120	.	.	Sly02g1063	.	Itr08g0637	.	.	.	.	.	.	.	.	.	.	.	.	.	.	.
Vvi01g0121	.	.	Sly02g1062	.	.	.	.	.	.	.	.	.	.	.	.	.	.	.	.	.
Vvi01g0122	.	.	Sly02g1059	.	Itr08g0636	.	.	.	.	.	.	.	.	.	.	.	.	.	.	.
Vvi01g0123	.	.	Sly02g1058	.	Itr08g0635	.	.	.	.	.	.	.	.	.	.	.	.	.	.	.
Vvi01g0124	.	.	.	.	.	.	.	.	.	.	.	.	.	.	.	.	.	.	.	.
Vvi01g0125	.	.	Sly02g1052	.	Itr08g0632	.	.	.	.	.	.	.	.	.	.	.	.	.	.	.
Vvi01g0126	.	.	Sly02g1051	.	.	.	.	.	.	.	.	.	.	.	.	.	.	.	.	.
Vvi01g0127	.	.	.	.	.	.	.	.	.	.	.	.	.	.	.	.	.	.	.	.
Vvi01g0128	.	.	.	.	.	.	.	.	.	.	.	.	.	.	.	.	.	.	.	.
Vvi01g0129	.	.	.	.	.	.	.	.	.	.	.	.	.	.	.	.	.	.	.	.
Vvi01g0130	.	.	.	.	.	.	.	.	.	.	.	.	.	.	.	.	.	.	.	.
Vvi01g0131	.	.	Sly02g1050	.	.	.	.	.	.	.	.	.	.	.	.	.	.	.	.	.
Vvi01g0132	.	.	Sly02g1049	.	.	.	.	.	.	.	.	.	.	.	.	.	.	.	.	.
Vvi01g0133	.	.	.	.	.	.	.	.	.	.	.	.	.	.	.	.	.	.	.	.
Vvi01g0134	.	.	Sly02g0327	.	.	.	.	.	.	.	.	.	.	.	.	.	.	.	.	.
Vvi01g0135	.	.	Sly02g0326	.	.	.	.	.	.	.	.	.	.	.	.	.	.	.	.	.
Vvi01g0136	.	.	.	.	.	.	.	.	.	.	.	.	.	.	.	.	.	.	.	.
Vvi01g0137	.	.	.	.	Itr08g0631	.	.	.	.	.	.	.	.	.	.	.	.	.	.	.
Vvi01g0138	.	.	Sly02g0166	.	.	.	.	.	.	.	.	.	.	.	.	.	.	.	.	.
Vvi01g0139	.	.	Sly02g0323	.	.	.	.	.	.	.	.	.	.	.	.	.	.	.	.	.
Vvi01g0140	.	.	.	.	.	.	.	.	.	.	.	.	.	.	.	.	.	.	.	.
Vvi01g0141	.	.	Sly02g0322	.	.	.	.	.	.	.	.	.	.	.	.	.	.	.	.	.
Vvi01g0142	.	.	.	.	.	.	.	.	.	.	.	.	.	.	.	.	.	.	.	.
Vvi01g0143	.	.	.	.	.	.	.	.	.	.	.	.	.	.	.	.	.	.	.	.
Vvi01g0144	.	.	Sly02g0321	.	.	.	.	.	.	.	.	.	.	.	.	.	.	.	.	.
Vvi01g0145	.	.	.	.	.	.	.	.	.	.	.	.	.	.	.	.	.	.	.	.
Vvi01g0146	.	.	.	.	.	.	.	.	.	.	.	.	.	.	.	.	.	.	.	.
Vvi01g0147	.	.	Sly02g1035	.	Itr08g0628	.	.	.	.	.	.	.	.	.	.	.	.	.	.	.
Vvi01g0148	.	.	Sly02g1033	.	.	.	.	.	.	.	.	.	.	.	.	.	.	.	.	.
Vvi01g0149	.	.	Sly02g1032	.	Itr08g0620	.	.	.	.	.	.	.	.	.	.	.	.	.	.	.
Vvi01g0150	.	.	Sly02g1031	.	.	.	.	.	.	.	.	.	.	.	.	.	.	.	.	.
Vvi01g0151	.	.	Sly02g1030	.	.	.	.	.	.	.	.	.	.	.	.	.	.	.	.	.
Vvi01g0152	.	.	.	.	.	.	.	.	.	.	.	.	.	.	.	.	.	.	.	.
Vvi01g0153	.	.	.	.	.	.	.	.	.	.	.	.	.	.	.	.	.	.	.	.
Vvi01g0154	.	.	.	.	.	.	.	.	.	.	.	.	.	.	.	.	.	.	.	.
Vvi01g0155	.	.	Sly02g1029	.	.	.	.	.	.	.	.	.	.	.	.	.	.	.	.	.
Vvi01g0156	.	.	.	.	.	.	.	.	.	.	.	.	.	.	.	.	.	.	.	.
Vvi01g0157	.	.	.	.	.	.	.	.	.	.	.	.	.	.	.	.	.	.	.	.
Vvi01g0158	.	.	.	.	.	.	.	.	.	.	.	.	.	.	.	.	.	.	.	.
Vvi01g0159	.	.	.	.	.	.	.	.	.	.	.	.	.	.	.	.	.	.	.	.
Vvi01g0160	.	.	Sly02g0311	.	.	.	.	.	.	.	.	.	.	.	.	.	.	.	.	.
Vvi01g0161	.	.	Sly02g0996	.	.	.	.	.	.	.	.	.	.	.	.	.	.	.	.	.
Vvi01g0162	.	.	Sly02g0995	.	.	.	.	.	.	.	.	.	.	.	.	.	.	.	.	.
Vvi01g0163	.	.	.	.	.	.	.	.	.	.	.	.	.	.	.	.	.	.	.	.
Vvi01g0164	.	.	.	.	.	.	.	.	.	.	.	.	.	.	.	.	.	.	.	.
Vvi01g0165	Sly05g0537	.	.	.	Itr08g0611	.	.	.	.	.	.	.	.	.	.	.	.	.	.	.
Vvi01g0166	.	.	.	.	.	.	.	.	.	.	.	.	.	.	.	.	.	.	.	.
Vvi01g0167	.	.	.	.	.	.	.	.	.	.	.	.	.	.	.	.	.	.	.	.
Vvi01g0168	.	.	.	.	.	.	.	.	.	.	.	.	.	.	.	.	.	.	.	.
Vvi01g0169	.	.	.	.	.	Itr14g0248	.	.	.	.	.	.	.	.	.	.	.	.	.	.
Vvi01g0170	.	.	.	.	.	.	.	.	.	.	.	.	.	.	.	.	.	.	.	.
Vvi01g0171	.	.	.	.	.	.	.	.	.	.	.	.	.	.	.	.	.	.	.	.
Vvi01g0172	.	.	.	.	.	.	.	.	.	.	.	.	.	.	.	.	.	.	.	.
Vvi01g0173	.	.	.	.	.	.	.	.	.	.	.	.	.	.	.	.	.	.	.	.
Vvi01g0174	.	.	.	.	.	.	.	.	.	.	.	.	.	.	.	.	.	.	.	.
Vvi01g0175	.	.	.	.	.	.	.	.	.	.	.	.	.	.	.	.	.	.	.	.
Vvi01g0176	.	.	.	.	.	.	.	.	.	.	.	.	.	.	.	.	.	.	.	.
Vvi01g0177	.	.	.	.	.	.	.	.	.	.	.	.	.	.	.	.	.	.	.	.
Vvi01g0178	.	.	.	Itr07g1190	.	.	.	.	.	.	.	.	.	.	.	.	.	.	.	.
Vvi01g0179	.	.	.	.	.	.	.	.	.	.	.	.	.	.	.	.	.	.	.	.
Vvi01g0180	.	.	.	.	.	.	.	.	.	.	.	.	.	.	.	.	.	.	.	.
Vvi01g0181	.	.	.	.	.	.	.	.	.	.	.	.	.	.	.	.	.	.	.	.
Vvi01g0182	.	.	.	.	.	.	.	.	.	.	.	.	.	.	.	.	.	.	.	.
Vvi01g0183	.	.	.	.	.	.	.	.	.	.	.	.	.	.	.	.	.	.	.	.
Vvi01g0184	.	Sly04g0072	.	.	.	.	.	.	.	.	.	.	.	.	.	.	.	.	.	.
Vvi01g0185	.	.	.	.	.	.	.	.	.	.	.	.	.	.	.	.	.	.	.	.
Vvi01g0186	.	.	Sly02g0165	.	.	.	.	.	.	.	.	.	.	.	.	.	.	.	.	.
Vvi01g0187	.	.	Sly02g0164	.	.	.	.	.	.	.	.	.	.	.	.	.	.	.	.	.
Vvi01g0188	.	.	.	.	.	.	.	.	.	.	.	.	.	.	.	.	.	.	.	.
Vvi01g0189	.	.	.	.	.	.	.	.	.	.	.	.	.	.	.	.	.	.	.	.
Vvi01g0190	.	.	.	.	.	.	.	.	.	.	.	.	.	.	.	.	.	.	.	.
Vvi01g0191	.	.	.	.	.	.	.	.	.	.	.	.	.	.	.	.	.	.	.	.
Vvi01g0192	.	.	.	.	.	.	.	.	.	.	.	.	.	.	.	.	.	.	.	.
Vvi01g0193	.	.	Sly02g0119	.	.	.	.	.	.	.	.	.	.	.	.	.	.	.	.	.
Vvi01g0194	.	.	Sly02g0118	.	.	.	.	.	.	.	.	.	.	Vvi17g0418	.	.	Sly02g0118	.	.	.
Vvi01g0195	.	.	.	.	.	.	.	.	.	.	.	.	.	.	.	.	.	.	.	.
Vvi01g0196	.	.	Sly02g0121	.	.	.	.	.	.	.	.	.	.	.	.	.	.	.	.	.
Vvi01g0197	.	.	Sly02g0122	.	.	.	.	.	.	.	.	.	.	.	.	.	.	.	.	.
Vvi01g0198	.	.	Sly02g0123	.	.	.	.	.	.	.	.	.	.	.	.	.	.	.	.	.
Vvi01g0199	.	.	Sly02g0129	.	.	.	.	.	.	.	.	.	.	.	.	.	.	.	.	.
Vvi01g0200	.	.	.	.	.	.	.	.	.	.	.	.	.	.	.	.	.	.	.	.
Vvi01g0201	.	.	.	.	.	.	Vvi14g0934	.	.	.	.	.	.	.	.	.	.	.	.	.
Vvi01g0202	.	.	.	.	.	.	.	.	.	.	.	.	.	.	.	.	.	.	.	.
Vvi01g0203	.	.	Sly02g0131	.	.	.	.	.	.	.	.	.	.	.	.	.	.	.	.	.
Vvi01g0204	.	.	.	.	.	.	.	.	.	.	.	.	.	.	.	.	.	.	.	.
Vvi01g0205	.	.	.	.	.	.	.	.	.	.	.	.	.	.	.	.	.	.	.	.
Vvi01g0206	.	.	.	.	.	.	.	.	.	.	.	.	.	.	.	.	.	.	.	.
Vvi01g0207	.	.	.	.	.	.	.	.	.	.	.	.	.	.	.	.	.	.	.	.
Vvi01g0208	.	.	.	.	.	.	.	.	.	.	.	.	.	.	.	.	.	.	.	.
Vvi01g0209	.	.	.	.	.	.	.	.	.	.	.	.	.	.	.	.	.	.	.	.
Vvi01g0210	.	.	.	Itr07g1187	.	.	.	.	.	.	.	.	.	.	.	.	.	.	.	.
Vvi01g0211	.	Sly04g0095	.	.	.	.	.	.	.	.	.	.	.	.	.	.	.	.	.	.
Vvi01g0212	Sly05g0531	.	.	Itr07g1181	.	.	.	.	.	.	.	.	.	.	.	.	.	.	.	.
Vvi01g0213	Sly05g0530	.	.	.	.	.	.	.	.	.	.	.	.	.	.	.	.	.	.	.
Vvi01g0214	.	.	.	Itr07g1180	.	.	.	.	.	.	.	.	.	.	.	.	.	.	.	.
Vvi01g0215	Sly05g0503	.	.	.	.	Itr14g0247	.	.	.	.	.	.	.	.	.	.	.	.	.	.
Vvi01g0216	.	.	.	.	.	.	.	.	.	.	.	.	.	.	.	.	.	.	.	.
Vvi01g0217	.	.	.	.	.	.	.	.	.	.	.	.	.	.	.	.	.	.	.	.
Vvi01g0218	Sly05g0502	Sly04g0096	.	Itr07g1177	.	Itr14g0246	.	.	.	.	.	.	.	.	.	.	.	.	.	.
Vvi01g0219	Sly05g0501	.	.	.	.	Itr14g0245	.	.	.	.	.	.	.	.	.	.	.	.	.	.
Vvi01g0220	.	.	.	Itr07g1169	.	.	.	.	.	.	.	.	.	.	.	.	.	.	.	.
Vvi01g0221	Sly05g0498	.	.	.	.	.	.	.	.	.	.	.	.	.	.	.	.	.	.	.
Vvi01g0222	.	.	.	.	.	.	.	.	.	.	.	.	.	.	.	.	.	.	.	.
Vvi01g0223	.	.	.	.	.	.	.	.	.	.	.	.	.	.	.	.	.	.	.	.
Vvi01g0224	Sly05g0497	Sly04g0097	.	.	.	.	.	.	.	.	.	.	.	.	.	.	.	.	.	.
Vvi01g0225	.	Sly04g0098	.	.	Itr13g1771	.	.	.	.	.	.	.	.	Vvi17g0403	.	Sly04g0098	.	.	Itr13g1771	.
Vvi01g0226	Sly05g0495	Sly04g0099	.	Itr07g1166	Itr13g1772	.	.	.	.	.	.	.	.	Vvi17g0402	Sly05g0495	Sly04g0099	.	Itr07g1166	Itr13g1772	.
Vvi01g0227	Sly05g0494	.	.	.	.	.	.	.	.	.	.	.	.	.	.	.	.	.	.	.
Vvi01g0228	.	.	.	.	.	.	.	.	.	.	.	.	.	.	.	.	.	.	.	.
Vvi01g0229	Sly05g0492	.	.	.	.	.	.	.	.	.	.	.	.	.	.	.	.	.	.	.
Vvi01g0230	Sly05g0491	.	.	.	Itr13g1774	.	.	.	.	.	.	.	.	.	.	.	.	.	.	.
Vvi01g0231	Sly05g0490	.	.	.	.	Itr14g0205	.	.	.	.	.	.	.	.	.	.	.	.	.	.
Vvi01g0232	.	.	.	.	.	.	.	.	.	.	.	.	.	.	.	.	.	.	.	.
Vvi01g0233	.	.	.	.	.	.	.	.	.	.	.	.	.	.	.	.	.	.	.	.
Vvi01g0234	.	.	.	.	.	.	.	.	.	.	.	.	.	.	.	.	.	.	.	.
Vvi01g0235	.	.	.	.	.	.	.	.	.	.	.	.	.	.	.	.	.	.	.	.
Vvi01g0236	.	.	.	.	.	.	.	.	.	.	.	.	.	.	.	.	.	.	.	.
Vvi01g0237	.	.	.	.	.	.	.	.	.	.	.	.	.	.	.	.	.	.	.	.
Vvi01g0238	.	.	.	.	.	.	.	.	.	.	.	.	.	.	.	.	.	.	.	.
Vvi01g0239	.	.	.	.	.	.	.	.	.	.	.	.	.	.	.	.	.	.	.	.
Vvi01g0240	.	.	.	.	.	.	.	.	.	.	.	.	.	.	.	.	.	.	.	.
Vvi01g0241	.	.	.	.	.	.	.	.	.	.	.	.	.	.	.	.	.	.	.	.
Vvi01g0242	.	.	.	.	.	.	.	.	.	.	.	.	.	.	.	.	.	.	.	.
Vvi01g0243	.	.	.	.	.	.	.	.	.	.	.	.	.	.	.	.	.	.	.	.
Vvi01g0244	.	.	.	.	.	.	.	.	.	.	.	.	.	.	.	.	.	.	.	.
Vvi01g0245	.	.	.	.	.	.	.	.	.	.	.	.	.	.	.	.	.	.	.	.
Vvi01g0246	.	.	.	.	.	.	.	.	.	.	.	.	.	.	.	.	.	.	.	.
Vvi01g0247	.	Sly04g0100	.	Itr07g1164	.	.	.	.	.	.	.	.	.	.	.	.	.	.	.	.
Vvi01g0248	.	Sly04g0101	.	Itr07g1163	Itr13g1794	.	.	.	.	.	.	.	.	.	.	.	.	.	.	.
Vvi01g0249	Sly05g0486	.	.	Itr07g1157	.	.	.	.	.	.	.	.	.	.	.	.	.	.	.	.
Vvi01g0250	.	.	.	.	.	.	Vvi14g0924	.	.	.	.	.	.	.	.	.	.	.	.	.
Vvi01g0251	Sly05g0485	.	.	Itr07g1155	Itr13g1795	.	.	.	.	.	.	.	.	Vvi17g0395	Sly05g0485	.	.	Itr07g1155	Itr13g1795	.
Vvi01g0252	Sly05g0483	.	.	.	.	Itr14g0192	.	.	.	.	.	.	.	.	.	.	.	.	.	.
Vvi01g0253	.	.	.	.	.	Itr14g0191	.	.	.	.	.	.	.	.	.	.	.	.	.	.
Vvi01g0254	Sly05g0482	.	.	Itr07g1154	.	.	.	.	.	.	.	.	.	.	.	.	.	.	.	.
Vvi01g0255	Sly05g0480	.	.	.	Itr13g1796	.	.	.	.	.	.	.	.	.	.	.	.	.	.	.
Vvi01g0256	Sly05g0479	.	.	.	.	Itr14g0190	Vvi14g0922	Sly05g0479	.	.	.	.	Itr14g0190	.	.	.	.	.	.	.
Vvi01g0257	Sly05g0478	.	.	.	.	Itr14g0188	.	.	.	.	.	.	.	.	.	.	.	.	.	.
Vvi01g0258	Sly05g0477	.	.	.	Itr13g1797	.	.	.	.	.	.	.	.	Vvi17g0384	Sly05g0477	.	.	.	Itr13g1797	.
Vvi01g0259	Sly05g0476	.	.	.	Itr13g1798	.	.	.	.	.	.	.	.	.	.	.	.	.	.	.
Vvi01g0260	Sly05g0474	.	.	.	Itr13g1800	.	.	.	.	.	.	.	.	.	.	.	.	.	.	.
Vvi01g0261	Sly05g0473	Sly04g0102	.	Itr07g1152	Itr13g1801	Itr14g0187	Vvi14g0919	Sly05g0473	Sly04g0102	.	Itr07g1152	Itr13g1801	Itr14g0187	Vvi17g0380	Sly05g0473	Sly04g0102	.	Itr07g1152	Itr13g1801	Itr14g0187
Vvi01g0262	Sly05g0471	Sly04g0104	.	.	Itr13g1803	Itr14g0185	.	.	.	.	.	.	.	.	.	.	.	.	.	.
Vvi01g0263	Sly05g0470	.	.	.	.	Itr14g0184	.	.	.	.	.	.	.	Vvi17g0378	Sly05g0470	.	.	.	.	Itr14g0184
Vvi01g0264	.	.	.	.	.	.	.	.	.	.	.	.	.	Vvi17g0377	.	.	.	.	.	.
Vvi01g0265	Sly05g0469	.	.	.	.	.	.	.	.	.	.	.	.	.	.	.	.	.	.	.
Vvi01g0266	.	.	.	.	.	.	.	.	.	.	.	.	.	.	.	.	.	.	.	.
Vvi01g0267	Sly05g0468	.	.	.	Itr13g1804	.	.	.	.	.	.	.	.	.	.	.	.	.	.	.
Vvi01g0268	.	.	.	.	.	.	.	.	.	.	.	.	.	.	.	.	.	.	.	.
Vvi01g0269	.	.	.	.	.	.	.	.	.	.	.	.	.	.	.	.	.	.	.	.
Vvi01g0270	.	.	.	.	.	.	.	.	.	.	.	.	.	.	.	.	.	.	.	.
Vvi01g0271	Sly05g0467	.	.	.	.	.	.	.	.	.	.	.	.	.	.	.	.	.	.	.
Vvi01g0272	Sly05g0466	.	.	.	Itr13g1809	.	.	.	.	.	.	.	.	.	.	.	.	.	.	.
Vvi01g0273	Sly05g0465	Sly04g0106	.	.	Itr13g1810	Itr14g0182	Vvi14g0918	Sly05g0465	Sly04g0106	.	.	Itr13g1810	Itr14g0182	.	.	.	.	.	.	.
Vvi01g0274	Sly05g0464	.	.	.	Itr13g1811	.	.	.	.	.	.	.	.	.	.	.	.	.	.	.
Vvi01g0275	.	.	.	.	.	.	Vvi14g0916	.	.	.	.	.	.	.	.	.	.	.	.	.
Vvi01g0276	.	.	.	.	.	Itr14g0181	.	.	.	.	.	.	.	.	.	.	.	.	.	.
Vvi01g0277	Sly05g0459	.	.	.	Itr13g1812	.	.	.	.	.	.	.	.	.	.	.	.	.	.	.
Vvi01g0278	.	.	.	.	Itr13g1815	.	.	.	.	.	.	.	.	.	.	.	.	.	.	.
Vvi01g0279	.	Sly04g0109	.	.	Itr13g1816	.	.	.	.	.	.	.	.	.	.	.	.	.	.	.
Vvi01g0280	Sly05g0458	.	.	.	.	Itr14g0180	.	.	.	.	.	.	.	Vvi17g0370	Sly05g0458	.	.	.	.	Itr14g0180
Vvi01g0281	Sly05g0457	.	.	.	.	Itr14g0179	.	.	.	.	.	.	.	.	.	.	.	.	.	.
Vvi01g0282	.	.	.	.	.	.	.	.	.	.	.	.	.	Vvi17g0366	.	.	.	.	.	.
Vvi01g0283	Sly05g0456	.	.	.	.	.	.	.	.	.	.	.	.	.	.	.	.	.	.	.
Vvi01g0284	Sly05g0455	.	.	.	Itr13g1818	.	.	.	.	.	.	.	.	.	.	.	.	.	.	.
Vvi01g0285	Sly05g0454	.	.	.	.	.	.	.	.	.	.	.	.	.	.	.	.	.	.	.
Vvi01g0286	Sly05g0453	.	.	.	.	Itr14g0178	.	.	.	.	.	.	.	.	.	.	.	.	.	.
Vvi01g0287	Sly05g0449	.	.	.	Itr13g1821	.	Vvi14g0899	Sly05g0449	.	.	.	Itr13g1821	.	.	.	.	.	.	.	.
Vvi01g0288	.	.	.	.	.	.	.	.	.	.	.	.	.	.	.	.	.	.	.	.
Vvi01g0289	.	.	.	.	.	.	.	.	.	.	.	.	.	.	.	.	.	.	.	.
Vvi01g0290	Sly05g0448	.	.	.	Itr13g1822	.	Vvi14g0898	Sly05g0448	.	.	.	Itr13g1822	.	.	.	.	.	.	.	.
Vvi01g0291	Sly05g0447	Sly04g0115	.	.	.	Itr14g0168	.	.	.	.	.	.	.	Vvi17g0353	Sly05g0447	Sly04g0115	.	.	.	Itr14g0168
Vvi01g0292	Sly05g0446	.	.	.	.	.	.	.	.	.	.	.	.	Vvi17g0351	Sly05g0446	.	.	.	.	.
Vvi01g0293	.	.	.	.	.	.	.	.	.	.	.	.	.	.	.	.	.	.	.	.
Vvi01g0294	.	.	.	.	Itr13g1824	.	.	.	.	.	.	.	.	.	.	.	.	.	.	.
Vvi01g0295	Sly05g0441	.	.	.	.	Itr14g0167	.	.	.	.	.	.	.	.	.	.	.	.	.	.
Vvi01g0296	Sly05g0440	.	.	.	Itr13g1825	.	Vvi14g0891	Sly05g0440	.	.	.	Itr13g1825	.	.	.	.	.	.	.	.
Vvi01g0297	.	.	.	.	.	.	.	.	.	.	.	.	.	.	.	.	.	.	.	.
Vvi01g0298	Sly05g0439	.	.	.	Itr13g1826	Itr14g0166	.	.	.	.	.	.	.	.	.	.	.	.	.	.
Vvi01g0299	.	.	.	.	.	.	.	.	.	.	.	.	.	.	.	.	.	.	.	.
Vvi01g0300	.	.	.	.	.	.	.	.	.	.	.	.	.	.	.	.	.	.	.	.
Vvi01g0301	.	.	.	.	Itr13g1828	.	.	.	.	.	.	.	.	.	.	.	.	.	.	.
Vvi01g0302	.	.	.	.	.	.	.	.	.	.	.	.	.	.	.	.	.	.	.	.
Vvi01g0303	Sly05g0438	.	.	Itr07g0705	.	.	.	.	.	.	.	.	.	.	.	.	.	.	.	.
Vvi01g0304	.	.	.	.	Itr13g1829	.	.	.	.	.	.	.	.	.	.	.	.	.	.	.
Vvi01g0305	.	Sly04g0117	.	Itr07g0704	.	Itr14g0157	Vvi14g0890	.	Sly04g0117	.	Itr07g0704	.	Itr14g0157	.	.	.	.	.	.	.
Vvi01g0306	Sly05g0437	Sly04g0118	.	Itr07g0703	.	Itr14g0156	.	.	.	.	.	.	.	.	.	.	.	.	.	.
Vvi01g0307	.	.	.	.	.	.	.	.	.	.	.	.	.	.	.	.	.	.	.	.
Vvi01g0308	Sly05g0432	Sly04g0120	.	.	Itr13g1830	.	.	.	.	.	.	.	.	.	.	.	.	.	.	.
Vvi01g0309	.	.	.	.	.	.	.	.	.	.	.	.	.	.	.	.	.	.	.	.
Vvi01g0310	Sly05g0430	Sly04g0121	.	.	Itr13g1831	Itr14g0152	.	.	.	.	.	.	.	.	.	.	.	.	.	.
Vvi01g0311	.	.	.	.	.	.	.	.	.	.	.	.	.	.	.	.	.	.	.	.
Vvi01g0312	.	.	.	.	Itr13g1832	.	Vvi14g0887	.	.	.	.	Itr13g1832	.	.	.	.	.	.	.	.
Vvi01g0313	.	.	.	.	Itr13g1834	.	.	.	.	.	.	.	.	.	.	.	.	.	.	.
Vvi01g0314	.	.	.	Itr07g0699	.	.	.	.	.	.	.	.	.	.	.	.	.	.	.	.
Vvi01g0315	.	Sly04g0124	.	.	Itr13g1835	Itr14g0145	.	.	.	.	.	.	.	.	.	.	.	.	.	.
Vvi01g0316	.	.	.	.	.	Itr14g0144	Vvi14g0884	.	.	.	.	.	Itr14g0144	Vvi17g0342	.	.	.	.	.	Itr14g0144
Vvi01g0317	.	.	.	.	.	.	.	.	.	.	.	.	.	.	.	.	.	.	.	.
Vvi01g0318	.	.	.	.	Itr13g1836	.	.	.	.	.	.	.	.	.	.	.	.	.	.	.
Vvi01g0319	.	.	.	.	.	.	.	.	.	.	.	.	.	.	.	.	.	.	.	.
Vvi01g0320	Sly05g0421	Sly04g0125	.	Itr07g0698	.	.	Vvi14g0881	Sly05g0421	Sly04g0125	.	Itr07g0698	.	.	Vvi17g0338	Sly05g0421	Sly04g0125	.	Itr07g0698	.	.
Vvi01g0321	.	.	.	.	.	.	.	.	.	.	.	.	.	.	.	.	.	.	.	.
Vvi01g0322	.	.	.	.	Itr13g1838	.	.	.	.	.	.	.	.	.	.	.	.	.	.	.
Vvi01g0323	.	Sly04g0126	.	.	.	.	.	.	.	.	.	.	.	.	.	.	.	.	.	.
Vvi01g0324	.	.	.	.	.	Itr14g0143	Vvi14g0880	.	.	.	.	.	Itr14g0143	.	.	.	.	.	.	.
Vvi01g0325	.	.	.	.	.	.	.	.	.	.	.	.	.	.	.	.	.	.	.	.
Vvi01g0326	.	Sly04g0127	.	.	.	Itr14g0142	.	.	.	.	.	.	.	.	.	.	.	.	.	.
Vvi01g0327	.	.	.	Itr07g0695	.	.	.	.	.	.	.	.	.	.	.	.	.	.	.	.
Vvi01g0328	.	.	.	.	.	.	.	.	.	.	.	.	.	.	.	.	.	.	.	.
Vvi01g0329	.	.	.	.	.	.	.	.	.	.	.	.	.	.	.	.	.	.	.	.
Vvi01g0330	.	Sly04g0130	.	.	.	.	.	.	.	.	.	.	.	.	.	.	.	.	.	.
Vvi01g0331	.	.	.	Itr07g0694	.	.	.	.	.	.	.	.	.	.	.	.	.	.	.	.
Vvi01g0332	.	.	.	Itr07g0693	.	.	.	.	.	.	.	.	.	.	.	.	.	.	.	.
Vvi01g0333	.	Sly04g0134	.	.	.	Itr14g0141	Vvi14g0875	.	Sly04g0134	.	.	.	Itr14g0141	Vvi17g0329	.	Sly04g0134	.	.	.	Itr14g0141
Vvi01g0334	Sly05g0404	.	.	Itr07g0691	.	.	.	.	.	.	.	.	.	Vvi17g0327	Sly05g0404	.	.	Itr07g0691	.	.
Vvi01g0335	Sly05g0403	.	.	.	.	Itr14g0140	.	.	.	.	.	.	.	.	.	.	.	.	.	.
Vvi01g0336	.	.	.	.	.	.	Vvi14g0872	.	.	.	.	.	.	.	.	.	.	.	.	.
Vvi01g0337	Sly05g0401	Sly04g0137	.	.	.	Itr14g0137	.	.	.	.	.	.	.	Vvi17g0315	Sly05g0401	Sly04g0137	.	.	.	Itr14g0137
Vvi01g0338	Sly05g0399	.	.	Itr07g0687	.	.	Vvi14g0867	Sly05g0399	.	.	Itr07g0687	.	.	.	.	.	.	.	.	.
Vvi01g0339	Sly05g0397	Sly04g0140	.	Itr07g0686	.	.	.	.	.	.	.	.	.	.	.	.	.	.	.	.
Vvi01g0340	.	.	.	.	.	.	.	.	.	.	.	.	.	.	.	.	.	.	.	.
Vvi01g0341	.	.	.	.	.	.	.	.	.	.	.	.	.	.	.	.	.	.	.	.
Vvi01g0342	Sly05g0396	.	.	Itr07g0685	.	.	.	.	.	.	.	.	.	Vvi17g0314	Sly05g0396	.	.	Itr07g0685	.	.
Vvi01g0343	.	.	.	.	.	.	.	.	.	.	.	.	.	.	.	.	.	.	.	.
Vvi01g0344	Sly05g0395	.	.	Itr07g0684	.	.	.	.	.	.	.	.	.	.	.	.	.	.	.	.
Vvi01g0345	Sly05g0394	.	.	Itr07g0683	.	.	Vvi14g0864	Sly05g0394	.	.	Itr07g0683	.	.	Vvi17g0312	Sly05g0394	.	.	Itr07g0683	.	.
Vvi01g0346	.	.	.	.	.	.	.	.	.	.	.	.	.	.	.	.	.	.	.	.
Vvi01g0347	Sly05g0393	.	.	.	.	Itr14g0134	.	.	.	.	.	.	.	Vvi17g0311	Sly05g0393	.	.	.	.	Itr14g0134
Vvi01g0348	Sly05g0391	.	.	Itr07g0682	.	.	.	.	.	.	.	.	.	.	.	.	.	.	.	.
Vvi01g0349	.	.	.	.	.	.	Vvi14g0863	.	.	.	.	.	.	.	.	.	.	.	.	.
Vvi01g0350	.	.	.	.	.	.	.	.	.	.	.	.	.	.	.	.	.	.	.	.
Vvi01g0351	Sly05g0390	Sly04g0141	.	Itr07g0681	Itr04g1087	.	Vvi14g0861	Sly05g0390	Sly04g0141	.	Itr07g0681	Itr04g1087	.	.	.	.	.	.	.	.
Vvi01g0352	Sly05g0388	.	.	.	.	Itr14g0133	.	.	.	.	.	.	.	.	.	.	.	.	.	.
Vvi01g0353	Sly05g0381	.	.	.	.	.	.	.	.	.	.	.	.	.	.	.	.	.	.	.
Vvi01g0354	Sly05g0376	Sly04g0142	.	Itr07g0666	Itr04g1092	Itr14g0131	.	.	.	.	.	.	.	Vvi17g0304	Sly05g0376	Sly04g0142	.	Itr07g0666	Itr04g1092	Itr14g0131
Vvi01g0355	Sly05g0374	.	.	Itr07g0664	Itr04g1093	Itr14g0128	.	.	.	.	.	.	.	.	.	.	.	.	.	.
Vvi01g0356	Sly05g0372	.	.	Itr07g0663	Itr04g1098	.	.	.	.	.	.	.	.	Vvi17g0301	Sly05g0372	.	.	Itr07g0663	Itr04g1098	.
Vvi01g0357	Sly05g0371	.	.	Itr07g0662	.	.	Vvi14g0857	Sly05g0371	.	.	Itr07g0662	.	.	.	.	.	.	.	.	.
Vvi01g0358	Sly05g0370	.	.	.	Itr04g1099	.	.	.	.	.	.	.	.	.	.	.	.	.	.	.
Vvi01g0359	Sly05g0368	.	.	.	Itr04g1100	.	.	.	.	.	.	.	.	Vvi17g0298	Sly05g0368	.	.	.	Itr04g1100	.
Vvi01g0360	Sly05g0366	.	.	.	.	Itr14g0125	.	.	.	.	.	.	.	.	.	.	.	.	.	.
Vvi01g0361	Sly05g0365	.	.	Itr07g0661	Itr04g1101	.	.	.	.	.	.	.	.	.	.	.	.	.	.	.
Vvi01g0362	Sly05g0364	.	.	.	.	Itr14g0124	.	.	.	.	.	.	.	.	.	.	.	.	.	.
Vvi01g0363	.	.	.	.	Itr04g1103	.	.	.	.	.	.	.	.	Vvi17g0293	.	.	.	.	Itr04g1103	.
Vvi01g0364	.	Sly04g0148	.	.	.	Itr14g0123	.	.	.	.	.	.	.	Vvi17g0292	.	Sly04g0148	.	.	.	Itr14g0123
Vvi01g0365	.	.	.	.	Itr04g1104	.	.	.	.	.	.	.	.	.	.	.	.	.	.	.
Vvi01g0366	.	.	.	.	.	.	.	.	.	.	.	.	.	.	.	.	.	.	.	.
Vvi01g0367	.	.	.	.	.	.	.	.	.	.	.	.	.	.	.	.	.	.	.	.
Vvi01g0368	Sly05g0361	.	.	.	.	.	.	.	.	.	.	.	.	.	.	.	.	.	.	.
Vvi01g0369	.	.	.	.	.	.	.	.	.	.	.	.	.	.	.	.	.	.	.	.
Vvi01g0370	Sly05g0360	.	.	.	Itr04g1106	Itr14g0121	Vvi14g0845	Sly05g0360	.	.	.	Itr04g1106	Itr14g0121	.	.	.	.	.	.	.
Vvi01g0371	Sly05g0359	.	.	Itr07g0651	.	.	.	.	.	.	.	.	.	Vvi17g0289	Sly05g0359	.	.	Itr07g0651	.	.
Vvi01g0372	.	.	.	.	Itr04g1107	.	.	.	.	.	.	.	.	.	.	.	.	.	.	.
Vvi01g0373	Sly05g0355	.	.	Itr07g0649	Itr04g1108	.	.	.	.	.	.	.	.	.	.	.	.	.	.	.
Vvi01g0374	.	.	.	.	.	.	.	.	.	.	.	.	.	.	.	.	.	.	.	.
Vvi01g0375	.	.	.	.	Itr04g1109	Itr14g0120	.	.	.	.	.	.	.	.	.	.	.	.	.	.
Vvi01g0376	.	Sly04g0150	.	.	.	Itr14g0119	.	.	.	.	.	.	.	.	.	.	.	.	.	.
Vvi01g0377	.	.	.	.	.	.	.	.	.	.	.	.	.	.	.	.	.	.	.	.
Vvi01g0378	Sly05g0349	.	.	.	.	Itr14g0118	Vvi14g0843	Sly05g0349	.	.	.	.	Itr14g0118	.	.	.	.	.	.	.
Vvi01g0379	.	.	.	.	.	.	.	.	.	.	.	.	.	.	.	.	.	.	.	.
Vvi01g0380	.	.	.	.	.	.	.	.	.	.	.	.	.	.	.	.	.	.	.	.
Vvi01g0381	.	.	.	.	.	.	.	.	.	.	.	.	.	.	.	.	.	.	.	.
Vvi01g0382	Sly05g0345	.	.	.	Itr04g1112	.	.	.	.	.	.	.	.	Vvi17g0285	Sly05g0345	.	.	.	Itr04g1112	.
Vvi01g0383	.	.	.	.	.	.	.	.	.	.	.	.	.	.	.	.	.	.	.	.
Vvi01g0384	Sly05g0342	.	.	.	.	Itr14g0117	.	.	.	.	.	.	.	Vvi17g0284	Sly05g0342	.	.	.	.	Itr14g0117
Vvi01g0385	Sly05g0341	.	.	.	Itr04g1127	.	.	.	.	.	.	.	.	.	.	.	.	.	.	.
Vvi01g0386	.	Sly04g0154	.	.	.	Itr14g0116	.	.	.	.	.	.	.	Vvi17g0275	.	Sly04g0154	.	.	.	Itr14g0116
Vvi01g0387	Sly05g0339	Sly04g0155	.	.	Itr04g1131	Itr14g0115	.	.	.	.	.	.	.	Vvi17g0273	Sly05g0339	Sly04g0155	.	.	Itr04g1131	Itr14g0115
Vvi01g0388	Sly05g0338	.	.	.	.	Itr14g0114	.	.	.	.	.	.	.	.	.	.	.	.	.	.
Vvi01g0389	Sly05g0335	.	.	.	.	Itr14g0113	.	.	.	.	.	.	.	.	.	.	.	.	.	.
Vvi01g0390	Sly05g0334	.	.	.	.	Itr14g0112	.	.	.	.	.	.	.	.	.	.	.	.	.	.
Vvi01g0391	Sly05g0333	.	.	.	.	Itr14g0111	.	.	.	.	.	.	.	.	.	.	.	.	.	.
Vvi01g0392	Sly05g0332	.	.	.	.	Itr14g0107	.	.	.	.	.	.	.	.	.	.	.	.	.	.
Vvi01g0393	.	.	.	.	.	.	.	.	.	.	.	.	.	.	.	.	.	.	.	.
Vvi01g0394	Sly05g0331	Sly04g0156	.	.	.	.	Vvi14g0833	Sly05g0331	Sly04g0156	.	.	.	.	Vvi17g0270	Sly05g0331	Sly04g0156	.	.	.	.
Vvi01g0395	.	Sly04g0157	.	.	.	Itr14g0106	.	.	.	.	.	.	.	.	.	.	.	.	.	.
Vvi01g0396	Sly05g0329	.	.	.	Itr04g1135	.	Vvi14g0827	Sly05g0329	.	.	.	Itr04g1135	.	.	.	.	.	.	.	.
Vvi01g0397	Sly05g0327	Sly04g0158	.	.	Itr04g1136	Itr14g0105	.	.	.	.	.	.	.	Vvi17g0265	Sly05g0327	Sly04g0158	.	.	Itr04g1136	Itr14g0105
Vvi01g0398	Sly05g0326	.	.	Itr07g0648	.	Itr14g0104	.	.	.	.	.	.	.	.	.	.	.	.	.	.
Vvi01g0399	.	.	.	.	.	.	.	.	.	.	.	.	.	.	.	.	.	.	.	.
Vvi01g0400	Sly05g0324	Sly04g0159	.	.	Itr04g1137	Itr14g0102	.	.	.	.	.	.	.	.	.	.	.	.	.	.
Vvi01g0401	Sly05g0323	.	.	.	Itr04g1138	.	.	.	.	.	.	.	.	.	.	.	.	.	.	.
Vvi01g0402	.	Sly04g0160	.	.	.	.	.	.	.	.	.	.	.	.	.	.	.	.	.	.
Vvi01g0403	.	Sly04g0161	.	Itr07g0647	Itr04g1140	Itr14g0100	Vvi14g0815	.	Sly04g0161	.	Itr07g0647	Itr04g1140	Itr14g0100	.	.	.	.	.	.	.
Vvi01g0404	.	Sly04g0164	.	Itr07g0645	.	.	Vvi14g0806	.	Sly04g0164	.	Itr07g0645	.	.	.	.	.	.	.	.	.
Vvi01g0405	.	Sly04g0165	.	Itr07g0644	.	.	.	.	.	.	.	.	.	.	.	.	.	.	.	.
Vvi01g0406	Sly05g0322	.	.	.	Itr04g1145	Itr14g0093	.	.	.	.	.	.	.	.	.	.	.	.	.	.
Vvi01g0407	Sly05g0320	.	.	Itr07g0641	Itr04g1148	.	.	.	.	.	.	.	.	.	.	.	.	.	.	.
Vvi01g0408	.	.	.	.	.	.	Vvi14g0805	.	.	.	.	.	.	.	.	.	.	.	.	.
Vvi01g0409	Sly05g0317	.	.	.	.	Itr14g0090	.	.	.	.	.	.	.	.	.	.	.	.	.	.
Vvi01g0410	Sly05g0316	.	.	.	Itr04g1152	Itr14g0088	.	.	.	.	.	.	.	.	.	.	.	.	.	.
Vvi01g0411	.	.	.	.	Itr04g1154	.	.	.	.	.	.	.	.	.	.	.	.	.	.	.
Vvi01g0412	.	Sly04g0167	.	Itr07g0638	Itr04g1156	Itr14g0087	Vvi14g0790	.	Sly04g0167	.	Itr07g0638	Itr04g1156	Itr14g0087	.	.	.	.	.	.	.
Vvi01g0413	Sly05g0313	.	.	.	.	Itr14g0086	Vvi14g0788	Sly05g0313	.	.	.	.	Itr14g0086	.	.	.	.	.	.	.
Vvi01g0414	.	.	.	.	Itr04g1157	.	.	.	.	.	.	.	.	.	.	.	.	.	.	.
Vvi01g0415	.	.	.	Itr07g0634	.	.	.	.	.	.	.	.	.	.	.	.	.	.	.	.
Vvi01g0416	Sly05g0312	.	.	.	.	.	.	.	.	.	.	.	.	.	.	.	.	.	.	.
Vvi01g0417	Sly05g0311	.	.	.	.	.	.	.	.	.	.	.	.	.	.	.	.	.	.	.
Vvi01g0418	Sly05g0309	.	.	Itr07g0633	.	.	Vvi14g0778	Sly05g0309	.	.	Itr07g0633	.	.	Vvi17g0246	Sly05g0309	.	.	Itr07g0633	.	.
Vvi01g0419	Sly05g0307	Sly04g0168	.	.	.	Itr14g0085	.	.	.	.	.	.	.	.	.	.	.	.	.	.
Vvi01g0420	Sly05g0305	.	.	Itr07g0632	Itr04g1214	Itr14g0084	Vvi14g0777	Sly05g0305	.	.	Itr07g0632	Itr04g1214	Itr14g0084	Vvi17g0244	Sly05g0305	.	.	Itr07g0632	Itr04g1214	Itr14g0084
Vvi01g0421	Sly05g0303	Sly04g0169	.	.	Itr04g1159	Itr14g0080	.	.	.	.	.	.	.	.	.	.	.	.	.	.
Vvi01g0422	Sly05g0301	.	.	.	.	Itr14g0079	.	.	.	.	.	.	.	.	.	.	.	.	.	.
Vvi01g0423	Sly05g0297	Sly04g0170	.	.	.	Itr14g0077	.	.	.	.	.	.	.	.	.	.	.	.	.	.
Vvi01g0424	Sly05g0296	.	.	Itr07g0627	.	.	.	.	.	.	.	.	.	.	.	.	.	.	.	.
Vvi01g0425	Sly05g0293	.	.	.	.	Itr14g0075	.	.	.	.	.	.	.	.	.	.	.	.	.	.
Vvi01g0426	Sly05g0290	.	.	.	.	Itr14g0074	.	.	.	.	.	.	.	.	.	.	.	.	.	.
Vvi01g0427	.	Sly04g0173	.	.	.	.	.	.	.	.	.	.	.	.	.	.	.	.	.	.
Vvi01g0428	Sly05g0289	.	.	.	.	.	.	.	.	.	.	.	.	.	.	.	.	.	.	.
Vvi01g0429	Sly05g0288	.	.	.	Itr04g1163	.	.	.	.	.	.	.	.	.	.	.	.	.	.	.
Vvi01g0430	.	Sly04g0174	.	.	.	.	.	.	.	.	.	.	.	.	.	.	.	.	.	.
Vvi01g0431	.	.	Sly01g0051	.	.	.	.	.	.	.	.	.	.	.	.	.	.	.	.	.
Vvi01g0432	.	.	.	.	Itr04g1164	.	.	.	.	.	.	.	.	.	.	.	.	.	.	.
Vvi01g0433	Sly05g0287	Sly04g0175	.	.	.	.	.	.	.	.	.	.	.	Vvi17g0239	Sly05g0287	Sly04g0175	.	.	.	.
Vvi01g0434	.	Sly04g0176	.	.	.	Itr14g0070	.	.	.	.	.	.	.	.	.	.	.	.	.	.
Vvi01g0435	Sly05g0285	.	.	.	Itr04g1166	.	.	.	.	.	.	.	.	.	.	.	.	.	.	.
Vvi01g0436	Sly05g0284	.	.	.	Itr04g1167	.	.	.	.	.	.	.	.	.	.	.	.	.	.	.
Vvi01g0437	.	.	.	.	.	.	.	.	.	.	.	.	.	.	.	.	.	.	.	.
Vvi01g0438	Sly05g0283	.	.	.	Itr04g1168	.	.	.	.	.	.	.	.	.	.	.	.	.	.	.
Vvi01g0439	.	.	.	.	Itr04g1169	.	.	.	.	.	.	.	.	.	.	.	.	.	.	.
Vvi01g0440	Sly05g0281	.	.	.	Itr04g1172	.	.	.	.	.	.	.	.	.	.	.	.	.	.	.
Vvi01g0441	.	.	.	.	Itr04g1173	.	.	.	.	.	.	.	.	.	.	.	.	.	.	.
Vvi01g0442	.	.	.	.	.	.	.	.	.	.	.	.	.	Vvi17g0227	.	.	.	.	.	.
Vvi01g0443	.	Sly04g0177	.	.	Itr04g1176	.	.	.	.	.	.	.	.	.	.	.	.	.	.	.
Vvi01g0444	.	.	.	.	.	.	.	.	.	.	.	.	.	.	.	.	.	.	.	.
Vvi01g0445	.	.	.	.	.	.	.	.	.	.	.	.	.	Vvi17g0225	.	.	.	.	.	.
Vvi01g0446	.	.	.	.	.	.	.	.	.	.	.	.	.	.	.	.	.	.	.	.
Vvi01g0447	.	.	.	.	.	.	.	.	.	.	.	.	.	.	.	.	.	.	.	.
Vvi01g0448	.	.	.	.	Itr04g1177	.	.	.	.	.	.	.	.	.	.	.	.	.	.	.
Vvi01g0449	.	.	.	Itr07g0620	.	.	.	.	.	.	.	.	.	.	.	.	.	.	.	.
Vvi01g0450	.	.	.	Itr07g0619	Itr04g1180	.	.	.	.	.	.	.	.	.	.	.	.	.	.	.
Vvi01g0451	.	.	.	Itr07g0616	.	Itr14g0069	.	.	.	.	.	.	.	.	.	.	.	.	.	.
Vvi01g0452	.	Sly04g0179	.	Itr07g0614	.	.	.	.	.	.	.	.	.	.	.	.	.	.	.	.
Vvi01g0453	.	Sly04g0180	.	Itr07g0612	.	.	.	.	.	.	.	.	.	.	.	.	.	.	.	.
Vvi01g0454	.	.	.	.	.	.	.	.	.	.	.	.	.	.	.	.	.	.	.	.
Vvi01g0455	.	Sly04g0186	.	.	.	.	.	.	.	.	.	.	.	.	.	.	.	.	.	.
Vvi01g0456	.	.	.	.	.	.	.	.	.	.	.	.	.	Vvi17g0223	.	.	.	.	.	.
Vvi01g0457	Sly05g1200	.	.	.	Itr04g1181	.	.	.	.	.	.	.	.	.	.	.	.	.	.	.
Vvi01g0458	.	.	.	.	.	.	.	.	.	.	.	.	.	.	.	.	.	.	.	.
Vvi01g0459	.	Sly04g0187	.	Itr07g0602	.	.	Vvi14g0752	.	Sly04g0187	.	Itr07g0602	.	.	Vvi17g0209	.	Sly04g0187	.	Itr07g0602	.	.
Vvi01g0460	.	Sly04g0192	.	.	Itr04g1182	Itr14g0067	Vvi14g0750	.	Sly04g0192	.	.	Itr04g1182	Itr14g0067	.	.	.	.	.	.	.
Vvi01g0461	.	.	.	Itr07g0601	.	.	.	.	.	.	.	.	.	.	.	.	.	.	.	.
Vvi01g0462	.	Sly04g0193	.	Itr07g0600	.	.	.	.	.	.	.	.	.	.	.	.	.	.	.	.
Vvi01g0463	Sly05g1203	.	.	.	.	Itr14g0066	.	.	.	.	.	.	.	.	.	.	.	.	.	.
Vvi01g0464	Sly05g1204	.	.	Itr07g0599	.	.	.	.	.	.	.	.	.	.	.	.	.	.	.	.
Vvi01g0465	Sly05g1205	.	.	Itr07g0598	.	.	.	.	.	.	.	.	.	.	.	.	.	.	.	.
Vvi01g0466	Sly05g1206	.	.	.	.	.	.	.	.	.	.	.	.	.	.	.	.	.	.	.
Vvi01g0467	.	Sly04g0194	.	Itr07g0597	.	.	.	.	.	.	.	.	.	.	.	.	.	.	.	.
Vvi01g0468	.	Sly04g0195	.	.	.	Itr14g0065	Vvi14g0738	.	Sly04g0195	.	.	.	Itr14g0065	.	.	.	.	.	.	.
Vvi01g0469	.	Sly04g0196	.	Itr07g0596	.	.	.	.	.	.	.	.	.	.	.	.	.	.	.	.
Vvi01g0470	.	Sly04g0197	.	Itr07g0595	Itr04g1210	.	.	.	.	.	.	.	.	.	.	.	.	.	.	.
Vvi01g0471	.	.	.	Itr07g0594	.	.	.	.	.	.	.	.	.	.	.	.	.	.	.	.
Vvi01g0472	.	.	.	.	Itr04g1209	.	.	.	.	.	.	.	.	.	.	.	.	.	.	.
Vvi01g0473	.	.	.	.	.	.	.	.	.	.	.	.	.	.	.	.	.	.	.	.
Vvi01g0474	.	.	.	.	.	.	.	.	.	.	.	.	.	.	.	.	.	.	.	.
Vvi01g0475	.	.	.	.	.	.	.	.	.	.	.	.	.	.	.	.	.	.	.	.
Vvi01g0476	.	Sly04g0198	.	Itr07g0592	.	.	.	.	.	.	.	.	.	.	.	.	.	.	.	.
Vvi01g0477	.	.	.	.	Itr04g1207	.	.	.	.	.	.	.	.	.	.	.	.	.	.	.
Vvi01g0478	.	.	.	.	Itr04g1206	.	.	.	.	.	.	.	.	.	.	.	.	.	.	.
Vvi01g0479	.	.	.	.	.	.	.	.	.	.	.	.	.	.	.	.	.	.	.	.
Vvi01g0480	.	.	Sly01g0049	.	Itr04g1206	.	.	.	.	.	.	.	.	.	.	.	.	.	.	.
Vvi01g0481	.	.	.	.	.	.	.	.	.	.	.	.	.	.	.	.	.	.	.	.
Vvi01g0482	.	.	.	.	Itr04g1207	.	.	.	.	.	.	.	.	.	.	.	.	.	.	.
Vvi01g0483	.	.	Sly01g0048	Itr07g0585	.	Itr14g0062	.	.	.	.	.	.	.	.	.	.	.	.	.	.
Vvi01g0484	.	.	Sly01g0047	.	.	Itr14g0061	.	.	.	.	.	.	.	.	.	.	.	.	.	.
Vvi01g0485	.	Sly04g0199	.	.	.	.	Vvi14g0709	.	Sly04g0199	.	.	.	.	.	.	.	.	.	.	.
Vvi01g0486	.	.	.	.	.	.	.	.	.	.	.	.	.	.	.	.	.	.	.	.
Vvi01g0487	.	.	Sly01g0046	.	.	.	.	.	.	.	.	.	.	Vvi17g0203	.	.	Sly01g0046	.	.	.
Vvi01g0488	.	.	Sly01g0045	.	.	Itr14g0059	.	.	.	.	.	.	.	.	.	.	.	.	.	.
Vvi01g0489	.	.	.	.	Itr04g1202	.	.	.	.	.	.	.	.	.	.	.	.	.	.	.
Vvi01g0490	.	Sly04g0200	.	.	.	Itr14g0058	.	.	.	.	.	.	.	.	.	.	.	.	.	.
Vvi01g0491	.	Sly04g0202	.	.	.	Itr14g0057	.	.	.	.	.	.	.	.	.	.	.	.	.	.
Vvi01g0492	.	.	.	.	.	.	.	.	.	.	.	.	.	.	.	.	.	.	.	.
Vvi01g0493	.	Sly04g0203	Sly01g0042	Itr07g0583	Itr04g1208	.	.	.	.	.	.	.	.	.	.	.	.	.	.	.
Vvi01g0494	.	Sly04g0204	.	Itr07g0581	.	.	.	.	.	.	.	.	.	.	.	.	.	.	.	.
Vvi01g0495	.	Sly04g0205	.	.	.	.	.	.	.	.	.	.	.	.	.	.	.	.	.	.
Vvi01g0496	.	.	.	.	.	.	.	.	.	.	.	.	.	.	.	.	.	.	.	.
Vvi01g0497	.	.	Sly01g0041	Itr07g0577	.	.	Vvi14g0695	.	.	Sly01g0041	Itr07g0577	.	.	Vvi17g0190	.	.	Sly01g0041	Itr07g0577	.	.
Vvi01g0498	.	.	Sly01g0040	.	.	Itr14g0056	.	.	.	.	.	.	.	.	.	.	.	.	.	.
Vvi01g0499	.	.	Sly01g0036	.	.	Itr14g0045	.	.	.	.	.	.	.	.	.	.	.	.	.	.
Vvi01g0500	.	Sly04g0208	.	Itr07g0576	.	Itr14g0044	.	.	.	.	.	.	.	.	.	.	.	.	.	.
Vvi01g0501	.	.	.	.	.	.	.	.	.	.	.	.	.	.	.	.	.	.	.	.
Vvi01g0502	.	.	.	.	.	Itr14g0043	.	.	.	.	.	.	.	.	.	.	.	.	.	.
Vvi01g0503	.	.	.	.	.	.	.	.	.	.	.	.	.	.	.	.	.	.	.	.
Vvi01g0504	.	.	.	.	.	Itr14g0042	.	.	.	.	.	.	.	.	.	.	.	.	.	.
Vvi01g0505	.	Sly04g0209	.	Itr07g0575	.	.	.	.	.	.	.	.	.	.	.	.	.	.	.	.
Vvi01g0506	.	Sly04g0210	.	Itr07g0574	.	.	.	.	.	.	.	.	.	.	.	.	.	.	.	.
Vvi01g0507	.	Sly04g0211	Sly01g0035	Itr07g0573	.	Itr14g0041	.	.	.	.	.	.	.	.	.	.	.	.	.	.
Vvi01g0508	.	.	Sly01g0033	.	.	Itr14g0032	.	.	.	.	.	.	.	.	.	.	.	.	.	.
Vvi01g0509	.	.	Sly01g0032	.	Itr04g1201	.	.	.	.	.	.	.	.	.	.	.	.	.	.	.
Vvi01g0510	.	.	.	.	.	Itr14g0030	.	.	.	.	.	.	.	.	.	.	.	.	.	.
Vvi01g0511	.	Sly04g0212	.	Itr07g0569	.	.	.	.	.	.	.	.	.	.	.	.	.	.	.	.
Vvi01g0512	.	.	Sly01g0029	Itr07g0567	.	.	.	.	.	.	.	.	.	.	.	.	.	.	.	.
Vvi01g0513	.	.	Sly01g0027	Itr07g0566	.	.	.	.	.	.	.	.	.	.	.	.	.	.	.	.
Vvi01g0514	.	.	.	Itr07g0565	.	.	.	.	.	.	.	.	.	.	.	.	.	.	.	.
Vvi01g0515	.	.	.	Itr07g0564	.	.	.	.	.	.	.	.	.	.	.	.	.	.	.	.
Vvi01g0516	.	.	.	.	.	.	.	.	.	.	.	.	.	.	.	.	.	.	.	.
Vvi01g0517	.	.	.	.	.	.	.	.	.	.	.	.	.	.	.	.	.	.	.	.
Vvi01g0518	.	.	.	.	.	.	.	.	.	.	.	.	.	.	.	.	.	.	.	.
Vvi01g0519	.	.	.	.	.	.	.	.	.	.	.	.	.	.	.	.	.	.	.	.
Vvi01g0520	.	.	Sly01g0025	.	.	.	.	.	.	.	.	.	.	.	.	.	.	.	.	.
Vvi01g0521	.	.	.	.	.	.	.	.	.	.	.	.	.	.	.	.	.	.	.	.
Vvi01g0522	.	.	Sly01g0024	Itr07g0562	.	.	.	.	.	.	.	.	.	.	.	.	.	.	.	.
Vvi01g0523	.	.	Sly01g0023	Itr07g0561	.	.	.	.	.	.	.	.	.	.	.	.	.	.	.	.
Vvi01g0524	.	.	.	.	.	Itr14g0027	.	.	.	.	.	.	.	.	.	.	.	.	.	.
Vvi01g0525	.	.	.	.	.	.	.	.	.	.	.	.	.	.	.	.	.	.	.	.
Vvi01g0526	.	.	.	.	.	.	.	.	.	.	.	.	.	.	.	.	.	.	.	.
Vvi01g0527	.	Sly04g0213	.	.	Itr04g1186	.	.	.	.	.	.	.	.	.	.	.	.	.	.	.
Vvi01g0528	.	.	.	.	.	.	.	.	.	.	.	.	.	.	.	.	.	.	.	.
Vvi01g0529	.	.	.	.	.	.	.	.	.	.	.	.	.	.	.	.	.	.	.	.
Vvi01g0530	.	.	.	.	.	.	.	.	.	.	.	.	.	.	.	.	.	.	.	.
Vvi01g0531	.	Sly04g0214	.	Itr07g0555	.	.	.	.	.	.	.	.	.	.	.	.	.	.	.	.
Vvi01g0532	.	.	.	Itr07g0554	.	Itr14g0025	.	.	.	.	.	.	.	.	.	.	.	.	.	.
Vvi01g0533	.	Sly04g0217	.	.	.	Itr14g0021	.	.	.	.	.	.	.	.	.	.	.	.	.	.
Vvi01g0534	.	.	.	.	.	Itr14g0020	.	.	.	.	.	.	.	.	.	.	.	.	.	.
Vvi01g0535	.	.	.	.	.	.	.	.	.	.	.	.	.	.	.	.	.	.	.	.
Vvi01g0536	.	.	.	.	.	.	.	.	.	.	.	.	.	.	.	.	.	.	.	.
Vvi01g0537	.	.	.	.	.	.	.	.	.	.	.	.	.	.	.	.	.	.	.	.
Vvi01g0538	.	Sly04g0219	Sly01g0019	.	.	Itr14g0019	.	.	.	.	.	.	.	.	.	.	.	.	.	.
Vvi01g0539	.	.	.	.	.	Itr14g0018	.	.	.	.	.	.	.	.	.	.	.	.	.	.
Vvi01g0540	.	.	.	.	.	.	.	.	.	.	.	.	.	.	.	.	.	.	.	.
Vvi01g0541	.	Sly04g0220	.	Itr07g0553	.	Itr14g0014	.	.	.	.	.	.	.	.	.	.	.	.	.	.
Vvi01g0542	.	.	.	.	.	.	.	.	.	.	.	.	.	.	.	.	.	.	.	.
Vvi01g0543	Sly05g0793	.	.	.	.	.	.	.	.	.	.	.	.	.	.	.	.	.	.	.
Vvi01g0544	.	.	.	Itr07g0540	.	.	.	.	.	.	.	.	.	.	.	.	.	.	.	.
Vvi01g0545	.	.	Sly01g0018	.	.	.	.	.	.	.	.	.	.	.	.	.	.	.	.	.
Vvi01g0546	.	.	Sly01g0017	Itr07g0539	.	.	.	.	.	.	.	.	.	.	.	.	.	.	.	.
Vvi01g0547	.	.	.	.	.	.	.	.	.	.	.	.	.	.	.	.	.	.	.	.
Vvi01g0548	.	Sly04g0227	Sly01g0015	Itr07g0536	.	.	.	.	.	.	.	.	.	Vvi17g0894	.	Sly04g0227	Sly01g0015	Itr07g0536	.	.
Vvi01g0549	.	.	.	Itr07g0535	.	.	.	.	.	.	.	.	.	.	.	.	.	.	.	.
Vvi01g0550	.	Sly04g0230	.	.	.	.	.	.	.	.	.	.	.	.	.	.	.	.	.	.
Vvi01g0551	.	.	Sly01g0013	.	.	.	.	.	.	.	.	.	.	.	.	.	.	.	.	.
Vvi01g0552	.	Sly04g0232	.	Itr07g0529	.	.	.	.	.	.	.	.	.	.	.	.	.	.	.	.
Vvi01g0553	.	Sly04g0233	.	Itr07g0528	.	.	.	.	.	.	.	.	.	.	.	.	.	.	.	.
Vvi01g0554	.	.	Sly01g0012	Itr07g0525	.	.	.	.	.	.	.	.	.	.	.	.	.	.	.	.
Vvi01g0555	.	.	.	Itr07g0524	.	.	.	.	.	.	.	.	.	.	.	.	.	.	.	.
Vvi01g0556	.	.	.	.	.	.	.	.	.	.	.	.	.	.	.	.	.	.	.	.
Vvi01g0557	.	Sly04g0235	Sly01g0011	Itr07g0523	.	Itr14g0013	.	.	.	.	.	.	.	.	.	.	.	.	.	.
Vvi01g0558	.	Sly04g0240	.	.	.	Itr14g0012	.	.	.	.	.	.	.	.	.	.	.	.	.	.
Vvi01g0559	.	.	.	.	.	.	.	.	.	.	.	.	.	.	.	.	.	.	.	.
Vvi01g0560	.	Sly04g0241	Sly01g0010	Itr07g0521	.	Itr14g0458	.	.	.	.	.	.	.	.	.	.	.	.	.	.
Vvi01g0561	.	Sly04g0244	.	Itr07g0520	.	.	.	.	.	.	.	.	.	.	.	.	.	.	.	.
Vvi01g0562	.	Sly04g0249	.	Itr07g0518	.	.	.	.	.	.	.	.	.	.	.	.	.	.	.	.
Vvi01g0563	.	.	Sly01g0009	Itr07g0516	.	.	.	.	.	.	.	.	.	.	.	.	.	.	.	.
Vvi01g0564	.	Sly04g0250	.	Itr07g0510	.	.	.	.	.	.	.	.	.	.	.	.	.	.	.	.
Vvi01g0565	.	.	.	.	.	Itr14g0010	.	.	.	.	.	.	.	.	.	.	.	.	.	.
Vvi01g0566	.	Sly04g0251	.	.	.	.	.	.	.	.	.	.	.	.	.	.	.	.	.	.
Vvi01g0567	.	.	.	.	.	.	.	.	.	.	.	.	.	.	.	.	.	.	.	.
Vvi01g0568	.	.	.	.	.	.	.	.	.	.	.	.	.	.	.	.	.	.	.	.
Vvi01g0569	.	.	.	.	.	.	.	.	.	.	.	.	.	.	.	.	.	.	.	.
Vvi01g0570	.	.	.	.	.	.	.	.	.	.	.	.	.	.	.	.	.	.	.	.
Vvi01g0571	.	.	.	.	.	.	.	.	.	.	.	.	.	.	.	.	.	.	.	.
Vvi01g0572	.	.	.	.	.	.	.	.	.	.	.	.	.	.	.	.	.	.	.	.
Vvi01g0573	.	.	Sly01g0006	Itr07g0509	.	.	.	.	.	.	.	.	.	.	.	.	.	.	.	.
Vvi01g0574	.	.	Sly01g0004	.	.	.	.	.	.	.	.	.	.	.	.	.	.	.	.	.
Vvi01g0575	.	Sly04g0252	.	.	.	.	.	.	.	.	.	.	.	.	.	.	.	.	.	.
Vvi01g0576	.	.	.	.	.	.	.	.	.	.	.	.	.	.	.	.	.	.	.	.
Vvi01g0577	.	.	Sly01g0003	Itr07g0507	.	.	.	.	.	.	.	.	.	.	.	.	.	.	.	.
Vvi01g0578	.	.	.	.	.	.	.	.	.	.	.	.	.	.	.	.	.	.	.	.
Vvi01g0579	.	.	Sly01g0002	Itr07g0505	.	.	.	.	.	.	.	.	.	.	.	.	.	.	.	.
Vvi01g0580	.	.	.	.	.	.	.	.	.	.	.	.	.	.	.	.	.	.	.	.
Vvi01g0581	.	.	.	.	.	.	.	.	.	.	.	.	.	.	.	.	.	.	.	.
Vvi01g0582	.	.	.	.	.	.	.	.	.	.	.	.	.	.	.	.	.	.	.	.
Vvi01g0583	.	.	.	.	.	.	.	.	.	.	.	.	.	.	.	.	.	.	.	.
Vvi01g0584	.	.	.	.	.	.	.	.	.	.	.	.	.	.	.	.	.	.	.	.
Vvi01g0585	.	.	.	.	.	.	.	.	.	.	.	.	.	.	.	.	.	.	.	.
Vvi01g0586	.	Sly04g0255	.	.	.	Itr14g0008	.	.	.	.	.	.	.	.	.	.	.	.	.	.
Vvi01g0587	.	.	.	.	.	.	.	.	.	.	.	.	.	.	.	.	.	.	.	.
Vvi01g0588	.	.	.	.	.	.	.	.	.	.	.	.	.	.	.	.	.	.	.	.
Vvi01g0589	.	.	.	.	.	.	.	.	.	.	.	.	.	.	.	.	.	.	.	.
Vvi01g0590	.	.	.	.	.	.	.	.	.	.	.	.	.	.	.	.	.	.	.	.
Vvi01g0591	.	.	.	.	.	.	.	.	.	.	.	.	.	.	.	.	.	.	.	.
Vvi01g0592	.	.	.	.	.	.	.	.	.	.	.	.	.	.	.	.	.	.	.	.
Vvi01g0593	Sly05g0792	.	.	.	.	.	.	.	.	.	.	.	.	.	.	.	.	.	.	.
Vvi01g0594	.	.	.	.	.	.	.	.	.	.	.	.	.	.	.	.	.	.	.	.
Vvi01g0595	Sly05g0791	.	.	Itr07g0376	.	.	.	.	.	.	.	.	.	.	.	.	.	.	.	.
Vvi01g0596	Sly05g0784	.	.	.	.	.	.	.	.	.	.	.	.	.	.	.	.	.	.	.
Vvi01g0597	Sly05g0782	.	.	Itr07g0378	.	.	.	.	.	.	.	.	.	.	.	.	.	.	.	.
Vvi01g0598	Sly05g0781	.	.	Itr07g0379	.	.	Vvi14g1252	Sly05g0781	.	.	Itr07g0379	.	.	Vvi17g0892	Sly05g0781	.	.	Itr07g0379	.	.
Vvi01g0599	Sly05g0780	.	.	Itr07g0380	.	.	.	.	.	.	.	.	.	.	.	.	.	.	.	.
Vvi01g0600	Sly05g0778	.	.	.	.	.	.	.	.	.	.	.	.	.	.	.	.	.	.	.
Vvi01g0601	.	.	.	.	.	.	.	.	.	.	.	.	.	.	.	.	.	.	.	.
Vvi01g0602	Sly05g0777	.	.	Itr07g0382	.	.	.	.	.	.	.	.	.	.	.	.	.	.	.	.
Vvi01g0603	.	.	.	.	.	.	.	.	.	.	.	.	.	.	.	.	.	.	.	.
Vvi01g0604	.	.	.	.	.	.	.	.	.	.	.	.	.	.	.	.	.	.	.	.
Vvi01g0605	Sly05g0775	.	.	.	.	.	Vvi14g1255	Sly05g0775	.	.	.	.	.	.	.	.	.	.	.	.
Vvi01g0606	Sly05g0774	.	.	.	.	.	.	.	.	.	.	.	.	Vvi17g0890	Sly05g0774	.	.	.	.	.
Vvi01g0607	.	.	.	.	.	.	.	.	.	.	.	.	.	.	.	.	.	.	.	.
Vvi01g0608	Sly05g0772	.	.	.	.	.	.	.	.	.	.	.	.	.	.	.	.	.	.	.
Vvi01g0609	Sly05g0771	.	.	Itr07g0384	.	.	.	.	.	.	.	.	.	Vvi17g0886	Sly05g0771	.	.	Itr07g0384	.	.
Vvi01g0610	Sly05g0769	.	.	Itr07g0387	.	Itr14g0455	Vvi14g1258	Sly05g0769	.	.	Itr07g0387	.	Itr14g0455	.	.	.	.	.	.	.
Vvi01g0611	Sly05g0768	.	.	Itr07g0388	.	.	Vvi14g1261	Sly05g0768	.	.	Itr07g0388	.	.	Vvi17g0883	Sly05g0768	.	.	Itr07g0388	.	.
Vvi01g0612	Sly05g0767	.	.	Itr07g0389	.	.	Vvi14g1262	Sly05g0767	.	.	Itr07g0389	.	.	.	.	.	.	.	.	.
Vvi01g0613	.	.	.	.	.	.	.	.	.	.	.	.	.	.	.	.	.	.	.	.
Vvi01g0614	Sly05g0761	.	.	Itr07g0391	.	.	.	.	.	.	.	.	.	.	.	.	.	.	.	.
Vvi01g0615	Sly05g0760	.	.	Itr07g0392	.	.	.	.	.	.	.	.	.	.	.	.	.	.	.	.
Vvi01g0616	Sly05g0759	.	.	.	.	.	.	.	.	.	.	.	.	.	.	.	.	.	.	.
Vvi01g0617	.	.	.	.	.	.	.	.	.	.	.	.	.	.	.	.	.	.	.	.
Vvi01g0618	.	.	.	.	.	.	.	.	.	.	.	.	.	Vvi17g0877	.	.	.	.	.	.
Vvi01g0619	.	.	.	.	.	.	.	.	.	.	.	.	.	.	.	.	.	.	.	.
Vvi01g0620	Sly05g0758	.	.	Itr07g0393	.	.	.	.	.	.	.	.	.	.	.	.	.	.	.	.
Vvi01g0621	.	.	.	.	.	.	.	.	.	.	.	.	.	.	.	.	.	.	.	.
Vvi01g0622	.	.	.	.	.	.	.	.	.	.	.	.	.	.	.	.	.	.	.	.
Vvi01g0623	.	.	.	.	.	.	.	.	.	.	.	.	.	.	.	.	.	.	.	.
Vvi01g0624	.	.	.	.	.	.	.	.	.	.	.	.	.	Vvi17g0871	.	.	.	.	.	.
Vvi01g0625	Sly05g0757	.	.	.	.	.	.	.	.	.	.	.	.	Vvi17g0865	Sly05g0757	.	.	.	.	.
Vvi01g0626	.	.	.	.	.	.	.	.	.	.	.	.	.	.	.	.	.	.	.	.
Vvi01g0627	.	.	.	.	.	.	.	.	.	.	.	.	.	.	.	.	.	.	.	.
Vvi01g0628	Sly05g0755	.	.	.	.	Itr14g0447	.	.	.	.	.	.	.	.	.	.	.	.	.	.
Vvi01g0629	Sly05g0754	.	.	.	.	Itr14g0446	.	.	.	.	.	.	.	.	.	.	.	.	.	.
Vvi01g0630	Sly05g0753	.	.	Itr07g0395	.	.	.	.	.	.	.	.	.	.	.	.	.	.	.	.
Vvi01g0631	Sly05g0752	.	.	Itr07g0396	.	.	.	.	.	.	.	.	.	.	.	.	.	.	.	.
Vvi01g0632	.	.	.	.	.	.	.	.	.	.	.	.	.	.	.	.	.	.	.	.
Vvi01g0633	.	.	.	.	.	.	.	.	.	.	.	.	.	.	.	.	.	.	.	.
Vvi01g0634	Sly05g0751	.	.	Itr07g0397	.	.	.	.	.	.	.	.	.	Vvi17g0864	Sly05g0751	.	.	Itr07g0397	.	.
Vvi01g0635	Sly05g0750	.	.	.	.	.	.	.	.	.	.	.	.	.	.	.	.	.	.	.
Vvi01g0636	.	.	.	.	.	.	Vvi14g1274	.	.	.	.	.	.	.	.	.	.	.	.	.
Vvi01g0637	Sly05g0749	.	.	Itr07g0398	.	.	Vvi14g1275	Sly05g0749	.	.	Itr07g0398	.	.	.	.	.	.	.	.	.
Vvi01g0638	.	.	.	.	.	.	.	.	.	.	.	.	.	.	.	.	.	.	.	.
Vvi01g0639	Sly05g0748	.	.	Itr07g0399	.	.	.	.	.	.	.	.	.	.	.	.	.	.	.	.
Vvi01g0640	.	.	.	.	.	.	.	.	.	.	.	.	.	Vvi17g0852	.	.	.	.	.	.
Vvi01g0641	.	.	.	Itr07g0400	.	.	.	.	.	.	.	.	.	.	.	.	.	.	.	.
Vvi01g0642	Sly05g0747	.	.	Itr07g0401	.	.	.	.	.	.	.	.	.	.	.	.	.	.	.	.
Vvi01g0643	.	.	.	.	.	.	.	.	.	.	.	.	.	.	.	.	.	.	.	.
Vvi01g0644	Sly05g0746	.	.	Itr07g0404	.	.	Vvi14g1280	Sly05g0746	.	.	Itr07g0404	.	.	.	.	.	.	.	.	.
Vvi01g0645	.	.	.	Itr07g0406	.	.	.	.	.	.	.	.	.	.	.	.	.	.	.	.
Vvi01g0646	.	.	.	.	.	.	.	.	.	.	.	.	.	.	.	.	.	.	.	.
Vvi01g0647	Sly05g0740	.	.	Itr07g0407	Itr08g1020	.	Vvi14g1284	Sly05g0740	.	.	Itr07g0407	Itr08g1020	.	.	.	.	.	.	.	.
Vvi01g0648	Sly05g0739	.	.	Itr07g0408	.	Itr14g0445	.	.	.	.	.	.	.	.	.	.	.	.	.	.
Vvi01g0649	Sly05g0004	.	.	Itr07g0421	.	Itr14g0425	.	.	.	.	.	.	.	Vvi17g0804	Sly05g0004	.	.	Itr07g0421	.	Itr14g0425
Vvi01g0650	.	.	.	.	.	.	.	.	.	.	.	.	.	Vvi17g0799	.	.	.	.	.	.
Vvi01g0651	Sly05g0005	.	.	Itr07g0422	.	.	.	.	.	.	.	.	.	.	.	.	.	.	.	.
Vvi01g0652	.	.	.	.	.	.	.	.	.	.	.	.	.	.	.	.	.	.	.	.
Vvi01g0653	.	.	.	.	.	.	.	.	.	.	.	.	.	.	.	.	.	.	.	.
Vvi01g0654	.	.	.	.	.	.	.	.	.	.	.	.	.	.	.	.	.	.	.	.
Vvi01g0655	.	.	.	.	.	.	.	.	.	.	.	.	.	.	.	.	.	.	.	.
Vvi01g0656	Sly05g0007	.	.	Itr07g0423	.	.	.	.	.	.	.	.	.	.	.	.	.	.	.	.
Vvi01g0657	.	.	Sly01g0247	.	.	.	.	.	.	.	.	.	.	Vvi17g0793	.	.	Sly01g0247	.	.	.
Vvi01g0658	Sly05g0008	.	Sly01g0248	Itr07g0424	.	.	.	.	.	.	.	.	.	.	.	.	.	.	.	.
Vvi01g0659	.	.	.	.	.	.	.	.	.	.	.	.	.	.	.	.	.	.	.	.
Vvi01g0660	.	.	Sly01g0249	.	.	.	Vvi14g1326	.	.	Sly01g0249	.	.	.	Vvi17g0789	.	.	Sly01g0249	.	.	.
Vvi01g0661	.	.	.	.	.	.	.	.	.	.	.	.	.	.	.	.	.	.	.	.
Vvi01g0662	.	.	.	.	.	.	.	.	.	.	.	.	.	.	.	.	.	.	.	.
Vvi01g0663	Sly05g0009	.	Sly01g0250	Itr07g0425	.	.	.	.	.	.	.	.	.	.	.	.	.	.	.	.
Vvi01g0664	.	.	.	.	.	.	.	.	.	.	.	.	.	.	.	.	.	.	.	.
Vvi01g0665	.	.	.	.	.	.	.	.	.	.	.	.	.	.	.	.	.	.	.	.
Vvi01g0666	Sly05g0011	.	.	Itr07g0426	Itr08g1024	.	.	.	.	.	.	.	.	Vvi17g0788	Sly05g0011	.	.	Itr07g0426	Itr08g1024	.
Vvi01g0667	Sly05g0012	.	.	Itr07g0427	Itr08g1026	.	.	.	.	.	.	.	.	.	.	.	.	.	.	.
Vvi01g0668	Sly05g0015	.	.	.	Itr08g1028	.	.	.	.	.	.	.	.	.	.	.	.	.	.	.
Vvi01g0669	Sly05g0016	.	.	.	Itr08g1029	.	.	.	.	.	.	.	.	.	.	.	.	.	.	.
Vvi01g0670	Sly05g0017	.	.	Itr07g0428	Itr08g1030	.	.	.	.	.	.	.	.	.	.	.	.	.	.	.
Vvi01g0671	.	.	.	.	.	.	.	.	.	.	.	.	.	Vvi17g0780	.	.	.	.	.	.
Vvi01g0672	.	.	.	.	.	.	.	.	.	.	.	.	.	.	.	.	.	.	.	.
Vvi01g0673	.	.	.	.	.	.	Vvi14g1331	.	.	.	.	.	.	Vvi17g0779	.	.	.	.	.	.
Vvi01g0674	.	.	.	.	.	.	.	.	.	.	.	.	.	.	.	.	.	.	.	.
Vvi01g0675	.	.	.	.	.	.	.	.	.	.	.	.	.	.	.	.	.	.	.	.
Vvi01g0676	.	.	.	.	.	.	.	.	.	.	.	.	.	.	.	.	.	.	.	.
Vvi01g0677	.	.	.	.	Itr08g1031	.	.	.	.	.	.	.	.	.	.	.	.	.	.	.
Vvi01g0678	.	.	.	.	.	.	.	.	.	.	.	.	.	.	.	.	.	.	.	.
Vvi01g0679	.	.	.	Itr07g0429	.	.	.	.	.	.	.	.	.	Vvi17g0777	.	.	.	Itr07g0429	.	.
Vvi01g0680	.	.	.	.	Itr08g1035	.	.	.	.	.	.	.	.	.	.	.	.	.	.	.
Vvi01g0681	.	.	.	.	Itr08g1036	.	.	.	.	.	.	.	.	.	.	.	.	.	.	.
Vvi01g0682	.	.	.	.	Itr08g1039	.	.	.	.	.	.	.	.	.	.	.	.	.	.	.
Vvi01g0683	Sly05g0018	.	.	.	Itr08g1040	.	Vvi14g1338	Sly05g0018	.	.	.	Itr08g1040	.	.	.	.	.	.	.	.
Vvi01g0684	.	.	.	.	.	.	.	.	.	.	.	.	.	.	.	.	.	.	.	.
Vvi01g0685	Sly05g0019	.	.	Itr07g0430	.	.	.	.	.	.	.	.	.	.	.	.	.	.	.	.
Vvi01g0686	.	.	.	Itr07g0431	.	.	.	.	.	.	.	.	.	.	.	.	.	.	.	.
Vvi01g0687	.	.	Sly01g0251	Itr07g0432	Itr08g1046	Itr14g0420	Vvi14g1341	.	.	Sly01g0251	Itr07g0432	Itr08g1046	Itr14g0420	.	.	.	.	.	.	.
Vvi01g0688	.	.	.	.	.	.	.	.	.	.	.	.	.	.	.	.	.	.	.	.
Vvi01g0689	.	.	.	.	.	.	.	.	.	.	.	.	.	.	.	.	.	.	.	.
Vvi01g0690	.	.	.	.	Itr08g1047	.	.	.	.	.	.	.	.	.	.	.	.	.	.	.
Vvi01g0691	Sly05g0025	.	.	.	Itr08g1048	Itr14g0419	.	.	.	.	.	.	.	Vvi17g0772	Sly05g0025	.	.	.	Itr08g1048	Itr14g0419
Vvi01g0692	.	.	Sly01g0252	.	Itr08g1054	.	.	.	.	.	.	.	.	.	.	.	.	.	.	.
Vvi01g0693	.	.	.	.	.	.	.	.	.	.	.	.	.	.	.	.	.	.	.	.
Vvi01g0694	.	.	.	Itr07g0433	.	.	.	.	.	.	.	.	.	.	.	.	.	.	.	.
Vvi01g0695	Sly05g0043	.	.	.	.	.	.	.	.	.	.	.	.	.	.	.	.	.	.	.
Vvi01g0696	.	.	.	.	.	.	.	.	.	.	.	.	.	.	.	.	.	.	.	.
Vvi01g0697	.	.	.	.	.	.	.	.	.	.	.	.	.	.	.	.	.	.	.	.
Vvi01g0698	.	.	.	.	.	.	.	.	.	.	.	.	.	.	.	.	.	.	.	.
Vvi01g0699	.	.	.	.	.	.	.	.	.	.	.	.	.	.	.	.	.	.	.	.
Vvi01g0700	Sly05g0044	.	.	Itr07g0434	.	.	.	.	.	.	.	.	.	.	.	.	.	.	.	.
Vvi01g0701	.	.	.	.	.	.	.	.	.	.	.	.	.	.	.	.	.	.	.	.
Vvi01g0702	.	.	.	.	.	.	.	.	.	.	.	.	.	.	.	.	.	.	.	.
Vvi01g0703	.	.	.	.	.	.	.	.	.	.	.	.	.	.	.	.	.	.	.	.
Vvi01g0704	.	.	.	Itr07g0436	.	.	.	.	.	.	.	.	.	.	.	.	.	.	.	.
Vvi01g0705	.	.	.	.	.	.	.	.	.	.	.	.	.	.	.	.	.	.	.	.
Vvi01g0706	.	.	.	.	.	.	.	.	.	.	.	.	.	.	.	.	.	.	.	.
Vvi01g0707	.	.	.	.	.	.	.	.	.	.	.	.	.	.	.	.	.	.	.	.
Vvi01g0708	.	.	.	.	.	.	.	.	.	.	.	.	.	.	.	.	.	.	.	.
Vvi01g0709	.	.	.	.	.	.	Vvi14g1350	.	.	.	.	.	.	.	.	.	.	.	.	.
Vvi01g0710	.	.	.	.	.	.	.	.	.	.	.	.	.	.	.	.	.	.	.	.
Vvi01g0711	.	.	.	.	.	.	.	.	.	.	.	.	.	.	.	.	.	.	.	.
Vvi01g0712	.	.	.	.	.	Itr14g0406	Vvi14g1354	.	.	.	.	.	Itr14g0406	Vvi17g0765	.	.	.	.	.	Itr14g0406
Vvi01g0713	.	.	.	.	.	.	Vvi14g1355	.	.	.	.	.	.	.	.	.	.	.	.	.
Vvi01g0714	Sly05g0045	.	.	.	Itr08g1055	.	.	.	.	.	.	.	.	.	.	.	.	.	.	.
Vvi01g0715	.	.	.	.	.	.	.	.	.	.	.	.	.	.	.	.	.	.	.	.
Vvi01g0716	.	.	.	.	.	.	.	.	.	.	.	.	.	.	.	.	.	.	.	.
Vvi01g0717	.	.	.	.	.	.	.	.	.	.	.	.	.	.	.	.	.	.	.	.
Vvi01g0718	.	.	.	.	.	.	.	.	.	.	.	.	.	.	.	.	.	.	.	.
Vvi01g0719	.	.	.	.	.	.	.	.	.	.	.	.	.	.	.	.	.	.	.	.
Vvi01g0720	.	.	.	.	.	.	.	.	.	.	.	.	.	.	.	.	.	.	.	.
Vvi01g0721	Sly05g0048	.	.	.	.	.	Vvi14g1368	Sly05g0048	.	.	.	.	.	.	.	.	.	.	.	.
Vvi01g0722	Sly05g0051	.	.	.	Itr08g1056	.	.	.	.	.	.	.	.	.	.	.	.	.	.	.
Vvi01g0723	.	.	.	.	.	.	.	.	.	.	.	.	.	.	.	.	.	.	.	.
Vvi01g0724	Sly05g0052	.	.	.	.	.	.	.	.	.	.	.	.	Vvi17g0745	Sly05g0052	.	.	.	.	.
Vvi01g0725	.	.	.	.	.	.	.	.	.	.	.	.	.	.	.	.	.	.	.	.
Vvi01g0726	.	.	.	.	.	.	.	.	.	.	.	.	.	.	.	.	.	.	.	.
Vvi01g0727	.	.	.	.	.	.	.	.	.	.	.	.	.	.	.	.	.	.	.	.
Vvi01g0728	.	.	.	.	.	.	.	.	.	.	.	.	.	.	.	.	.	.	.	.
Vvi01g0729	Sly05g0054	.	.	Itr07g0438	Itr08g1072	.	.	.	.	.	.	.	.	.	.	.	.	.	.	.
Vvi01g0730	.	.	.	.	.	.	.	.	.	.	.	.	.	.	.	.	.	.	.	.
Vvi01g0731	Sly05g0055	.	.	Itr07g0439	.	.	.	.	.	.	.	.	.	.	.	.	.	.	.	.
Vvi01g0732	.	.	.	.	.	.	.	.	.	.	.	.	.	.	.	.	.	.	.	.
Vvi01g0733	.	.	.	.	.	.	.	.	.	.	.	.	.	.	.	.	.	.	.	.
Vvi01g0734	Sly05g0056	.	.	.	Itr08g1082	.	Vvi14g1372	Sly05g0056	.	.	.	Itr08g1082	.	.	.	.	.	.	.	.
Vvi01g0735	.	.	.	.	.	Itr14g0397	.	.	.	.	.	.	.	.	.	.	.	.	.	.
Vvi01g0736	Sly05g0058	Sly04g0860	.	.	.	.	.	.	.	.	.	.	.	.	.	.	.	.	.	.
Vvi01g0737	.	.	.	.	Itr08g1084	.	.	.	.	.	.	.	.	.	.	.	.	.	.	.
Vvi01g0738	Sly05g0059	.	.	.	.	Itr14g0395	Vvi14g1378	Sly05g0059	.	.	.	.	Itr14g0395	.	.	.	.	.	.	.
Vvi01g0739	.	.	Sly01g0253	Itr07g0440	.	Itr14g0394	.	.	.	.	.	.	.	.	.	.	.	.	.	.
Vvi01g0740	Sly05g0060	.	.	.	.	Itr14g0392	Vvi14g1383	Sly05g0060	.	.	.	.	Itr14g0392	.	.	.	.	.	.	.
Vvi01g0741	Sly05g0061	.	.	.	.	Itr14g0391	.	.	.	.	.	.	.	.	.	.	.	.	.	.
Vvi01g0742	Sly05g0062	.	.	.	Itr08g1086	.	.	.	.	.	.	.	.	.	.	.	.	.	.	.
Vvi01g0743	.	.	.	Itr07g0442	.	.	.	.	.	.	.	.	.	Vvi17g0737	.	.	.	Itr07g0442	.	.
Vvi01g0744	.	.	.	.	.	.	.	.	.	.	.	.	.	.	.	.	.	.	.	.
Vvi01g0745	Sly05g0065	.	.	.	.	.	Vvi14g1384	Sly05g0065	.	.	.	.	.	.	.	.	.	.	.	.
Vvi01g0746	.	.	.	.	Itr08g1087	.	.	.	.	.	.	.	.	.	.	.	.	.	.	.
Vvi01g0747	Sly05g0066	Sly04g0876	.	.	Itr08g1088	.	.	.	.	.	.	.	.	Vvi17g0734	Sly05g0066	Sly04g0876	.	.	Itr08g1088	.
Vvi01g0748	.	.	.	.	.	Itr14g0383	.	.	.	.	.	.	.	.	.	.	.	.	.	.
Vvi01g0749	Sly05g0067	Sly04g0880	.	.	.	Itr14g0382	Vvi14g1387	Sly05g0067	Sly04g0880	.	.	.	Itr14g0382	.	.	.	.	.	.	.
Vvi01g0750	Sly05g0069	Sly04g0889	.	.	Itr08g1090	Itr14g0379	.	.	.	.	.	.	.	.	.	.	.	.	.	.
Vvi01g0751	.	.	.	.	.	.	.	.	.	.	.	.	.	.	.	.	.	.	.	.
Vvi01g0752	Sly05g0070	.	.	Itr07g0444	Itr08g1091	.	.	.	.	.	.	.	.	Vvi17g0732	Sly05g0070	.	.	Itr07g0444	Itr08g1091	.
Vvi01g0753	.	.	.	.	.	.	.	.	.	.	.	.	.	.	.	.	.	.	.	.
Vvi01g0754	.	.	.	.	.	.	.	.	.	.	.	.	.	.	.	.	.	.	.	.
Vvi01g0755	.	Sly04g0890	.	.	.	.	.	.	.	.	.	.	.	.	.	.	.	.	.	.
Vvi01g0756	Sly05g0071	.	.	Itr07g0445	Itr08g1092	.	Vvi14g1388	Sly05g0071	.	.	Itr07g0445	Itr08g1092	.	.	.	.	.	.	.	.
Vvi01g0757	Sly05g0072	.	.	.	.	.	.	.	.	.	.	.	.	.	.	.	.	.	.	.
Vvi01g0758	Sly05g0075	.	.	.	.	Itr14g0371	.	.	.	.	.	.	.	.	.	.	.	.	.	.
Vvi01g0759	Sly05g0076	.	.	.	Itr08g1097	.	.	.	.	.	.	.	.	Vvi17g0726	Sly05g0076	.	.	.	Itr08g1097	.
Vvi01g0760	.	Sly04g0900	.	.	.	Itr14g0367	Vvi14g1391	.	Sly04g0900	.	.	.	Itr14g0367	Vvi17g0724	.	Sly04g0900	.	.	.	Itr14g0367
Vvi01g0761	.	.	.	.	.	.	.	.	.	.	.	.	.	Vvi17g0719	.	.	.	.	.	.
Vvi01g0762	.	.	.	.	.	.	.	.	.	.	.	.	.	.	.	.	.	.	.	.
Vvi01g0763	.	.	.	.	.	.	.	.	.	.	.	.	.	.	.	.	.	.	.	.
Vvi01g0764	.	.	.	.	.	.	.	.	.	.	.	.	.	.	.	.	.	.	.	.
Vvi01g0765	.	.	.	.	.	.	.	.	.	.	.	.	.	.	.	.	.	.	.	.
Vvi01g0766	.	.	.	.	.	.	.	.	.	.	.	.	.	.	.	.	.	.	.	.
Vvi01g0767	Sly05g0078	.	.	.	Itr08g1099	.	Vvi14g1392	Sly05g0078	.	.	.	Itr08g1099	.	.	.	.	.	.	.	.
Vvi01g0768	Sly05g0079	.	.	.	.	Itr14g0366	.	.	.	.	.	.	.	.	.	.	.	.	.	.
Vvi01g0769	Sly05g0080	.	.	.	.	.	.	.	.	.	.	.	.	.	.	.	.	.	.	.
Vvi01g0770	Sly05g0081	.	.	.	Itr08g1101	Itr14g0365	.	.	.	.	.	.	.	.	.	.	.	.	.	.
Vvi01g0771	.	.	.	.	.	.	.	.	.	.	.	.	.	.	.	.	.	.	.	.
Vvi01g0772	Sly05g0082	.	Sly01g0552	.	Itr08g1102	.	.	.	.	.	.	.	.	.	.	.	.	.	.	.
Vvi01g0773	Sly05g0083	.	.	.	.	Itr14g0364	.	.	.	.	.	.	.	.	.	.	.	.	.	.
Vvi01g0774	Sly05g0085	Sly04g0091	.	Itr07g0453	.	Itr14g0363	.	.	.	.	.	.	.	.	.	.	.	.	.	.
Vvi01g0775	Sly05g0086	.	.	.	Itr08g1104	.	.	.	.	.	.	.	.	.	.	.	.	.	.	.
Vvi01g0776	.	.	.	.	.	.	.	.	.	.	.	.	.	.	.	.	.	.	.	.
Vvi01g0777	.	.	.	.	.	.	.	.	.	.	.	.	.	Vvi17g0708	.	.	.	.	.	.
Vvi01g0778	.	.	.	.	.	.	.	.	.	.	.	.	.	.	.	.	.	.	.	.
Vvi01g0779	.	.	.	.	.	.	.	.	.	.	.	.	.	.	.	.	.	.	.	.
Vvi01g0780	.	.	.	.	.	.	.	.	.	.	.	.	.	.	.	.	.	.	.	.
Vvi01g0781	Sly05g0101	.	.	Itr07g1855	.	.	.	.	.	.	.	.	.	.	.	.	.	.	.	.
Vvi01g0782	.	.	.	.	.	.	.	.	.	.	.	.	.	.	.	.	.	.	.	.
Vvi01g0783	Sly05g0106	.	Sly01g0256	.	Itr08g1109	.	Vvi14g1404	Sly05g0106	.	Sly01g0256	.	Itr08g1109	.	.	.	.	.	.	.	.
Vvi01g0784	.	.	.	.	.	.	.	.	.	.	.	.	.	.	.	.	.	.	.	.
Vvi01g0785	.	.	.	Itr07g1853	.	.	.	.	.	.	.	.	.	.	.	.	.	.	.	.
Vvi01g0786	.	.	.	.	.	Itr14g0359	.	.	.	.	.	.	.	.	.	.	.	.	.	.
Vvi01g0787	Sly05g0108	.	.	Itr07g1851	.	.	.	.	.	.	.	.	.	.	.	.	.	.	.	.
Vvi01g0788	.	.	.	.	.	.	.	.	.	.	.	.	.	.	.	.	.	.	.	.
Vvi01g0789	.	.	.	.	.	.	.	.	.	.	.	.	.	.	.	.	.	.	.	.
Vvi01g0790	.	Sly04g0904	.	.	.	.	.	.	.	.	.	.	.	.	.	.	.	.	.	.
Vvi01g0791	.	.	.	.	.	.	.	.	.	.	.	.	.	.	.	.	.	.	.	.
Vvi01g0792	.	.	.	.	.	.	.	.	.	.	.	.	.	.	.	.	.	.	.	.
Vvi01g0793	Sly05g0119	.	.	Itr07g1845	Itr08g1118	.	.	.	.	.	.	.	.	.	.	.	.	.	.	.
Vvi01g0794	Sly05g0121	.	.	.	.	Itr14g0356	.	.	.	.	.	.	.	.	.	.	.	.	.	.
Vvi01g0795	Sly05g0124	.	.	Itr07g1843	Itr08g1120	.	.	.	.	.	.	.	.	.	.	.	.	.	.	.
Vvi01g0796	Sly05g0125	.	.	.	Itr08g1121	.	Vvi14g1417	Sly05g0125	.	.	.	Itr08g1121	.	Vvi17g0705	Sly05g0125	.	.	.	Itr08g1121	.
Vvi01g0797	.	.	.	.	.	.	.	.	.	.	.	.	.	.	.	.	.	.	.	.
Vvi01g0798	Sly05g0128	.	.	.	Itr08g1127	Itr14g0355	Vvi14g1422	Sly05g0128	.	.	.	Itr08g1127	Itr14g0355	.	.	.	.	.	.	.
Vvi01g0799	Sly05g0133	.	.	Itr07g1842	.	.	.	.	.	.	.	.	.	.	.	.	.	.	.	.
Vvi01g0800	Sly05g0134	.	.	.	Itr08g1134	.	.	.	.	.	.	.	.	.	.	.	.	.	.	.
Vvi01g0801	Sly05g0135	.	.	Itr07g1841	.	Itr14g0354	.	.	.	.	.	.	.	Vvi17g0693	Sly05g0135	.	.	Itr07g1841	.	Itr14g0354
Vvi01g0802	Sly05g0136	.	.	Itr07g1840	.	Itr14g0353	.	.	.	.	.	.	.	Vvi17g0692	Sly05g0136	.	.	Itr07g1840	.	Itr14g0353
Vvi01g0803	Sly05g0142	.	.	.	Itr08g1136	.	.	.	.	.	.	.	.	.	.	.	.	.	.	.
Vvi01g0804	Sly05g0143	.	.	.	.	Itr14g0351	.	.	.	.	.	.	.	.	.	.	.	.	.	.
Vvi01g0805	Sly05g0144	.	.	Itr07g1839	Itr08g1138	Itr14g0350	.	.	.	.	.	.	.	.	.	.	.	.	.	.
Vvi01g0806	.	.	.	.	.	.	.	.	.	.	.	.	.	.	.	.	.	.	.	.
Vvi01g0807	Sly05g0145	.	.	Itr07g1838	.	Itr14g0349	.	.	.	.	.	.	.	.	.	.	.	.	.	.
Vvi01g0808	Sly05g0146	.	.	.	Itr08g1141	.	.	.	.	.	.	.	.	.	.	.	.	.	.	.
Vvi01g0809	Sly05g0147	.	.	Itr07g1837	.	Itr14g0347	.	.	.	.	.	.	.	Vvi17g0690	Sly05g0147	.	.	Itr07g1837	.	Itr14g0347
Vvi01g0810	Sly05g0148	.	.	.	.	Itr14g0346	.	.	.	.	.	.	.	.	.	.	.	.	.	.
Vvi01g0811	Sly05g0149	.	.	.	Itr08g1142	.	.	.	.	.	.	.	.	.	.	.	.	.	.	.
Vvi01g0812	.	.	.	.	Itr08g1143	.	.	.	.	.	.	.	.	.	.	.	.	.	.	.
Vvi01g0813	.	.	.	.	Itr08g1144	.	.	.	.	.	.	.	.	Vvi17g0687	.	.	.	.	Itr08g1144	.
Vvi01g0814	Sly05g0151	.	.	Itr07g1836	.	.	Vvi14g1444	Sly05g0151	.	.	Itr07g1836	.	.	.	.	.	.	.	.	.
Vvi01g0815	Sly05g0152	.	.	.	.	Itr14g0345	.	.	.	.	.	.	.	.	.	.	.	.	.	.
Vvi01g0816	Sly05g0153	.	Sly01g0551	Itr07g1835	Itr08g1145	Itr14g0344	.	.	.	.	.	.	.	Vvi17g0484	Sly05g0153	.	Sly01g0551	Itr07g1835	Itr08g1145	Itr14g0344
Vvi01g0817	.	.	.	.	.	.	.	.	.	.	.	.	.	.	.	.	.	.	.	.
Vvi01g0818	.	.	.	Itr07g1834	.	.	.	.	.	.	.	.	.	Vvi17g0485	.	.	.	Itr07g1834	.	.
Vvi01g0819	Sly05g0159	.	.	.	Itr08g1148	.	.	.	.	.	.	.	.	.	.	.	.	.	.	.
Vvi01g0820	.	.	.	.	.	Itr14g0341	.	.	.	.	.	.	.	.	.	.	.	.	.	.
Vvi01g0821	Sly05g0161	.	Sly01g0460	Itr07g1832	Itr08g1153	Itr14g0340	.	.	.	.	.	.	.	Vvi17g0487	Sly05g0161	.	Sly01g0460	Itr07g1832	Itr08g1153	Itr14g0340
Vvi01g0822	.	.	.	.	.	.	.	.	.	.	.	.	.	.	.	.	.	.	.	.
Vvi01g0823	.	.	.	.	Itr08g1156	.	.	.	.	.	.	.	.	.	.	.	.	.	.	.
Vvi01g0824	Sly05g0162	Sly04g0088	.	Itr07g1831	Itr08g1158	Itr14g0339	.	.	.	.	.	.	.	.	.	.	.	.	.	.
Vvi01g0825	Sly05g0163	.	.	.	.	Itr14g0338	.	.	.	.	.	.	.	.	.	.	.	.	.	.
Vvi01g0826	.	.	.	Itr07g1830	.	.	.	.	.	.	.	.	.	.	.	.	.	.	.	.
Vvi01g0827	.	.	.	.	.	.	.	.	.	.	.	.	.	.	.	.	.	.	.	.
Vvi01g0828	.	Sly04g0087	.	.	.	.	.	.	.	.	.	.	.	.	.	.	.	.	.	.
Vvi01g0829	Sly05g0164	.	.	Itr07g1829	.	Itr14g0337	.	.	.	.	.	.	.	Vvi17g0491	Sly05g0164	.	.	Itr07g1829	.	Itr14g0337
Vvi01g0830	Sly05g0166	.	.	Itr07g1828	.	.	.	.	.	.	.	.	.	.	.	.	.	.	.	.
Vvi01g0831	.	.	.	.	.	.	.	.	.	.	.	.	.	.	.	.	.	.	.	.
Vvi01g0832	.	.	.	.	.	.	.	.	.	.	.	.	.	.	.	.	.	.	.	.
Vvi01g0833	.	.	.	.	.	.	.	.	.	.	.	.	.	.	.	.	.	.	.	.
Vvi01g0834	.	.	.	.	.	.	Vvi14g1462	.	.	.	.	.	.	.	.	.	.	.	.	.
Vvi01g0835	Sly05g0168	.	.	.	Itr08g1160	.	.	.	.	.	.	.	.	Vvi17g0494	Sly05g0168	.	.	.	Itr08g1160	.
Vvi01g0836	.	.	.	.	.	.	.	.	.	.	.	.	.	.	.	.	.	.	.	.
Vvi01g0837	Sly05g0170	.	.	.	Itr08g1163	Itr14g0336	.	.	.	.	.	.	.	.	.	.	.	.	.	.
Vvi01g0838	Sly05g0171	.	.	Itr07g1826	Itr08g1164	Itr14g0332	.	.	.	.	.	.	.	.	.	.	.	.	.	.
Vvi01g0839	.	.	.	.	.	.	.	.	.	.	.	.	.	.	.	.	.	.	.	.
Vvi01g0840	Sly05g0172	.	.	.	Itr08g1165	.	.	.	.	.	.	.	.	.	.	.	.	.	.	.
Vvi01g0841	Sly05g0173	.	.	.	Itr08g1166	.	.	.	.	.	.	.	.	.	.	.	.	.	.	.
Vvi01g0842	Sly05g0175	.	Sly01g0482	.	Itr08g1168	Itr14g0325	Vvi14g1465	Sly05g0175	.	Sly01g0482	.	Itr08g1168	Itr14g0325	.	.	.	.	.	.	.
Vvi01g0843	Sly05g0176	.	.	.	Itr08g1169	.	.	.	.	.	.	.	.	.	.	.	.	.	.	.
Vvi01g0844	Sly05g0179	Sly04g0085	.	Itr07g1825	Itr08g1171	Itr14g0322	.	.	.	.	.	.	.	Vvi17g0504	Sly05g0179	Sly04g0085	.	Itr07g1825	Itr08g1171	Itr14g0322
Vvi01g0845	Sly05g0183	Sly04g0084	.	Itr07g1824	.	Itr14g0321	Vvi14g1471	Sly05g0183	Sly04g0084	.	Itr07g1824	.	Itr14g0321	.	.	.	.	.	.	.
Vvi01g0846	Sly05g0185	.	Sly01g0483	.	Itr08g1172	Itr14g0320	.	.	.	.	.	.	.	.	.	.	.	.	.	.
Vvi01g0847	Sly05g0186	.	.	Itr07g1823	.	.	.	.	.	.	.	.	.	.	.	.	.	.	.	.
Vvi01g0848	Sly05g0187	.	.	Itr07g1822	Itr08g1173	.	Vvi14g1474	Sly05g0187	.	.	Itr07g1822	Itr08g1173	.	.	.	.	.	.	.	.
Vvi01g0849	Sly05g0188	.	Sly01g0484	.	Itr08g1180	Itr14g0319	.	.	.	.	.	.	.	.	.	.	.	.	.	.
Vvi01g0850	Sly05g0189	.	.	.	.	Itr14g0318	.	.	.	.	.	.	.	.	.	.	.	.	.	.
Vvi01g0851	Sly05g0191	.	.	Itr07g1821	.	.	.	.	.	.	.	.	.	.	.	.	.	.	.	.
Vvi01g0852	Sly05g0192	.	.	.	.	Itr14g0317	.	.	.	.	.	.	.	.	.	.	.	.	.	.
Vvi01g0853	Sly05g0193	Sly04g0083	.	Itr07g1820	Itr08g1181	Itr14g0316	.	.	.	.	.	.	.	Vvi17g0514	Sly05g0193	Sly04g0083	.	Itr07g1820	Itr08g1181	Itr14g0316
Vvi01g0854	Sly05g0195	Sly04g0082	.	Itr07g1819	.	Itr14g0315	.	.	.	.	.	.	.	Vvi17g0515	Sly05g0195	Sly04g0082	.	Itr07g1819	.	Itr14g0315
Vvi01g0855	Sly05g0197	.	Sly01g0485	.	.	Itr14g0314	.	.	.	.	.	.	.	.	.	.	.	.	.	.
Vvi01g0856	Sly05g0198	.	.	Itr07g1817	.	Itr14g0312	.	.	.	.	.	.	.	.	.	.	.	.	.	.
Vvi01g0857	Sly05g0200	.	Sly01g0510	Itr07g1816	.	Itr14g0311	.	.	.	.	.	.	.	.	.	.	.	.	.	.
Vvi01g0858	Sly05g0201	.	.	.	.	.	.	.	.	.	.	.	.	.	.	.	.	.	.	.
Vvi01g0859	.	.	Sly01g0509	.	.	.	.	.	.	.	.	.	.	Vvi17g0519	.	.	Sly01g0509	.	.	.
Vvi01g0860	.	.	Sly01g0508	Itr07g1815	Itr08g1182	.	Vvi14g1483	.	.	Sly01g0508	Itr07g1815	Itr08g1182	.	Vvi17g0520	.	.	Sly01g0508	Itr07g1815	Itr08g1182	.
Vvi01g0861	Sly05g0202	.	.	Itr07g1811	.	.	.	.	.	.	.	.	.	.	.	.	.	.	.	.
Vvi01g0862	.	.	Sly01g0506	.	Itr08g1183	.	.	.	.	.	.	.	.	.	.	.	.	.	.	.
Vvi01g0863	Sly05g0203	.	.	.	.	.	Vvi14g1485	Sly05g0203	.	.	.	.	.	Vvi17g0526	Sly05g0203	.	.	.	.	.
Vvi01g0864	.	.	.	.	.	.	Vvi14g1487	.	.	.	.	.	.	.	.	.	.	.	.	.
Vvi01g0865	.	.	.	.	.	.	.	.	.	.	.	.	.	.	.	.	.	.	.	.
Vvi01g0866	Sly05g0204	.	.	Itr07g1806	.	.	.	.	.	.	.	.	.	.	.	.	.	.	.	.
Vvi01g0867	Sly05g0205	.	.	.	.	Itr14g0310	.	.	.	.	.	.	.	.	.	.	.	.	.	.
Vvi01g0868	Sly05g0206	.	.	.	.	.	Vvi14g1493	Sly05g0206	.	.	.	.	.	Vvi17g0533	Sly05g0206	.	.	.	.	.
Vvi01g0869	.	.	Sly01g0503	.	Itr08g1192	.	.	.	.	.	.	.	.	.	.	.	.	.	.	.
Vvi01g0870	.	Sly04g0080	.	Itr07g1805	.	.	.	.	.	.	.	.	.	.	.	.	.	.	.	.
Vvi01g0871	.	.	.	.	.	.	.	.	.	.	.	.	.	.	.	.	.	.	.	.
Vvi01g0872	.	.	.	.	.	.	Vvi14g1495	.	.	.	.	.	.	Vvi17g0534	.	.	.	.	.	.
Vvi01g0873	Sly05g0207	.	.	.	.	Itr14g0309	.	.	.	.	.	.	.	.	.	.	.	.	.	.
Vvi01g0874	Sly05g0208	.	.	.	Itr08g1193	Itr14g0307	Vvi14g1496	Sly05g0208	.	.	.	Itr08g1193	Itr14g0307	Vvi17g0536	Sly05g0208	.	.	.	Itr08g1193	Itr14g0307
Vvi01g0875	.	.	.	.	.	.	.	.	.	.	.	.	.	.	.	.	.	.	.	.
Vvi01g0876	.	.	.	.	.	.	.	.	.	.	.	.	.	.	.	.	.	.	.	.
Vvi01g0877	.	.	.	.	.	.	.	.	.	.	.	.	.	.	.	.	.	.	.	.
Vvi01g0878	.	.	Sly01g0502	Itr07g1804	.	.	Vvi14g1498	.	.	Sly01g0502	Itr07g1804	.	.	.	.	.	.	.	.	.
Vvi01g0879	.	.	.	Itr07g1803	.	.	Vvi14g1501	.	.	.	Itr07g1803	.	.	.	.	.	.	.	.	.
Vvi01g0880	.	.	.	.	.	.	.	.	.	.	.	.	.	Vvi17g0540	.	.	.	.	.	.
Vvi01g0881	Sly05g0209	.	Sly01g0500	Itr07g1802	.	.	.	.	.	.	.	.	.	.	.	.	.	.	.	.
Vvi01g0882	.	.	.	.	.	.	Vvi14g1510	.	.	.	.	.	.	Vvi17g0439	.	.	.	.	.	.
Vvi01g0883	Sly05g0210	.	Sly01g0499	.	Itr08g1195	.	.	.	.	.	.	.	.	.	.	.	.	.	.	.
Vvi01g0884	.	.	.	.	.	.	.	.	.	.	.	.	.	.	.	.	.	.	.	.
Vvi01g0885	Sly05g0211	Sly04g0074	.	Itr07g1791	Itr08g1197	.	.	.	.	.	.	.	.	.	.	.	.	.	.	.
Vvi01g0886	Sly05g0213	.	Sly01g0496	.	Itr08g1198	.	Vvi14g1511	Sly05g0213	.	Sly01g0496	.	Itr08g1198	.	.	.	.	.	.	.	.
Vvi01g0887	Sly05g0214	.	.	Itr07g1789	.	.	.	.	.	.	.	.	.	.	.	.	.	.	.	.
Vvi01g0888	Sly05g0215	.	.	.	Itr08g1199	.	Vvi14g1513	Sly05g0215	.	.	.	Itr08g1199	.	.	.	.	.	.	.	.
Vvi01g0889	.	.	.	.	.	.	.	.	.	.	.	.	.	.	.	.	.	.	.	.
Vvi01g0890	Sly05g0216	Sly04g0069	.	.	Itr08g1201	.	Vvi14g1514	Sly05g0216	Sly04g0069	.	.	Itr08g1201	.	Vvi17g0542	Sly05g0216	Sly04g0069	.	.	Itr08g1201	.
Vvi01g0891	.	.	.	.	.	.	.	.	.	.	.	.	.	.	.	.	.	.	.	.
Vvi01g0892	.	.	Sly01g0495	.	.	.	.	.	.	.	.	.	.	.	.	.	.	.	.	.
Vvi01g0893	Sly05g0217	.	.	.	.	Itr14g0296	.	.	.	.	.	.	.	Vvi17g0543	Sly05g0217	.	.	.	.	Itr14g0296
Vvi01g0894	Sly05g0221	.	Sly01g0494	.	.	.	Vvi14g1517	Sly05g0221	.	Sly01g0494	.	.	.	Vvi17g0547	Sly05g0221	.	Sly01g0494	.	.	.
Vvi01g0895	.	.	.	.	.	.	.	.	.	.	.	.	.	.	.	.	.	.	.	.
Vvi01g0896	.	.	Sly01g0488	.	.	.	.	.	.	.	.	.	.	.	.	.	.	.	.	.
Vvi01g0897	.	.	.	.	.	.	.	.	.	.	.	.	.	.	.	.	.	.	.	.
Vvi01g0898	Sly05g0224	.	.	.	.	.	.	.	.	.	.	.	.	Vvi17g0548	Sly05g0224	.	.	.	.	.
Vvi01g0899	.	.	.	.	.	.	.	.	.	.	.	.	.	.	.	.	.	.	.	.
Vvi01g0900	Sly05g0225	.	.	.	.	.	.	.	.	.	.	.	.	Vvi17g0549	Sly05g0225	.	.	.	.	.
Vvi01g0901	Sly05g0230	.	.	.	.	.	.	.	.	.	.	.	.	Vvi17g0552	Sly05g0230	.	.	.	.	.
Vvi01g0902	.	.	Sly01g0512	.	.	.	.	.	.	.	.	.	.	.	.	.	.	.	.	.
Vvi01g0903	.	.	Sly01g0513	.	.	.	Vvi14g1520	.	.	Sly01g0513	.	.	.	.	.	.	.	.	.	.
Vvi01g0904	.	.	Sly01g0514	.	.	.	.	.	.	.	.	.	.	.	.	.	.	.	.	.
Vvi01g0905	Sly05g0231	.	.	.	.	.	.	.	.	.	.	.	.	.	.	.	.	.	.	.
Vvi01g0906	Sly05g0232	.	.	.	.	.	.	.	.	.	.	.	.	.	.	.	.	.	.	.
Vvi01g0907	Sly05g0233	.	.	.	.	.	.	.	.	.	.	.	.	.	.	.	.	.	.	.
Vvi01g0908	.	.	.	.	.	.	.	.	.	.	.	.	.	.	.	.	.	.	.	.
Vvi01g0909	Sly05g0234	.	Sly01g0517	.	.	Itr14g0281	.	.	.	.	.	.	.	.	.	.	.	.	.	.
Vvi01g0910	.	.	.	.	.	.	.	.	.	.	.	.	.	.	.	.	.	.	.	.
Vvi01g0911	Sly05g0236	.	.	.	.	.	.	.	.	.	.	.	.	Vvi17g0554	Sly05g0236	.	.	.	.	.
Vvi01g0912	Sly05g0237	.	Sly01g0518	.	.	.	.	.	.	.	.	.	.	Vvi17g0555	Sly05g0237	.	Sly01g0518	.	.	.
Vvi01g0913	Sly05g0238	.	.	Itr07g1766	.	.	.	.	.	.	.	.	.	.	.	.	.	.	.	.
Vvi01g0914	Sly05g0243	.	.	.	.	.	.	.	.	.	.	.	.	.	.	.	.	.	.	.
Vvi01g0915	.	.	.	.	.	.	.	.	.	.	.	.	.	.	.	.	.	.	.	.
Vvi01g0916	.	.	.	.	.	.	.	.	.	.	.	.	.	Vvi17g0561	.	.	.	.	.	.
Vvi01g0917	.	.	.	.	.	.	.	.	.	.	.	.	.	.	.	.	.	.	.	.
Vvi01g0918	Sly05g0244	.	.	.	.	.	Vvi14g0991	Sly05g0244	.	.	.	.	.	.	.	.	.	.	.	.
Vvi01g0919	Sly05g0245	.	.	.	.	.	.	.	.	.	.	.	.	.	.	.	.	.	.	.
Vvi01g0920	.	.	.	.	.	.	.	.	.	.	.	.	.	.	.	.	.	.	.	.
Vvi01g0921	.	.	.	.	.	.	Vvi14g1543	.	.	.	.	.	.	.	.	.	.	.	.	.
Vvi01g0922	.	.	.	.	.	.	.	.	.	.	.	.	.	.	.	.	.	.	.	.
Vvi01g0923	Sly05g0253	.	Sly01g0519	.	.	.	.	.	.	.	.	.	.	Vvi17g0569	Sly05g0253	.	Sly01g0519	.	.	.
Vvi01g0924	Sly05g0254	.	.	.	.	.	.	.	.	.	.	.	.	.	.	.	.	.	.	.
Vvi01g0925	.	.	.	.	.	.	.	.	.	.	.	.	.	.	.	.	.	.	.	.
Vvi01g0926	.	.	.	.	.	.	.	.	.	.	.	.	.	.	.	.	.	.	.	.
Vvi01g0927	.	Sly04g0066	.	Itr07g1266	.	Itr14g0259	.	.	.	.	.	.	.	.	.	.	.	.	.	.
Vvi01g0928	.	.	.	.	.	.	Vvi14g1551	.	.	.	.	.	.	.	.	.	.	.	.	.
Vvi01g0929	.	.	.	.	.	Itr14g0258	.	.	.	.	.	.	.	.	.	.	.	.	.	.
Vvi01g0930	.	.	.	.	.	Itr14g0257	.	.	.	.	.	.	.	.	.	.	.	.	.	.
Vvi01g0931	.	.	.	.	.	Itr14g0256	Vvi14g1560	.	.	.	.	.	Itr14g0256	Vvi17g0438	.	.	.	.	.	Itr14g0256
Vvi01g0932	.	.	.	.	.	.	Vvi14g1563	.	.	.	.	.	.	.	.	.	.	.	.	.
Vvi01g0933	.	.	Sly01g0520	.	.	.	Vvi14g1564	.	.	Sly01g0520	.	.	.	Vvi17g0582	.	.	Sly01g0520	.	.	.
Vvi01g0934	.	.	.	.	.	.	.	.	.	.	.	.	.	.	.	.	.	.	.	.
Vvi01g0935	.	.	.	.	.	.	.	.	.	.	.	.	.	.	.	.	.	.	.	.
Vvi01g0936	.	.	.	.	.	.	Vvi14g1566	.	.	.	.	.	.	.	.	.	.	.	.	.
Vvi01g0937	.	.	.	.	.	.	.	.	.	.	.	.	.	.	.	.	.	.	.	.
Vvi01g0938	.	.	.	.	.	.	.	.	.	.	.	.	.	.	.	.	.	.	.	.
Vvi01g0939	.	.	.	.	.	.	.	.	.	.	.	.	.	.	.	.	.	.	.	.
Vvi01g0940	.	.	.	.	.	.	.	.	.	.	.	.	.	Vvi17g0584	.	.	.	.	.	.
Vvi01g0941	.	.	Sly01g0521	Itr07g1755	.	.	.	.	.	.	.	.	.	.	.	.	.	.	.	.
Vvi01g0942	.	Sly04g0063	.	Itr07g1754	.	.	.	.	.	.	.	.	.	.	.	.	.	.	.	.
Vvi01g0943	.	.	.	.	.	.	.	.	.	.	.	.	.	.	.	.	.	.	.	.
Vvi01g0944	.	.	.	.	.	.	.	.	.	.	.	.	.	.	.	.	.	.	.	.
Vvi01g0945	.	.	.	.	.	.	.	.	.	.	.	.	.	.	.	.	.	.	.	.
Vvi01g0946	.	.	.	.	.	.	.	.	.	.	.	.	.	.	.	.	.	.	.	.
Vvi01g0947	Sly05g0256	Sly04g0062	Sly01g0522	Itr07g1751	.	.	Vvi14g1571	Sly05g0256	Sly04g0062	Sly01g0522	Itr07g1751	.	.	Vvi17g0587	Sly05g0256	Sly04g0062	Sly01g0522	Itr07g1751	.	.
Vvi01g0948	.	.	.	.	.	.	.	.	.	.	.	.	.	.	.	.	.	.	.	.
Vvi01g0949	.	.	.	.	.	.	.	.	.	.	.	.	.	.	.	.	.	.	.	.
Vvi01g0950	.	.	.	.	.	.	.	.	.	.	.	.	.	.	.	.	.	.	.	.
Vvi01g0951	.	.	.	.	.	.	.	.	.	.	.	.	.	.	.	.	.	.	.	.
Vvi01g0952	Sly05g0673	.	.	.	.	Itr14g0213	.	.	.	.	.	.	.	.	.	.	.	.	.	.
Vvi01g0953	.	.	.	.	.	.	.	.	.	.	.	.	.	.	.	.	.	.	.	.
Vvi01g0954	.	.	.	.	.	.	.	.	.	.	.	.	.	.	.	.	.	.	.	.
Vvi01g0955	.	.	.	.	.	.	.	.	.	.	.	.	.	.	.	.	.	.	.	.
Vvi01g0956	Sly05g0682	.	Sly01g0527	.	.	Itr14g0212	.	.	.	.	.	.	.	.	.	.	.	.	.	.
Vvi01g0957	.	.	.	.	.	.	.	.	.	.	.	.	.	.	.	.	.	.	.	.
Vvi01g0958	.	.	.	.	.	.	.	.	.	.	.	.	.	.	.	.	.	.	.	.
Vvi01g0959	.	.	.	.	.	Itr14g0211	.	.	.	.	.	.	.	.	.	.	.	.	.	.
Vvi01g0960	.	.	.	.	.	.	.	.	.	.	.	.	.	.	.	.	.	.	.	.
Vvi01g0961	.	.	.	.	.	.	.	.	.	.	.	.	.	.	.	.	.	.	.	.
Vvi01g0962	Sly05g0697	.	.	.	.	.	.	.	.	.	.	.	.	.	.	.	.	.	.	.
Vvi01g0963	.	.	.	.	.	.	.	.	.	.	.	.	.	.	.	.	.	.	.	.
Vvi01g0964	Sly05g0698	.	.	.	.	.	.	.	.	.	.	.	.	.	.	.	.	.	.	.
Vvi01g0965	Sly05g0699	.	.	.	.	Itr14g0209	.	.	.	.	.	.	.	.	.	.	.	.	.	.
Vvi01g0966	Sly05g0701	Sly04g0059	.	.	.	Itr14g0208	.	.	.	.	.	.	.	.	.	.	.	.	.	.
Vvi01g0967	Sly05g0702	.	.	Itr07g1742	.	Itr14g0207	Vvi14g0985	Sly05g0702	.	.	Itr07g1742	.	Itr14g0207	Vvi17g0434	Sly05g0702	.	.	Itr07g1742	.	Itr14g0207
Vvi01g0968	Sly05g0704	.	.	.	.	Itr14g0206	.	.	.	.	.	.	.	.	.	.	.	.	.	.
Vvi01g0969	Sly05g0706	.	.	.	.	.	Vvi14g1574	Sly05g0706	.	.	.	.	.	.	.	.	.	.	.	.
Vvi01g0970	.	.	.	Itr07g1737	.	.	.	.	.	.	.	.	.	.	.	.	.	.	.	.
Vvi01g0971	.	.	.	.	.	.	Vvi14g1575	.	.	.	.	.	.	.	.	.	.	.	.	.
Vvi01g0972	.	.	.	.	.	.	.	.	.	.	.	.	.	.	.	.	.	.	.	.
Vvi01g0973	.	.	.	.	.	.	.	.	.	.	.	.	.	.	.	.	.	.	.	.
Vvi01g0974	.	.	.	.	.	.	.	.	.	.	.	.	.	Vvi17g0590	.	.	.	.	.	.
Vvi01g0975	.	.	.	.	.	.	.	.	.	.	.	.	.	.	.	.	.	.	.	.
Vvi01g0976	.	.	.	.	.	.	.	.	.	.	.	.	.	.	.	.	.	.	.	.
Vvi01g0977	.	.	.	Itr07g1265	.	.	.	.	.	.	.	.	.	.	.	.	.	.	.	.
Vvi01g0978	.	.	.	.	.	.	.	.	.	.	.	.	.	.	.	.	.	.	.	.
Vvi01g0979	.	.	.	.	.	.	.	.	.	.	.	.	.	.	.	.	.	.	.	.
Vvi01g0980	.	.	.	.	.	.	.	.	.	.	.	.	.	.	.	.	.	.	.	.
Vvi01g0981	.	.	.	.	.	.	.	.	.	.	.	.	.	.	.	.	.	.	.	.
Vvi01g0982	.	.	.	.	.	.	.	.	.	.	.	.	.	.	.	.	.	.	.	.
Vvi01g0983	.	.	.	.	.	.	.	.	.	.	.	.	.	.	.	.	.	.	.	.
Vvi01g0984	.	.	.	.	.	.	.	.	.	.	.	.	.	.	.	.	.	.	.	.
Vvi01g0985	.	.	.	.	.	.	.	.	.	.	.	.	.	.	.	.	.	.	.	.
Vvi01g0986	.	.	.	.	.	.	.	.	.	.	.	.	.	.	.	.	.	.	.	.
Vvi01g0987	.	.	.	.	.	.	.	.	.	.	.	.	.	.	.	.	.	.	.	.
Vvi01g0988	.	.	.	.	.	.	.	.	.	.	.	.	.	.	.	.	.	.	.	.
Vvi01g0989	.	.	.	.	.	.	.	.	.	.	.	.	.	.	.	.	.	.	.	.
Vvi01g0990	Sly05g0279	.	.	.	.	.	.	.	.	.	.	.	.	.	.	.	.	.	.	.
Vvi01g0991	.	.	.	.	.	.	.	.	.	.	.	.	.	.	.	.	.	.	.	.
Vvi01g0992	.	.	.	.	.	.	.	.	.	.	.	.	.	.	.	.	.	.	.	.
Vvi01g0993	.	.	.	.	.	.	Vvi14g1594	.	.	.	.	.	.	.	.	.	.	.	.	.
Vvi01g0994	.	.	.	.	.	.	.	.	.	.	.	.	.	.	.	.	.	.	.	.
Vvi01g0995	.	.	.	.	.	Itr14g0215	.	.	.	.	.	.	.	Vvi17g0611	.	.	.	.	.	Itr14g0215
Vvi01g0996	.	.	.	Itr07g1726	.	.	.	.	.	.	.	.	.	.	.	.	.	.	.	.
Vvi01g0997	.	.	.	.	.	.	.	.	.	.	.	.	.	Vvi17g0648	.	.	.	.	.	.
Vvi01g0998	Sly05g0572	.	.	.	.	Itr14g0231	Vvi14g0984	Sly05g0572	.	.	.	.	Itr14g0231	Vvi17g0432	Sly05g0572	.	.	.	.	Itr14g0231
Vvi01g0999	.	.	.	.	Itr13g1738	.	.	.	.	.	.	.	.	.	.	.	.	.	.	.
Vvi01g1000	.	.	.	Itr07g1261	.	.	.	.	.	.	.	.	.	.	.	.	.	.	.	.
Vvi01g1001	.	.	.	.	.	.	.	.	.	.	.	.	.	.	.	.	.	.	.	.
Vvi01g1002	.	Sly04g0030	.	Itr07g1260	.	.	.	.	.	.	.	.	.	.	.	.	.	.	.	.
Vvi01g1003	.	.	.	.	.	.	.	.	.	.	.	.	.	.	.	.	.	.	.	.
Vvi01g1004	Sly05g0568	Sly04g0026	.	.	Itr13g1744	Itr14g0232	Vvi14g0981	Sly05g0568	Sly04g0026	.	.	Itr13g1744	Itr14g0232	Vvi17g0431	Sly05g0568	Sly04g0026	.	.	Itr13g1744	Itr14g0232
Vvi01g1005	Sly05g0567	Sly04g0025	.	.	Itr13g1745	.	.	.	.	.	.	.	.	.	.	.	.	.	.	.
Vvi01g1006	.	.	.	.	.	.	.	.	.	.	.	.	.	.	.	.	.	.	.	.
Vvi01g1007	Sly05g0565	.	.	Itr07g1246	.	.	.	.	.	.	.	.	.	.	.	.	.	.	.	.
Vvi01g1008	.	.	.	.	.	.	.	.	.	.	.	.	.	.	.	.	.	.	.	.
Vvi01g1009	.	.	.	.	.	.	Vvi14g0974	.	.	.	.	.	.	.	.	.	.	.	.	.
Vvi01g1010	.	.	.	.	.	.	.	.	.	.	.	.	.	.	.	.	.	.	.	.
Vvi01g1011	Sly05g0554	.	.	.	.	.	Vvi14g0972	Sly05g0554	.	.	.	.	.	.	.	.	.	.	.	.
Vvi01g1012	Sly05g0553	Sly04g0284	.	.	Itr13g1747	.	.	.	.	.	.	.	.	.	.	.	.	.	.	.
Vvi01g1013	Sly05g0552	.	.	.	Itr13g1748	.	Vvi14g0971	Sly05g0552	.	.	.	Itr13g1748	.	.	.	.	.	.	.	.
Vvi01g1014	Sly05g0551	.	.	Itr07g1244	.	.	.	.	.	.	.	.	.	.	.	.	.	.	.	.
Vvi01g1015	Sly05g0550	.	.	Itr07g1243	.	.	.	.	.	.	.	.	.	.	.	.	.	.	.	.
Vvi01g1016	.	.	.	.	.	.	.	.	.	.	.	.	.	.	.	.	.	.	.	.
Vvi01g1017	Sly05g0548	.	.	Itr07g1241	Itr13g1749	Itr14g0234	.	.	.	.	.	.	.	.	.	.	.	.	.	.
Vvi01g1018	Sly05g0547	.	.	.	.	Itr14g0235	Vvi14g0965	Sly05g0547	.	.	.	.	Itr14g0235	.	.	.	.	.	.	.
Vvi01g1019	.	.	.	.	.	.	.	.	.	.	.	.	.	.	.	.	.	.	.	.
Vvi01g1020	.	.	.	.	.	.	.	.	.	.	.	.	.	.	.	.	.	.	.	.
Vvi01g1021	.	.	.	.	.	.	.	.	.	.	.	.	.	.	.	.	.	.	.	.
Vvi01g1022	.	.	.	.	.	.	.	.	.	.	.	.	.	.	.	.	.	.	.	.
Vvi01g1023	.	Sly04g0021	.	.	Itr13g1753	.	.	.	.	.	.	.	.	.	.	.	.	.	.	.
Vvi01g1024	.	.	.	.	.	.	.	.	.	.	.	.	.	.	.	.	.	.	.	.
Vvi01g1025	.	.	.	.	.	.	.	.	.	.	.	.	.	.	.	.	.	.	.	.
Vvi01g1026	.	.	.	.	.	.	.	.	.	.	.	.	.	.	.	.	.	.	.	.
Vvi01g1027	.	.	.	.	.	.	.	.	.	.	.	.	.	.	.	.	.	.	.	.
Vvi01g1028	Sly05g0537	Sly04g0020	.	Itr07g1238	Itr13g1758	Itr14g0236	.	.	.	.	.	.	.	.	.	.	.	.	.	.
Vvi01g1029	.	.	.	.	.	.	.	.	.	.	.	.	.	.	.	.	.	.	.	.
Vvi01g1030	Sly05g0527	.	.	.	Itr13g1767	Itr14g0243	.	.	.	.	.	.	.	.	.	.	.	.	.	.
Vvi01g1031	.	.	.	.	.	.	.	.	.	.	.	.	.	.	.	.	.	.	.	.
Vvi01g1032	.	.	.	.	.	.	.	.	.	.	.	.	.	.	.	.	.	.	.	.
Vvi01g1033	Sly05g0522	.	.	.	.	.	Vvi14g0957	Sly05g0522	.	.	.	.	.	.	.	.	.	.	.	.
Vvi01g1034	Sly05g0519	.	.	.	.	.	.	.	.	.	.	.	.	.	.	.	.	.	.	.
Vvi01g1035	Sly05g0517	.	.	.	.	.	.	.	.	.	.	.	.	.	.	.	.	.	.	.
Vvi01g1036	.	.	Sly01g0265	.	.	.	.	.	.	.	.	.	.	.	.	.	.	.	.	.
Vvi01g1037	.	.	.	.	.	.	.	.	.	.	.	.	.	.	.	.	.	.	.	.
Vvi01g1038	Sly05g0516	Sly04g0018	.	.	.	.	.	.	.	.	.	.	.	Vvi17g0418	Sly05g0516	Sly04g0018	.	.	.	.
Vvi01g1039	Sly05g0515	.	.	Itr07g1229	.	.	.	.	.	.	.	.	.	.	.	.	.	.	.	.
Vvi01g1040	Sly05g0510	.	.	.	.	.	.	.	.	.	.	.	.	.	.	.	.	.	.	.
Vvi01g1041	Sly05g0508	.	.	.	.	.	.	.	.	.	.	.	.	.	.	.	.	.	.	.
Vvi01g1042	.	.	.	.	.	.	.	.	.	.	.	.	.	.	.	.	.	.	.	.
Vvi01g1043	.	.	.	.	.	.	.	.	.	.	.	.	.	.	.	.	.	.	.	.
Vvi01g1044	.	.	.	.	.	.	.	.	.	.	.	.	.	.	.	.	.	.	.	.
Vvi01g1045	.	.	.	.	.	.	.	.	.	.	.	.	.	.	.	.	.	.	.	.
Vvi01g1046	.	.	.	.	.	.	.	.	.	.	.	.	.	.	.	.	.	.	.	.
Vvi01g1047	.	.	.	.	.	.	.	.	.	.	.	.	.	.	.	.	.	.	.	.
Vvi01g1048	.	.	.	.	.	.	.	.	.	.	.	.	.	.	.	.	.	.	.	.
Vvi01g1049	.	.	.	.	.	.	.	.	.	.	.	.	.	.	.	.	.	.	.	.
Vvi01g1050	.	.	.	.	.	.	.	.	.	.	.	.	.	.	.	.	.	.	.	.
Vvi01g1051	.	.	.	.	.	.	.	.	.	.	.	.	.	.	.	.	.	.	.	.
Vvi01g1052	.	.	.	.	.	Itr14g0259	.	.	.	.	.	.	.	.	.	.	.	.	.	.
Vvi01g1053	.	.	.	.	.	.	.	.	.	.	.	.	.	.	.	.	.	.	.	.
Vvi01g1054	.	.	.	.	.	.	.	.	.	.	.	.	.	.	.	.	.	.	.	.
Vvi01g1055	.	.	.	.	.	.	.	.	.	.	.	.	.	.	.	.	.	.	.	.
Vvi01g1056	.	.	.	.	.	.	.	.	.	.	.	.	.	.	.	.	.	.	.	.
Vvi01g1057	.	.	.	.	.	.	.	.	.	.	.	.	.	.	.	.	.	.	.	.
Vvi01g1058	.	.	.	.	.	.	.	.	.	.	.	.	.	.	.	.	.	.	.	.
Vvi01g1059	.	.	.	.	.	.	.	.	.	.	.	.	.	.	.	.	.	.	.	.
Vvi01g1060	.	.	.	.	.	.	.	.	.	.	.	.	.	.	.	.	.	.	.	.
Vvi01g1061	.	Sly04g0276	.	.	.	.	.	.	.	.	.	.	.	.	.	.	.	.	.	.
Vvi01g1062	.	.	.	.	.	.	.	.	.	.	.	.	.	.	.	.	.	.	.	.
Vvi01g1063	.	.	.	.	.	.	.	.	.	.	.	.	.	.	.	.	.	.	.	.
Vvi01g1064	.	.	.	.	.	.	.	.	.	.	.	.	.	.	.	.	.	.	.	.
Vvi01g1065	.	.	.	.	.	.	.	.	.	.	.	.	.	.	.	.	.	.	.	.
Vvi01g1066	.	.	.	.	.	.	.	.	.	.	.	.	.	.	.	.	.	.	.	.
Vvi01g1067	.	.	.	.	.	.	.	.	.	.	.	.	.	.	.	.	.	.	.	.
Vvi01g1068	.	.	.	.	.	.	.	.	.	.	.	.	.	.	.	.	.	.	.	.
Vvi01g1069	.	.	.	.	.	.	.	.	.	.	.	.	.	.	.	.	.	.	.	.
Vvi01g1070	.	.	.	.	.	.	.	.	.	.	.	.	.	.	.	.	.	.	.	.
Vvi01g1071	.	.	.	.	.	.	.	.	.	.	.	.	.	.	.	.	.	.	.	.
Vvi01g1072	.	.	.	.	.	.	.	.	.	.	.	.	.	.	.	.	.	.	.	.
Vvi01g1073	.	.	.	.	.	.	.	.	.	.	.	.	.	.	.	.	.	.	.	.
Vvi01g1074	.	Sly04g0275	.	Itr07g0375	.	.	.	.	.	.	.	.	.	.	.	.	.	.	.	.
Vvi01g1075	.	.	.	.	.	.	.	.	.	.	.	.	.	.	.	.	.	.	.	.
Vvi01g1076	.	.	.	.	.	.	.	.	.	.	.	.	.	.	.	.	.	.	.	.
Vvi01g1077	.	Sly04g0273	.	.	.	.	.	.	.	.	.	.	.	.	.	.	.	.	.	.
Vvi01g1078	.	Sly04g0271	.	.	Itr08g0995	.	.	.	.	.	.	.	.	.	.	.	.	.	.	.
Vvi01g1079	.	Sly04g0266	.	.	.	.	.	.	.	.	.	.	.	.	.	.	.	.	.	.
Vvi01g1080	.	.	Sly01g0262	.	.	.	.	.	.	.	.	.	.	.	.	.	.	.	.	.
Vvi01g1081	.	.	.	.	.	.	.	.	.	.	.	.	.	.	.	.	.	.	.	.
Vvi01g1082	.	.	.	.	.	Itr14g0286	.	.	.	.	.	.	.	.	.	.	.	.	.	.
Vvi01g1083	.	.	.	.	.	.	.	.	.	.	.	.	.	.	.	.	.	.	.	.
Vvi01g1084	.	.	Sly01g0240	.	.	.	.	.	.	.	.	.	.	.	.	.	.	.	.	.
Vvi01g1085	.	.	.	.	.	.	.	.	.	.	.	.	.	.	.	.	.	.	.	.
Vvi01g1086	.	Sly04g0261	.	.	.	.	.	.	.	.	.	.	.	.	.	.	.	.	.	.
Vvi01g1087	.	.	.	.	.	.	.	.	.	.	.	.	.	.	.	.	.	.	.	.
Vvi01g1088	.	.	.	.	.	.	.	.	.	.	.	.	.	.	.	.	.	.	.	.
Vvi01g1089	.	.	.	.	.	.	.	.	.	.	.	.	.	.	.	.	.	.	.	.
Vvi01g1090	.	.	.	.	.	.	.	.	.	.	.	.	.	.	.	.	.	.	.	.
Vvi01g1091	.	.	.	.	.	.	.	.	.	.	.	.	.	.	.	.	.	.	.	.
Vvi01g1092	.	.	.	.	.	.	.	.	.	.	.	.	.	.	.	.	.	.	.	.
Vvi01g1093	.	.	.	.	.	.	.	.	.	.	.	.	.	.	.	.	.	.	.	.
Vvi01g1094	.	.	.	.	.	.	.	.	.	.	.	.	.	.	.	.	.	.	.	.
Vvi01g1095	.	.	.	.	.	.	.	.	.	.	.	.	.	.	.	.	.	.	.	.
Vvi01g1096	.	.	.	.	.	.	.	.	.	.	.	.	.	.	.	.	.	.	.	.
Vvi01g1097	.	.	.	.	.	.	.	.	.	.	.	.	.	.	.	.	.	.	.	.
Vvi01g1098	.	.	.	.	.	.	.	.	.	.	.	.	.	.	.	.	.	.	.	.
Vvi01g1099	.	.	.	.	.	.	.	.	.	.	.	.	.	.	.	.	.	.	.	.
Vvi01g1100	.	.	.	.	.	.	.	.	.	.	.	.	.	.	.	.	.	.	.	.
Vvi01g1101	.	.	.	.	.	.	.	.	.	.	.	.	.	.	.	.	.	.	.	.
Vvi01g1102	.	.	.	.	.	.	.	.	.	.	.	.	.	.	.	.	.	.	.	.
Vvi01g1103	.	.	.	.	.	.	.	.	.	.	.	.	.	.	.	.	.	.	.	.
Vvi01g1104	.	.	.	.	.	.	.	.	.	.	.	.	.	.	.	.	.	.	.	.
Vvi01g1105	.	.	.	.	.	.	.	.	.	.	.	.	.	.	.	.	.	.	.	.
Vvi01g1106	.	.	.	.	.	.	.	.	.	.	.	.	.	.	.	.	.	.	.	.
Vvi01g1107	.	.	.	.	.	.	.	.	.	.	.	.	.	.	.	.	.	.	.	.
Vvi01g1108	.	.	.	.	.	.	.	.	.	.	.	.	.	.	.	.	.	.	.	.
Vvi01g1109	.	.	.	.	.	.	.	.	.	.	.	.	.	.	.	.	.	.	.	.
Vvi01g1110	.	Sly04g0257	.	.	.	.	.	.	.	.	.	.	.	.	.	.	.	.	.	.
Vvi01g1111	.	.	.	.	.	.	.	.	.	.	.	.	.	.	.	.	.	.	.	.
Vvi01g1112	.	.	Sly01g0239	.	.	.	.	.	.	.	.	.	.	.	.	.	.	.	.	.
Vvi01g1113	.	.	.	.	.	.	.	.	.	.	.	.	.	.	.	.	.	.	.	.
Vvi01g1114	.	Sly04g0256	Sly01g0238	.	.	.	.	.	.	.	.	.	.	.	.	.	.	.	.	.
Vvi01g1115	.	.	.	.	.	.	.	.	.	.	.	.	.	.	.	.	.	.	.	.
Vvi01g1116	.	.	.	.	.	.	.	.	.	.	.	.	.	.	.	.	.	.	.	.
Vvi01g1117	.	.	Sly01g0237	.	.	.	.	.	.	.	.	.	.	.	.	.	.	.	.	.
Vvi01g1118	.	.	.	.	.	.	.	.	.	.	.	.	.	Vvi17g0166	.	.	.	.	.	.
Vvi01g1119	Sly05g0793	.	.	.	.	.	.	.	.	.	.	.	.	.	.	.	.	.	.	.
Vvi01g1120	Sly05g0796	.	.	.	.	.	.	.	.	.	.	.	.	.	.	.	.	.	.	.
Vvi01g1121	Sly05g0797	.	.	.	.	.	.	.	.	.	.	.	.	.	.	.	.	.	.	.
Vvi01g1122	.	.	.	Itr07g0374	.	.	.	.	.	.	.	.	.	.	.	.	.	.	.	.
Vvi01g1123	Sly05g0800	.	.	.	Itr08g0992	.	.	.	.	.	.	.	.	.	.	.	.	.	.	.
Vvi01g1124	Sly05g0801	.	.	.	Itr08g0991	.	.	.	.	.	.	.	.	.	.	.	.	.	.	.
Vvi01g1125	Sly05g0802	.	.	.	Itr08g0989	.	.	.	.	.	.	.	.	.	.	.	.	.	.	.
Vvi01g1126	Sly05g0803	Sly04g0212	.	Itr07g0373	.	.	.	.	.	.	.	.	.	.	.	.	.	.	.	.
Vvi01g1127	Sly05g0804	.	.	.	.	.	.	.	.	.	.	.	.	.	.	.	.	.	.	.
Vvi01g1128	.	.	.	.	.	.	.	.	.	.	.	.	.	.	.	.	.	.	.	.
Vvi01g1129	.	.	.	.	.	.	.	.	.	.	.	.	.	.	.	.	.	.	.	.
Vvi01g1130	.	.	.	.	.	.	.	.	.	.	.	.	.	.	.	.	.	.	.	.
Vvi01g1131	.	.	.	.	.	.	.	.	.	.	.	.	.	.	.	.	.	.	.	.
Vvi01g1132	.	.	.	Itr07g0368	.	.	.	.	.	.	.	.	.	.	.	.	.	.	.	.
Vvi01g1133	.	.	.	.	.	.	.	.	.	.	.	.	.	.	.	.	.	.	.	.
Vvi01g1134	Sly05g0806	.	.	.	.	.	.	.	.	.	.	.	.	.	.	.	.	.	.	.
Vvi01g1135	.	.	.	.	.	.	.	.	.	.	.	.	.	.	.	.	.	.	.	.
Vvi01g1136	.	.	.	.	.	.	.	.	.	.	.	.	.	.	.	.	.	.	.	.
Vvi01g1137	.	.	.	.	.	.	.	.	.	.	.	.	.	.	.	.	.	.	.	.
Vvi01g1138	Sly05g0811	.	.	.	.	.	.	.	.	.	.	.	.	.	.	.	.	.	.	.
Vvi01g1139	.	.	.	.	.	.	.	.	.	.	.	.	.	.	.	.	.	.	.	.
Vvi01g1140	Sly05g0812	.	.	Itr07g0366	.	.	.	.	.	.	.	.	.	.	.	.	.	.	.	.
Vvi01g1141	.	.	.	Itr07g0365	.	.	.	.	.	.	.	.	.	.	.	.	.	.	.	.
Vvi01g1142	.	.	.	.	.	.	.	.	.	.	.	.	.	.	.	.	.	.	.	.
Vvi01g1143	.	.	.	.	.	.	.	.	.	.	.	.	.	.	.	.	.	.	.	.
Vvi01g1144	.	.	.	.	.	.	.	.	.	.	.	.	.	.	.	.	.	.	.	.
Vvi01g1145	.	.	.	.	.	.	.	.	.	.	.	.	.	.	.	.	.	.	.	.
Vvi01g1146	.	.	.	.	.	.	.	.	.	.	.	.	.	.	.	.	.	.	.	.
Vvi01g1147	Sly05g0815	.	.	.	.	.	.	.	.	.	.	.	.	.	.	.	.	.	.	.
Vvi01g1148	Sly05g0817	.	.	.	.	.	.	.	.	.	.	.	.	.	.	.	.	.	.	.
Vvi01g1149	.	.	.	.	.	.	.	.	.	.	.	.	.	.	.	.	.	.	.	.
Vvi01g1150	Sly05g0820	.	.	Itr07g0363	.	.	.	.	.	.	.	.	.	.	.	.	.	.	.	.
Vvi01g1151	Sly05g0821	.	Sly01g0223	.	.	.	.	.	.	.	.	.	.	.	.	.	.	.	.	.
Vvi01g1152	Sly05g0823	.	.	Itr07g0362	.	.	.	.	.	.	.	.	.	.	.	.	.	.	.	.
Vvi01g1153	.	.	.	.	.	.	.	.	.	.	.	.	.	.	.	.	.	.	.	.
Vvi01g1154	Sly05g0826	.	.	.	.	.	.	.	.	.	.	.	.	.	.	.	.	.	.	.
Vvi01g1155	.	.	.	.	.	.	.	.	.	.	.	.	.	.	.	.	.	.	.	.
Vvi01g1156	.	.	.	.	.	.	.	.	.	.	.	.	.	.	.	.	.	.	.	.
Vvi01g1157	.	.	.	Itr07g0357	Itr08g0980	.	.	.	.	.	.	.	.	Vvi17g0165	.	.	.	Itr07g0357	Itr08g0980	.
Vvi01g1158	.	.	.	.	.	.	.	.	.	.	.	.	.	.	.	.	.	.	.	.
Vvi01g1159	.	.	.	.	.	.	.	.	.	.	.	.	.	.	.	.	.	.	.	.
Vvi01g1160	.	.	.	.	.	.	.	.	.	.	.	.	.	.	.	.	.	.	.	.
Vvi01g1161	.	.	.	.	.	.	.	.	.	.	.	.	.	.	.	.	.	.	.	.
Vvi01g1162	.	.	.	.	.	.	.	.	.	.	.	.	.	.	.	.	.	.	.	.
Vvi01g1163	.	.	.	.	.	.	.	.	.	.	.	.	.	.	.	.	.	.	.	.
Vvi01g1164	.	.	.	.	.	.	.	.	.	.	.	.	.	.	.	.	.	.	.	.
Vvi01g1165	Sly05g0834	.	.	.	.	.	.	.	.	.	.	.	.	.	.	.	.	.	.	.
Vvi01g1166	Sly05g0835	.	.	.	.	.	.	.	.	.	.	.	.	.	.	.	.	.	.	.
Vvi01g1167	.	.	.	.	.	.	.	.	.	.	.	.	.	.	.	.	.	.	.	.
Vvi01g1168	.	.	.	.	.	.	.	.	.	.	.	.	.	.	.	.	.	.	.	.
Vvi01g1169	.	.	.	.	.	.	.	.	.	.	.	.	.	.	.	.	.	.	.	.
Vvi01g1170	.	.	.	.	.	.	.	.	.	.	.	.	.	.	.	.	.	.	.	.
Vvi01g1171	.	.	.	.	.	.	.	.	.	.	.	.	.	.	.	.	.	.	.	.
Vvi01g1172	.	.	.	.	.	.	.	.	.	.	.	.	.	.	.	.	.	.	.	.
Vvi01g1173	.	.	.	.	.	.	.	.	.	.	.	.	.	.	.	.	.	.	.	.
Vvi01g1174	.	.	.	.	.	.	.	.	.	.	.	.	.	.	.	.	.	.	.	.
Vvi01g1175	.	.	.	.	.	.	.	.	.	.	.	.	.	.	.	.	.	.	.	.
Vvi01g1176	.	.	.	.	.	.	.	.	.	.	.	.	.	Vvi17g0164	.	.	.	.	.	.
Vvi01g1177	Sly05g0844	.	.	.	Itr08g0973	.	.	.	.	.	.	.	.	.	.	.	.	.	.	.
Vvi01g1178	Sly05g0855	.	.	Itr07g0356	.	.	.	.	.	.	.	.	.	.	.	.	.	.	.	.
Vvi01g1179	Sly05g0856	.	.	Itr07g0355	.	.	.	.	.	.	.	.	.	Vvi17g0158	Sly05g0856	.	.	Itr07g0355	.	.
Vvi01g1180	Sly05g0859	.	.	.	.	.	.	.	.	.	.	.	.	.	.	.	.	.	.	.
Vvi01g1181	.	.	.	.	Itr08g0972	.	.	.	.	.	.	.	.	.	.	.	.	.	.	.
Vvi01g1182	Sly05g0861	.	.	Itr07g0354	Itr08g0969	.	.	.	.	.	.	.	.	.	.	.	.	.	.	.
Vvi01g1183	.	.	.	Itr07g0353	.	.	.	.	.	.	.	.	.	.	.	.	.	.	.	.
Vvi01g1184	.	.	.	.	.	.	.	.	.	.	.	.	.	.	.	.	.	.	.	.
Vvi01g1185	.	Sly04g1023	.	.	Itr08g0968	.	.	.	.	.	.	.	.	.	.	.	.	.	.	.
Vvi01g1186	.	.	.	.	.	.	.	.	.	.	.	.	.	.	.	.	.	.	.	.
Vvi01g1187	.	.	.	.	.	.	.	.	.	.	.	.	.	.	.	.	.	.	.	.
Vvi01g1188	.	.	.	.	.	.	.	.	.	.	.	.	.	.	.	.	.	.	.	.
Vvi01g1189	.	.	.	.	.	.	.	.	.	.	.	.	.	.	.	.	.	.	.	.
Vvi01g1190	.	.	.	.	.	.	.	.	.	.	.	.	.	.	.	.	.	.	.	.
Vvi01g1191	Sly05g0862	.	.	Itr07g0352	Itr08g0966	.	.	.	.	.	.	.	.	.	.	.	.	.	.	.
Vvi01g1192	.	.	.	.	Itr08g0963	.	.	.	.	.	.	.	.	.	.	.	.	.	.	.
Vvi01g1193	Sly05g0867	.	.	Itr07g0351	Itr08g0961	.	.	.	.	.	.	.	.	.	.	.	.	.	.	.
Vvi01g1194	.	.	.	.	.	.	.	.	.	.	.	.	.	Vvi17g0149	.	.	.	.	.	.
Vvi01g1195	.	.	.	.	.	.	.	.	.	.	.	.	.	.	.	.	.	.	.	.
Vvi01g1196	.	.	.	.	.	.	.	.	.	.	.	.	.	.	.	.	.	.	.	.
Vvi01g1197	.	.	.	.	.	.	.	.	.	.	.	.	.	.	.	.	.	.	.	.
Vvi01g1198	.	.	.	.	.	.	.	.	.	.	.	.	.	.	.	.	.	.	.	.
Vvi01g1199	.	.	.	.	.	.	.	.	.	.	.	.	.	.	.	.	.	.	.	.
Vvi01g1200	.	.	.	.	.	.	.	.	.	.	.	.	.	.	.	.	.	.	.	.
Vvi01g1201	.	.	.	.	.	.	.	.	.	.	.	.	.	.	.	.	.	.	.	.
Vvi01g1202	.	.	.	.	.	.	.	.	.	.	.	.	.	.	.	.	.	.	.	.
Vvi01g1203	.	.	.	.	.	.	.	.	.	.	.	.	.	.	.	.	.	.	.	.
Vvi01g1204	.	.	.	.	.	.	.	.	.	.	.	.	.	.	.	.	.	.	.	.
Vvi01g1205	.	.	.	.	.	.	.	.	.	.	.	.	.	.	.	.	.	.	.	.
Vvi01g1206	.	.	.	.	.	.	.	.	.	.	.	.	.	.	.	.	.	.	.	.
Vvi01g1207	.	.	.	.	.	.	.	.	.	.	.	.	.	.	.	.	.	.	.	.
Vvi01g1208	.	.	.	.	.	.	.	.	.	.	.	.	.	.	.	.	.	.	.	.
Vvi01g1209	.	.	.	.	.	.	.	.	.	.	.	.	.	.	.	.	.	.	.	.
Vvi01g1210	.	.	.	.	.	.	.	.	.	.	.	.	.	.	.	.	.	.	.	.
Vvi01g1211	.	.	.	.	.	.	.	.	.	.	.	.	.	.	.	.	.	.	.	.
Vvi01g1212	.	.	.	.	.	.	.	.	.	.	.	.	.	.	.	.	.	.	.	.
Vvi01g1213	.	.	.	.	.	.	.	.	.	.	.	.	.	.	.	.	.	.	.	.
Vvi01g1214	.	.	.	.	.	.	.	.	.	.	.	.	.	.	.	.	.	.	.	.
Vvi01g1215	.	.	.	.	.	.	.	.	.	.	.	.	.	.	.	.	.	.	.	.
Vvi01g1216	.	.	.	.	.	.	.	.	.	.	.	.	.	.	.	.	.	.	.	.
Vvi01g1217	.	.	.	.	.	.	.	.	.	.	.	.	.	.	.	.	.	.	.	.
Vvi01g1218	.	.	.	.	.	.	.	.	.	.	.	.	.	.	.	.	.	.	.	.
Vvi01g1219	.	.	.	.	.	.	.	.	.	.	.	.	.	.	.	.	.	.	.	.
Vvi01g1220	.	.	.	.	.	.	.	.	.	.	.	.	.	.	.	.	.	.	.	.
Vvi01g1221	.	.	.	.	.	.	.	.	.	.	.	.	.	.	.	.	.	.	.	.
Vvi01g1222	.	.	.	.	.	.	.	.	.	.	.	.	.	.	.	.	.	.	.	.
Vvi01g1223	.	.	.	Itr05g0041	.	.	.	.	.	.	.	.	.	.	.	.	.	.	.	.
Vvi01g1224	Sly05g0871	.	.	Itr07g0350	.	.	.	.	.	.	.	.	.	.	.	.	.	.	.	.
Vvi01g1225	.	.	.	.	Itr08g0959	.	.	.	.	.	.	.	.	.	.	.	.	.	.	.
Vvi01g1226	.	.	.	.	Itr13g1327	.	.	.	.	.	.	.	.	.	.	.	.	.	.	.
Vvi01g1227	.	.	.	.	.	.	.	.	.	.	.	.	.	.	.	.	.	.	.	.
Vvi01g1228	Sly05g0875	.	.	.	.	.	.	.	.	.	.	.	.	.	.	.	.	.	.	.
Vvi01g1229	.	.	.	Itr07g0349	.	.	.	.	.	.	.	.	.	.	.	.	.	.	.	.
Vvi01g1230	.	.	.	.	.	.	.	.	.	.	.	.	.	Vvi17g0138	.	.	.	.	.	.
Vvi01g1231	.	.	.	Itr07g0348	.	.	.	.	.	.	.	.	.	.	.	.	.	.	.	.
Vvi01g1232	.	.	.	.	.	.	.	.	.	.	.	.	.	.	.	.	.	.	.	.
Vvi01g1233	.	.	.	.	Itr08g0957	.	.	.	.	.	.	.	.	.	.	.	.	.	.	.
Vvi01g1234	.	Sly04g1013	.	.	.	.	.	.	.	.	.	.	.	.	.	.	.	.	.	.
Vvi01g1235	.	.	.	.	.	.	.	.	.	.	.	.	.	.	.	.	.	.	.	.
Vvi01g1236	.	.	.	.	.	.	.	.	.	.	.	.	.	.	.	.	.	.	.	.
Vvi01g1237	.	.	.	.	.	.	.	.	.	.	.	.	.	.	.	.	.	.	.	.
Vvi01g1238	.	.	.	.	.	.	.	.	.	.	.	.	.	.	.	.	.	.	.	.
Vvi01g1239	.	.	.	.	.	.	.	.	.	.	.	.	.	.	.	.	.	.	.	.
Vvi01g1240	.	.	.	.	.	.	.	.	.	.	.	.	.	.	.	.	.	.	.	.
Vvi01g1241	.	.	.	.	.	.	.	.	.	.	.	.	.	.	.	.	.	.	.	.
Vvi01g1242	.	.	.	.	.	.	.	.	.	.	.	.	.	.	.	.	.	.	.	.
Vvi01g1243	.	.	.	.	.	.	Vvi14g1176	.	.	.	.	.	.	.	.	.	.	.	.	.
Vvi01g1244	.	.	.	.	.	.	.	.	.	.	.	.	.	.	.	.	.	.	.	.
Vvi01g1245	.	.	.	.	.	.	.	.	.	.	.	.	.	.	.	.	.	.	.	.
Vvi01g1246	.	.	.	.	.	.	.	.	.	.	.	.	.	.	.	.	.	.	.	.
Vvi01g1247	.	.	.	.	.	.	.	.	.	.	.	.	.	.	.	.	.	.	.	.
Vvi01g1248	Sly05g0876	.	.	.	.	.	.	.	.	.	.	.	.	.	.	.	.	.	.	.
Vvi01g1249	Sly05g0878	.	.	.	Itr08g0952	.	.	.	.	.	.	.	.	.	.	.	.	.	.	.
Vvi01g1250	.	.	.	.	.	.	.	.	.	.	.	.	.	.	.	.	.	.	.	.
Vvi01g1251	.	Sly04g1011	.	Itr07g0346	.	.	.	.	.	.	.	.	.	.	.	.	.	.	.	.
Vvi01g1252	.	.	.	.	.	.	.	.	.	.	.	.	.	.	.	.	.	.	.	.
Vvi01g1253	Sly05g0881	.	.	.	.	.	.	.	.	.	.	.	.	.	.	.	.	.	.	.
Vvi01g1254	Sly05g0882	.	.	.	.	.	.	.	.	.	.	.	.	.	.	.	.	.	.	.
Vvi01g1255	.	.	.	.	.	.	.	.	.	.	.	.	.	.	.	.	.	.	.	.
Vvi01g1256	.	Sly04g1010	.	.	.	.	.	.	.	.	.	.	.	.	.	.	.	.	.	.
Vvi01g1257	.	.	.	.	.	.	.	.	.	.	.	.	.	.	.	.	.	.	.	.
Vvi01g1258	Sly05g0884	.	.	Itr05g0040	Itr13g1327	.	.	.	.	.	.	.	.	.	.	.	.	.	.	.
Vvi01g1259	.	Sly04g1008	.	.	Itr08g0949	.	.	.	.	.	.	.	.	.	.	.	.	.	.	.
Vvi01g1260	.	Sly04g1007	.	.	Itr08g0944	.	.	.	.	.	.	.	.	.	.	.	.	.	.	.
Vvi01g1261	Sly05g0887	.	.	.	Itr08g0942	.	.	.	.	.	.	.	.	Vvi17g0118	Sly05g0887	.	.	.	Itr08g0942	.
Vvi01g1262	Sly05g0889	.	Sly01g0454	Itr07g0333	Itr08g0941	.	.	.	.	.	.	.	.	.	.	.	.	.	.	.
Vvi01g1263	.	.	.	.	.	.	.	.	.	.	.	.	.	.	.	.	.	.	.	.
Vvi01g1264	Sly05g1153	.	.	Itr05g0038	Itr08g0939	.	.	.	.	.	.	.	.	.	.	.	.	.	.	.
Vvi01g1265	Sly05g0892	Sly04g1006	.	Itr05g0037	Itr13g1326	.	.	.	.	.	.	.	.	Vvi17g0112	Sly05g0892	Sly04g1006	.	Itr05g0037	Itr13g1326	.
Vvi01g1266	.	.	.	.	.	.	.	.	.	.	.	.	.	.	.	.	.	.	.	.
Vvi01g1267	Sly05g0893	.	.	.	Itr13g1325	.	.	.	.	.	.	.	.	.	.	.	.	.	.	.
Vvi01g1268	.	.	.	.	.	.	.	.	.	.	.	.	.	.	.	.	.	.	.	.
Vvi01g1269	.	.	.	.	Itr08g0932	.	.	.	.	.	.	.	.	Vvi17g0102	.	.	.	.	Itr08g0932	.
Vvi01g1270	.	.	.	.	.	.	.	.	.	.	.	.	.	.	.	.	.	.	.	.
Vvi01g1271	Sly05g0899	.	.	.	Itr08g0929	.	.	.	.	.	.	.	.	.	.	.	.	.	.	.
Vvi01g1272	Sly05g0902	.	.	.	.	.	.	.	.	.	.	.	.	.	.	.	.	.	.	.
Vvi01g1273	.	.	.	.	.	.	.	.	.	.	.	.	.	.	.	.	.	.	.	.
Vvi01g1274	.	.	.	.	.	.	.	.	.	.	.	.	.	.	.	.	.	.	.	.
Vvi01g1275	.	.	.	.	.	.	.	.	.	.	.	.	.	.	.	.	.	.	.	.
Vvi01g1276	.	.	.	.	.	.	.	.	.	.	.	.	.	.	.	.	.	.	.	.
Vvi01g1277	Sly05g0903	.	.	.	Itr13g1322	.	.	.	.	.	.	.	.	.	.	.	.	.	.	.
Vvi01g1278	.	.	.	.	.	.	.	.	.	.	.	.	.	.	.	.	.	.	.	.
Vvi01g1279	Sly05g0908	.	.	Itr05g0034	Itr13g1320	.	.	.	.	.	.	.	.	.	.	.	.	.	.	.
Vvi01g1280	Sly05g0916	.	.	Itr05g0033	Itr13g1319	.	Vvi14g1148	Sly05g0916	.	.	Itr05g0033	Itr13g1319	.	.	.	.	.	.	.	.
Vvi01g1281	.	.	.	.	Itr13g1318	.	.	.	.	.	.	.	.	.	.	.	.	.	.	.
Vvi01g1282	Sly05g0917	.	.	Itr05g0032	Itr13g1317	.	Vvi14g1147	Sly05g0917	.	.	Itr05g0032	Itr13g1317	.	.	.	.	.	.	.	.
Vvi01g1283	Sly05g0918	.	.	Itr05g0031	.	.	.	.	.	.	.	.	.	.	.	.	.	.	.	.
Vvi01g1284	Sly05g0923	.	.	Itr05g0030	.	.	Vvi14g1144	Sly05g0923	.	.	Itr05g0030	.	.	.	.	.	.	.	.	.
Vvi01g1285	.	.	.	.	.	.	.	.	.	.	.	.	.	.	.	.	.	.	.	.
Vvi01g1286	Sly05g0925	.	.	.	Itr13g1315	.	.	.	.	.	.	.	.	.	.	.	.	.	.	.
Vvi01g1287	.	.	.	.	.	.	.	.	.	.	.	.	.	.	.	.	.	.	.	.
Vvi01g1288	.	.	.	.	.	.	.	.	.	.	.	.	.	.	.	.	.	.	.	.
Vvi01g1289	.	.	.	.	.	.	.	.	.	.	.	.	.	.	.	.	.	.	.	.
Vvi01g1290	.	.	.	.	.	.	.	.	.	.	.	.	.	.	.	.	.	.	.	.
Vvi01g1291	.	.	.	.	.	.	.	.	.	.	.	.	.	.	.	.	.	.	.	.
Vvi01g1292	.	.	.	.	.	.	.	.	.	.	.	.	.	.	.	.	.	.	.	.
Vvi01g1293	.	.	.	.	.	.	.	.	.	.	.	.	.	.	.	.	.	.	.	.
Vvi01g1294	.	.	.	.	.	.	.	.	.	.	.	.	.	.	.	.	.	.	.	.
Vvi01g1295	.	.	.	.	.	.	.	.	.	.	.	.	.	.	.	.	.	.	.	.
Vvi01g1296	.	.	.	.	.	.	.	.	.	.	.	.	.	.	.	.	.	.	.	.
Vvi01g1297	.	.	.	.	.	.	.	.	.	.	.	.	.	.	.	.	.	.	.	.
Vvi01g1298	.	.	.	.	.	.	.	.	.	.	.	.	.	.	.	.	.	.	.	.
Vvi01g1299	.	.	.	.	.	.	.	.	.	.	.	.	.	.	.	.	.	.	.	.
Vvi01g1300	.	.	.	.	.	.	.	.	.	.	.	.	.	.	.	.	.	.	.	.
Vvi01g1301	.	.	.	.	.	.	.	.	.	.	.	.	.	.	.	.	.	.	.	.
Vvi01g1302	.	.	.	.	.	.	.	.	.	.	.	.	.	.	.	.	.	.	.	.
Vvi01g1303	.	.	.	.	Itr13g1313	.	.	.	.	.	.	.	.	.	.	.	.	.	.	.
Vvi01g1304	.	.	.	.	.	.	.	.	.	.	.	.	.	Vvi17g0098	.	.	.	.	.	.
Vvi01g1305	.	.	.	Itr05g0029	.	.	.	.	.	.	.	.	.	.	.	.	.	.	.	.
Vvi01g1306	.	.	.	.	.	.	.	.	.	.	.	.	.	Vvi17g0092	.	.	.	.	.	.
Vvi01g1307	.	.	.	.	.	.	.	.	.	.	.	.	.	Vvi17g0091	.	.	.	.	.	.
Vvi01g1308	.	.	Sly01g0453	.	Itr13g1312	.	Vvi14g1142	.	.	Sly01g0453	.	Itr13g1312	.	Vvi17g0086	.	.	Sly01g0453	.	Itr13g1312	.
Vvi01g1309	.	.	Sly01g0452	.	Itr13g1311	.	.	.	.	.	.	.	.	.	.	.	.	.	.	.
Vvi01g1310	.	.	Sly01g0450	Itr05g0026	.	.	.	.	.	.	.	.	.	.	.	.	.	.	.	.
Vvi01g1311	Sly05g0927	.	.	.	Itr13g1310	.	Vvi14g1140	Sly05g0927	.	.	.	Itr13g1310	.	.	.	.	.	.	.	.
Vvi01g1312	Sly05g0928	.	.	.	Itr13g1309	.	.	.	.	.	.	.	.	.	.	.	.	.	.	.
Vvi01g1313	.	.	.	.	.	.	.	.	.	.	.	.	.	.	.	.	.	.	.	.
Vvi01g1314	Sly05g1133	.	.	Itr05g0024	.	.	.	.	.	.	.	.	.	.	.	.	.	.	.	.
Vvi01g1315	.	.	Sly01g0448	.	.	.	.	.	.	.	.	.	.	.	.	.	.	.	.	.
Vvi01g1316	.	.	.	.	.	.	.	.	.	.	.	.	.	.	.	.	.	.	.	.
Vvi01g1317	.	.	.	.	Itr13g1308	.	.	.	.	.	.	.	.	.	.	.	.	.	.	.
Vvi01g1318	.	.	.	.	.	.	.	.	.	.	.	.	.	.	.	.	.	.	.	.
Vvi01g1319	.	.	Sly01g0444	.	Itr08g0914	.	.	.	.	.	.	.	.	.	.	.	.	.	.	.
Vvi01g1320	.	.	.	.	.	.	.	.	.	.	.	.	.	.	.	.	.	.	.	.
Vvi01g1321	.	.	.	.	.	.	.	.	.	.	.	.	.	.	.	.	.	.	.	.
Vvi01g1322	Sly05g1128	.	.	.	Itr13g1306	.	Vvi14g1132	Sly05g1128	.	.	.	Itr13g1306	.	.	.	.	.	.	.	.
Vvi01g1323	Sly05g1127	.	.	Itr05g0023	Itr13g1305	.	.	.	.	.	.	.	.	Vvi17g0070	Sly05g1127	.	.	Itr05g0023	Itr13g1305	.
Vvi01g1324	Sly05g1126	.	.	.	Itr13g1302	.	.	.	.	.	.	.	.	.	.	.	.	.	.	.
Vvi01g1325	.	.	Sly01g0439	Itr05g0021	.	.	Vvi14g1127	.	.	Sly01g0439	Itr05g0021	.	.	Vvi17g0066	.	.	Sly01g0439	Itr05g0021	.	.
Vvi01g1326	.	.	Sly01g0438	.	.	.	.	.	.	.	.	.	.	.	.	.	.	.	.	.
Vvi01g1327	.	.	.	.	.	.	.	.	.	.	.	.	.	.	.	.	.	.	.	.
Vvi01g1328	Sly05g1119	.	.	.	.	.	.	.	.	.	.	.	.	Vvi17g0060	Sly05g1119	.	.	.	.	.
Vvi01g1329	.	.	.	.	.	.	.	.	.	.	.	.	.	.	.	.	.	.	.	.
Vvi01g1330	.	.	Sly01g0436	Itr05g0020	.	.	Vvi14g1125	.	.	Sly01g0436	Itr05g0020	.	.	.	.	.	.	.	.	.
Vvi01g1331	.	.	Sly01g0435	.	Itr13g1288	.	.	.	.	.	.	.	.	.	.	.	.	.	.	.
Vvi01g1332	.	.	.	.	Itr13g1287	.	.	.	.	.	.	.	.	.	.	.	.	.	.	.
Vvi01g1333	Sly05g1111	.	.	.	.	.	Vvi14g1116	Sly05g1111	.	.	.	.	.	.	.	.	.	.	.	.
Vvi01g1334	.	.	Sly01g0432	Itr05g0019	.	.	.	.	.	.	.	.	.	.	.	.	.	.	.	.
Vvi01g1335	.	.	.	.	.	.	.	.	.	.	.	.	.	.	.	.	.	.	.	.
Vvi01g1336	.	.	Sly01g0431	.	.	.	.	.	.	.	.	.	.	.	.	.	.	.	.	.
Vvi01g1337	.	.	Sly01g0430	.	.	.	Vvi14g1114	.	.	Sly01g0430	.	.	.	.	.	.	.	.	.	.
Vvi01g1338	.	.	.	.	.	.	.	.	.	.	.	.	.	.	.	.	.	.	.	.
Vvi01g1339	.	.	.	.	.	.	.	.	.	.	.	.	.	.	.	.	.	.	.	.
Vvi01g1340	.	.	.	.	.	.	.	.	.	.	.	.	.	.	.	.	.	.	.	.
Vvi01g1341	.	.	.	.	.	.	Vvi14g1112	.	.	.	.	.	.	.	.	.	.	.	.	.
Vvi01g1342	.	.	.	.	.	.	.	.	.	.	.	.	.	.	.	.	.	.	.	.
Vvi01g1343	.	.	.	.	Itr08g0888	.	.	.	.	.	.	.	.	.	.	.	.	.	.	.
Vvi01g1344	Sly05g1102	.	.	.	.	.	.	.	.	.	.	.	.	.	.	.	.	.	.	.
Vvi01g1345	.	.	.	.	.	.	.	.	.	.	.	.	.	.	.	.	.	.	.	.
Vvi01g1346	.	.	Sly01g0427	.	.	.	.	.	.	.	.	.	.	.	.	.	.	.	.	.
Vvi01g1347	.	.	.	.	.	.	.	.	.	.	.	.	.	.	.	.	.	.	.	.
Vvi01g1348	Sly05g1089	.	.	.	.	.	.	.	.	.	.	.	.	.	.	.	.	.	.	.
Vvi01g1349	Sly05g1088	.	.	.	Itr13g1281	.	.	.	.	.	.	.	.	Vvi17g0028	Sly05g1088	.	.	.	Itr13g1281	.
Vvi01g1350	.	.	.	.	Itr13g1280	.	.	.	.	.	.	.	.	.	.	.	.	.	.	.
Vvi01g1351	.	.	.	.	Itr13g1279	.	.	.	.	.	.	.	.	Vvi17g0024	.	.	.	.	Itr13g1279	.
Vvi01g1352	.	.	.	.	.	.	.	.	.	.	.	.	.	.	.	.	.	.	.	.
Vvi01g1353	.	.	.	.	.	.	Vvi14g1091	.	.	.	.	.	.	.	.	.	.	.	.	.
Vvi01g1354	.	.	.	.	.	.	.	.	.	.	.	.	.	.	.	.	.	.	.	.
Vvi01g1355	Sly05g1087	.	.	Itr05g0011	Itr13g1278	.	.	.	.	.	.	.	.	Vvi17g0022	Sly05g1087	.	.	Itr05g0011	Itr13g1278	.
Vvi01g1356	.	.	.	.	Itr13g1277	.	.	.	.	.	.	.	.	.	.	.	.	.	.	.
Vvi01g1357	.	.	.	.	.	.	Vvi14g1090	.	.	.	.	.	.	.	.	.	.	.	.	.
Vvi01g1358	.	.	.	.	Itr13g1276	.	Vvi14g1088	.	.	.	.	Itr13g1276	.	Vvi17g0019	.	.	.	.	Itr13g1276	.
Vvi01g1359	.	.	.	.	Itr13g1275	.	.	.	.	.	.	.	.	.	.	.	.	.	.	.
Vvi01g1360	Sly05g1082	.	.	.	Itr13g1274	.	.	.	.	.	.	.	.	Vvi17g0016	Sly05g1082	.	.	.	Itr13g1274	.
Vvi01g1361	.	.	.	Itr05g0010	.	.	.	.	.	.	.	.	.	Vvi17g0015	.	.	.	Itr05g0010	.	.
Vvi01g1362	.	.	.	.	Itr13g1273	.	Vvi14g1087	.	.	.	.	Itr13g1273	.	.	.	.	.	.	.	.
Vvi01g1363	.	.	.	.	Itr13g1272	.	.	.	.	.	.	.	.	Vvi17g0011	.	.	.	.	Itr13g1272	.
Vvi01g1364	.	.	.	.	Itr13g1271	.	.	.	.	.	.	.	.	Vvi17g0010	.	.	.	.	Itr13g1271	.
Vvi01g1365	.	.	.	.	Itr13g1270	.	.	.	.	.	.	.	.	.	.	.	.	.	.	.
Vvi01g1366	.	.	.	.	Itr13g1269	.	.	.	.	.	.	.	.	.	.	.	.	.	.	.
Vvi01g1367	.	.	.	.	Itr13g1268	.	.	.	.	.	.	.	.	.	.	.	.	.	.	.
Vvi01g1368	.	.	.	.	.	.	.	.	.	.	.	.	.	.	.	.	.	.	.	.
Vvi01g1369	.	.	.	.	.	.	.	.	.	.	.	.	.	.	.	.	.	.	.	.
Vvi01g1370	.	.	.	.	.	.	.	.	.	.	.	.	.	.	.	.	.	.	.	.
Vvi01g1371	.	.	.	.	Itr13g1267	.	.	.	.	.	.	.	.	.	.	.	.	.	.	.
Vvi01g1372	.	.	.	.	.	.	.	.	.	.	.	.	.	.	.	.	.	.	.	.
Vvi01g1373	.	.	.	.	.	.	.	.	.	.	.	.	.	.	.	.	.	.	.	.
Vvi01g1374	.	.	.	.	.	.	.	.	.	.	.	.	.	.	.	.	.	.	.	.
Vvi01g1375	.	.	.	.	.	.	.	.	.	.	.	.	.	.	.	.	.	.	.	.
Vvi01g1376	.	.	.	.	.	.	.	.	.	.	.	.	.	.	.	.	.	.	.	.
Vvi01g1377	.	.	.	.	.	.	Vvi14g1073	.	.	.	.	.	.	.	.	.	.	.	.	.
Vvi01g1378	.	.	.	.	.	.	Vvi14g1072	.	.	.	.	.	.	.	.	.	.	.	.	.
Vvi01g1379	.	.	.	.	.	.	.	.	.	.	.	.	.	.	.	.	.	.	.	.
Vvi01g1380	.	.	.	.	.	.	.	.	.	.	.	.	.	Vvi17g0005	.	.	.	.	.	.
Vvi01g1381	.	.	.	.	Itr13g1261	.	.	.	.	.	.	.	.	.	.	.	.	.	.	.
Vvi01g1382	.	.	.	.	.	.	Vvi14g1061	.	.	.	.	.	.	.	.	.	.	.	.	.
Vvi01g1383	.	.	.	.	Itr13g1258	.	.	.	.	.	.	.	.	.	.	.	.	.	.	.
Vvi01g1384	.	.	.	.	.	.	.	.	.	.	.	.	.	.	.	.	.	.	.	.
Vvi01g1385	.	.	.	.	Itr13g1257	.	.	.	.	.	.	.	.	.	.	.	.	.	.	.
Vvi01g1386	.	.	.	.	.	.	.	.	.	.	.	.	.	.	.	.	.	.	.	.
Vvi01g1387	.	.	.	.	.	.	.	.	.	.	.	.	.	.	.	.	.	.	.	.
Vvi01g1388	.	.	.	Itr05g0009	.	.	.	.	.	.	.	.	.	.	.	.	.	.	.	.
Vvi01g1389	.	.	.	.	.	.	.	.	.	.	.	.	.	.	.	.	.	.	.	.
Vvi01g1390	.	.	.	.	.	.	.	.	.	.	.	.	.	.	.	.	.	.	.	.
Vvi01g1391	.	.	.	.	.	.	Vvi14g1054	.	.	.	.	.	.	.	.	.	.	.	.	.
Vvi01g1392	.	.	.	.	.	.	.	.	.	.	.	.	.	.	.	.	.	.	.	.
Vvi01g1393	.	.	.	.	.	.	.	.	.	.	.	.	.	.	.	.	.	.	.	.
Vvi01g1394	.	.	.	Itr05g0008	.	.	.	.	.	.	.	.	.	.	.	.	.	.	.	.
Vvi01g1395	.	.	.	Itr05g0007	.	.	.	.	.	.	.	.	.	.	.	.	.	.	.	.
Vvi01g1396	.	.	.	.	.	.	.	.	.	.	.	.	.	.	.	.	.	.	.	.
Vvi01g1397	.	.	.	.	.	.	.	.	.	.	.	.	.	.	.	.	.	.	.	.
Vvi01g1398	.	.	.	.	.	.	.	.	.	.	.	.	.	.	.	.	.	.	.	.
Vvi01g1399	.	.	.	.	.	.	.	.	.	.	.	.	.	.	.	.	.	.	.	.
Vvi01g1400	.	.	.	.	.	.	.	.	.	.	.	.	.	.	.	.	.	.	.	.
Vvi01g1401	.	.	.	.	.	.	.	.	.	.	.	.	.	.	.	.	.	.	.	.
Vvi01g1402	.	.	.	.	.	.	.	.	.	.	.	.	.	.	.	.	.	.	.	.
Vvi01g1403	.	.	.	.	.	.	.	.	.	.	.	.	.	.	.	.	.	.	.	.
Vvi01g1404	.	.	.	Itr05g0006	.	.	.	.	.	.	.	.	.	.	.	.	.	.	.	.
Vvi01g1405	.	.	.	.	.	.	.	.	.	.	.	.	.	.	.	.	.	.	.	.
Vvi01g1406	.	.	.	.	.	.	.	.	.	.	.	.	.	.	.	.	.	.	.	.
Vvi02g0001	.	.	Sly12g1489	.	.	Itr12g1415	.	.	.	.	.	.	.	.	.	.	.	.	.	.
Vvi02g0002	.	.	.	.	.	.	.	.	.	.	.	.	.	.	.	.	.	.	.	.
Vvi02g0003	.	.	.	.	.	.	.	.	.	.	.	.	.	.	.	.	.	.	.	.
Vvi02g0004	.	.	.	.	.	.	.	.	.	.	.	.	.	.	.	.	.	.	.	.
Vvi02g0005	.	.	.	Itr08g0756	.	.	Vvi15g0849	.	.	.	Itr08g0756	.	.	.	.	.	.	.	.	.
Vvi02g0006	.	.	.	.	.	.	.	.	.	.	.	.	.	.	.	.	.	.	.	.
Vvi02g0007	.	.	.	.	.	.	.	.	.	.	.	.	.	.	.	.	.	.	.	.
Vvi02g0008	.	.	.	.	.	.	.	.	.	.	.	.	.	.	.	.	.	.	.	.
Vvi02g0009	.	.	.	.	.	.	.	.	.	.	.	.	.	.	.	.	.	.	.	.
Vvi02g0010	.	.	.	.	.	.	.	.	.	.	.	.	.	.	.	.	.	.	.	.
Vvi02g0011	.	.	.	.	.	.	.	.	.	.	.	.	.	.	.	.	.	.	.	.
Vvi02g0012	.	.	.	.	.	.	.	.	.	.	.	.	.	.	.	.	.	.	.	.
Vvi02g0013	Sly08g1945	.	.	.	.	Itr12g1414	.	.	.	.	.	.	.	.	.	.	.	.	.	.
Vvi02g0014	.	.	.	.	.	.	Vvi15g0843	.	.	.	.	.	.	.	.	.	.	.	.	.
Vvi02g0015	Sly08g1947	.	.	.	Itr10g1024	.	.	.	.	.	.	.	.	.	.	.	.	.	.	.
Vvi02g0016	.	.	.	.	.	.	.	.	.	.	.	.	.	.	.	.	.	.	.	.
Vvi02g0017	.	.	.	.	.	Itr12g1413	.	.	.	.	.	.	.	.	.	.	.	.	.	.
Vvi02g0018	Sly08g1948	.	.	Itr08g0756	.	Itr12g1412	.	.	.	.	.	.	.	.	.	.	.	.	.	.
Vvi02g0019	Sly08g1950	.	.	.	Itr10g1025	Itr12g1410	.	.	.	.	.	.	.	.	.	.	.	.	.	.
Vvi02g0020	Sly08g1951	.	.	.	Itr10g1026	.	.	.	.	.	.	.	.	.	.	.	.	.	.	.
Vvi02g0021	Sly08g1952	.	Sly12g1488	.	Itr10g1027	.	.	.	.	.	.	.	.	.	.	.	.	.	.	.
Vvi02g0022	Sly08g1954	.	.	.	Itr10g1031	Itr12g1408	.	.	.	.	.	.	.	.	.	.	.	.	.	.
Vvi02g0023	.	.	.	.	.	.	.	.	.	.	.	.	.	Vvi16g0772	.	.	.	.	.	.
Vvi02g0024	Sly08g1955	.	.	.	Itr10g1032	.	.	.	.	.	.	.	.	.	.	.	.	.	.	.
Vvi02g0025	Sly08g1956	.	.	.	Itr10g1033	Itr12g1405	.	.	.	.	.	.	.	.	.	.	.	.	.	.
Vvi02g0026	Sly08g1958	.	Sly12g1487	.	Itr10g1035	Itr12g1402	.	.	.	.	.	.	.	.	.	.	.	.	.	.
Vvi02g0027	.	.	.	.	.	.	.	.	.	.	.	.	.	.	.	.	.	.	.	.
Vvi02g0028	.	.	.	.	.	.	.	.	.	.	.	.	.	.	.	.	.	.	.	.
Vvi02g0029	.	.	.	.	.	.	.	.	.	.	.	.	.	Vvi16g0782	.	.	.	.	.	.
Vvi02g0030	Sly08g1962	.	.	.	.	.	.	.	.	.	.	.	.	.	.	.	.	.	.	.
Vvi02g0031	Sly08g1963	.	.	.	.	Itr12g1399	.	.	.	.	.	.	.	Vvi16g0786	Sly08g1963	.	.	.	.	Itr12g1399
Vvi02g0032	Sly08g1964	.	.	.	Itr10g1036	.	.	.	.	.	.	.	.	.	.	.	.	.	.	.
Vvi02g0033	.	.	.	.	Itr10g1037	.	.	.	.	.	.	.	.	Vvi16g0790	.	.	.	.	Itr10g1037	.
Vvi02g0034	.	.	.	.	.	.	.	.	.	.	.	.	.	.	.	.	.	.	.	.
Vvi02g0035	.	.	.	.	.	.	.	.	.	.	.	.	.	Vvi16g0791	.	.	.	.	.	.
Vvi02g0036	Sly08g1965	.	.	.	Itr10g1039	Itr12g1397	.	.	.	.	.	.	.	.	.	.	.	.	.	.
Vvi02g0037	Sly08g1967	.	.	.	Itr10g1040	Itr12g1396	.	.	.	.	.	.	.	.	.	.	.	.	.	.
Vvi02g0038	Sly08g1968	.	.	.	Itr10g1041	.	.	.	.	.	.	.	.	.	.	.	.	.	.	.
Vvi02g0039	.	.	.	.	.	Itr12g1395	Vvi15g0837	.	.	.	.	.	Itr12g1395	Vvi16g0796	.	.	.	.	.	Itr12g1395
Vvi02g0040	Sly08g1970	Sly08g0308	Sly12g1485	Itr08g0752	Itr10g1042	Itr12g1394	Vvi15g0836	Sly08g1970	Sly08g0308	Sly12g1485	Itr08g0752	Itr10g1042	Itr12g1394	.	.	.	.	.	.	.
Vvi02g0041	Sly08g1972	.	.	.	.	Itr12g1390	.	.	.	.	.	.	.	.	.	.	.	.	.	.
Vvi02g0042	.	Sly08g0309	.	Itr08g0751	.	.	.	.	.	.	.	.	.	.	.	.	.	.	.	.
Vvi02g0043	Sly08g1973	.	.	.	.	Itr12g1389	.	.	.	.	.	.	.	.	.	.	.	.	.	.
Vvi02g0044	Sly08g1974	.	.	Itr08g0750	.	.	.	.	.	.	.	.	.	.	.	.	.	.	.	.
Vvi02g0045	Sly08g1976	.	.	.	Itr10g1043	Itr12g1388	Vvi15g0833	Sly08g1976	.	.	.	Itr10g1043	Itr12g1388	Vvi16g0815	Sly08g1976	.	.	.	Itr10g1043	Itr12g1388
Vvi02g0046	Sly08g1977	.	.	Itr08g0749	.	.	.	.	.	.	.	.	.	.	.	.	.	.	.	.
Vvi02g0047	Sly08g1979	.	.	.	.	Itr12g1387	.	.	.	.	.	.	.	.	.	.	.	.	.	.
Vvi02g0048	.	.	.	.	.	.	.	.	.	.	.	.	.	Vvi16g0818	.	.	.	.	.	.
Vvi02g0049	.	Sly08g0310	.	Itr08g0747	Itr10g1046	Itr12g1386	Vvi15g0826	.	Sly08g0310	.	Itr08g0747	Itr10g1046	Itr12g1386	.	.	.	.	.	.	.
Vvi02g0050	.	.	.	Itr08g0745	.	.	.	.	.	.	.	.	.	.	.	.	.	.	.	.
Vvi02g0051	.	.	Sly12g1484	.	.	Itr12g1385	.	.	.	.	.	.	.	.	.	.	.	.	.	.
Vvi02g0052	Sly08g1983	.	.	.	.	Itr12g1384	.	.	.	.	.	.	.	.	.	.	.	.	.	.
Vvi02g0053	Sly08g1984	.	.	.	.	Itr12g1383	.	.	.	.	.	.	.	.	.	.	.	.	.	.
Vvi02g0054	.	.	.	.	.	.	.	.	.	.	.	.	.	.	.	.	.	.	.	.
Vvi02g0055	Sly08g1988	.	.	.	Itr10g1048	Itr12g1381	.	.	.	.	.	.	.	.	.	.	.	.	.	.
Vvi02g0056	.	.	.	Itr08g0744	.	.	.	.	.	.	.	.	.	.	.	.	.	.	.	.
Vvi02g0057	Sly08g1989	.	.	Itr08g0743	.	.	.	.	.	.	.	.	.	.	.	.	.	.	.	.
Vvi02g0058	.	.	.	.	.	.	.	.	.	.	.	.	.	.	.	.	.	.	.	.
Vvi02g0059	.	.	.	Itr08g0742	.	.	.	.	.	.	.	.	.	.	.	.	.	.	.	.
Vvi02g0060	.	.	.	.	.	.	.	.	.	.	.	.	.	.	.	.	.	.	.	.
Vvi02g0061	Sly08g1990	.	.	.	.	Itr12g1380	Vvi15g0796	Sly08g1990	.	.	.	.	Itr12g1380	Vvi16g0833	Sly08g1990	.	.	.	.	Itr12g1380
Vvi02g0062	.	.	.	.	.	.	.	.	.	.	.	.	.	.	.	.	.	.	.	.
Vvi02g0063	Sly08g1991	.	.	Itr08g0739	.	.	.	.	.	.	.	.	.	Vvi16g0838	Sly08g1991	.	.	Itr08g0739	.	.
Vvi02g0064	.	.	.	.	.	.	.	.	.	.	.	.	.	.	.	.	.	.	.	.
Vvi02g0065	Sly08g1992	.	.	.	.	Itr12g1379	.	.	.	.	.	.	.	Vvi16g0841	Sly08g1992	.	.	.	.	Itr12g1379
Vvi02g0066	.	.	.	.	.	.	.	.	.	.	.	.	.	.	.	.	.	.	.	.
Vvi02g0067	.	Sly08g0313	.	.	.	Itr12g1378	.	.	.	.	.	.	.	.	.	.	.	.	.	.
Vvi02g0068	.	.	.	.	Itr10g1049	.	.	.	.	.	.	.	.	.	.	.	.	.	.	.
Vvi02g0069	Sly08g1993	Sly08g0314	.	Itr08g0738	Itr10g1050	.	.	.	.	.	.	.	.	Vvi16g0865	Sly08g1993	Sly08g0314	.	Itr08g0738	Itr10g1050	.
Vvi02g0070	Sly08g1995	.	.	.	Itr10g1051	.	.	.	.	.	.	.	.	.	.	.	.	.	.	.
Vvi02g0071	Sly08g1996	.	.	.	Itr10g1052	Itr12g1373	.	.	.	.	.	.	.	.	.	.	.	.	.	.
Vvi02g0072	.	.	.	.	.	.	.	.	.	.	.	.	.	.	.	.	.	.	.	.
Vvi02g0073	.	.	.	.	.	.	.	.	.	.	.	.	.	.	.	.	.	.	.	.
Vvi02g0074	.	Sly08g0315	.	.	.	.	.	.	.	.	.	.	.	.	.	.	.	.	.	.
Vvi02g0075	.	.	.	Itr08g0737	Itr10g1054	.	.	.	.	.	.	.	.	.	.	.	.	.	.	.
Vvi02g0076	.	Sly08g0316	.	.	.	.	.	.	.	.	.	.	.	.	.	.	.	.	.	.
Vvi02g0077	Sly08g1999	.	Sly12g1483	Itr08g0736	.	Itr12g1372	.	.	.	.	.	.	.	.	.	.	.	.	.	.
Vvi02g0078	Sly08g2000	.	.	.	.	.	.	.	.	.	.	.	.	.	.	.	.	.	.	.
Vvi02g0079	.	.	.	Itr08g0735	.	.	Vvi15g0778	.	.	.	Itr08g0735	.	.	.	.	.	.	.	.	.
Vvi02g0080	Sly08g2001	.	.	Itr08g0734	Itr10g1055	.	Vvi15g0777	Sly08g2001	.	.	Itr08g0734	Itr10g1055	.	.	.	.	.	.	.	.
Vvi02g0081	.	.	Sly12g1482	.	Itr10g1056	.	.	.	.	.	.	.	.	.	.	.	.	.	.	.
Vvi02g0082	.	.	.	.	.	.	.	.	.	.	.	.	.	.	.	.	.	.	.	.
Vvi02g0083	Sly08g2002	.	Sly12g1481	Itr08g0732	.	Itr12g1371	Vvi15g0776	Sly08g2002	.	Sly12g1481	Itr08g0732	.	Itr12g1371	.	.	.	.	.	.	.
Vvi02g0084	.	.	.	.	.	.	.	.	.	.	.	.	.	Vvi16g0874	.	.	.	.	.	.
Vvi02g0085	.	.	.	.	.	.	.	.	.	.	.	.	.	.	.	.	.	.	.	.
Vvi02g0086	.	.	.	.	.	.	.	.	.	.	.	.	.	.	.	.	.	.	.	.
Vvi02g0087	.	.	.	.	.	.	.	.	.	.	.	.	.	.	.	.	.	.	.	.
Vvi02g0088	.	.	.	.	.	.	.	.	.	.	.	.	.	.	.	.	.	.	.	.
Vvi02g0089	.	.	.	.	.	.	.	.	.	.	.	.	.	.	.	.	.	.	.	.
Vvi02g0090	.	.	.	.	.	.	.	.	.	.	.	.	.	.	.	.	.	.	.	.
Vvi02g0091	.	.	.	.	.	.	.	.	.	.	.	.	.	.	.	.	.	.	.	.
Vvi02g0092	.	.	.	.	.	.	.	.	.	.	.	.	.	.	.	.	.	.	.	.
Vvi02g0093	Sly08g2006	.	.	.	Itr10g1058	.	.	.	.	.	.	.	.	.	.	.	.	.	.	.
Vvi02g0094	Sly08g2008	Sly08g0317	Sly12g1478	Itr08g0731	.	Itr12g1369	.	.	.	.	.	.	.	.	.	.	.	.	.	.
Vvi02g0095	Sly08g2009	.	.	.	Itr10g1059	.	.	.	.	.	.	.	.	.	.	.	.	.	.	.
Vvi02g0096	.	.	.	.	.	Itr12g1367	Vvi15g0772	.	.	.	.	.	Itr12g1367	.	.	.	.	.	.	.
Vvi02g0097	Sly08g2010	.	.	.	.	Itr12g1366	Vvi15g0771	Sly08g2010	.	.	.	.	Itr12g1366	.	.	.	.	.	.	.
Vvi02g0098	Sly08g2011	.	.	Itr08g0729	Itr10g1060	Itr12g1365	.	.	.	.	.	.	.	Vvi16g0887	Sly08g2011	.	.	Itr08g0729	Itr10g1060	Itr12g1365
Vvi02g0099	Sly08g2012	Sly08g0318	Sly12g1477	.	Itr10g1061	.	Vvi15g0769	Sly08g2012	Sly08g0318	Sly12g1477	.	Itr10g1061	.	.	.	.	.	.	.	.
Vvi02g0100	.	.	.	.	.	.	.	.	.	.	.	.	.	.	.	.	.	.	.	.
Vvi02g0101	.	.	.	.	.	.	.	.	.	.	.	.	.	.	.	.	.	.	.	.
Vvi02g0102	.	.	.	.	.	.	.	.	.	.	.	.	.	.	.	.	.	.	.	.
Vvi02g0103	.	.	.	.	.	.	.	.	.	.	.	.	.	.	.	.	.	.	.	.
Vvi02g0104	Sly08g2016	Sly08g0320	.	Itr08g0726	Itr10g1063	.	Vvi15g0761	Sly08g2016	Sly08g0320	.	Itr08g0726	Itr10g1063	.	.	.	.	.	.	.	.
Vvi02g0105	Sly08g2017	.	.	.	.	Itr12g1363	Vvi15g0760	Sly08g2017	.	.	.	.	Itr12g1363	.	.	.	.	.	.	.
Vvi02g0106	.	.	.	.	.	.	.	.	.	.	.	.	.	.	.	.	.	.	.	.
Vvi02g0107	.	.	Sly12g1475	.	.	.	.	.	.	.	.	.	.	.	.	.	.	.	.	.
Vvi02g0108	Sly08g2019	Sly08g0322	Sly12g1474	.	.	Itr12g1362	.	.	.	.	.	.	.	.	.	.	.	.	.	.
Vvi02g0109	Sly08g2020	.	.	.	.	.	Vvi15g0759	Sly08g2020	.	.	.	.	.	.	.	.	.	.	.	.
Vvi02g0110	Sly08g2021	.	.	Itr08g0725	Itr10g1069	.	Vvi15g0757	Sly08g2021	.	.	Itr08g0725	Itr10g1069	.	.	.	.	.	.	.	.
Vvi02g0111	Sly08g2023	.	.	.	.	Itr12g1360	Vvi15g0755	Sly08g2023	.	.	.	.	Itr12g1360	.	.	.	.	.	.	.
Vvi02g0112	.	.	.	.	.	.	.	.	.	.	.	.	.	.	.	.	.	.	.	.
Vvi02g0113	Sly08g2024	.	.	.	Itr10g1075	Itr12g1359	.	.	.	.	.	.	.	.	.	.	.	.	.	.
Vvi02g0114	Sly08g2025	.	.	.	.	Itr12g1358	.	.	.	.	.	.	.	.	.	.	.	.	.	.
Vvi02g0115	.	.	.	.	.	.	Vvi15g0752	.	.	.	.	.	.	.	.	.	.	.	.	.
Vvi02g0116	Sly08g2027	.	.	.	.	Itr12g1357	.	.	.	.	.	.	.	.	.	.	.	.	.	.
Vvi02g0117	.	Sly08g0323	.	.	.	Itr12g1353	Vvi15g0749	.	Sly08g0323	.	.	.	Itr12g1353	.	.	.	.	.	.	.
Vvi02g0118	Sly08g2028	Sly08g0324	.	.	Itr10g1077	Itr12g1352	Vvi15g0747	Sly08g2028	Sly08g0324	.	.	Itr10g1077	Itr12g1352	Vvi16g0895	Sly08g2028	Sly08g0324	.	.	Itr10g1077	Itr12g1352
Vvi02g0119	Sly08g2031	.	.	.	Itr10g1079	.	.	.	.	.	.	.	.	.	.	.	.	.	.	.
Vvi02g0120	Sly08g2032	.	.	.	.	Itr12g1350	.	.	.	.	.	.	.	.	.	.	.	.	.	.
Vvi02g0121	Sly08g2033	.	.	.	Itr10g1080	.	.	.	.	.	.	.	.	.	.	.	.	.	.	.
Vvi02g0122	.	.	.	.	.	.	.	.	.	.	.	.	.	.	.	.	.	.	.	.
Vvi02g0123	Sly08g2034	.	.	Itr08g0723	.	Itr12g1349	.	.	.	.	.	.	.	.	.	.	.	.	.	.
Vvi02g0124	Sly08g2035	.	Sly12g1466	Itr08g0722	.	Itr12g1348	Vvi15g0739	Sly08g2035	.	Sly12g1466	Itr08g0722	.	Itr12g1348	Vvi16g0906	Sly08g2035	.	Sly12g1466	Itr08g0722	.	Itr12g1348
Vvi02g0125	Sly08g2037	.	.	.	.	Itr12g1346	.	.	.	.	.	.	.	.	.	.	.	.	.	.
Vvi02g0126	Sly08g2038	Sly08g0327	.	.	Itr10g1081	Itr12g1345	.	.	.	.	.	.	.	.	.	.	.	.	.	.
Vvi02g0127	Sly08g2039	.	.	.	.	Itr12g1344	.	.	.	.	.	.	.	.	.	.	.	.	.	.
Vvi02g0128	Sly08g2040	.	Sly12g1465	.	Itr10g1082	Itr12g1343	.	.	.	.	.	.	.	.	.	.	.	.	.	.
Vvi02g0129	Sly08g2041	.	.	.	.	.	.	.	.	.	.	.	.	Vvi16g0911	Sly08g2041	.	.	.	.	.
Vvi02g0130	Sly08g2042	.	.	.	.	Itr12g1341	.	.	.	.	.	.	.	.	.	.	.	.	.	.
Vvi02g0131	.	Sly08g0328	.	Itr08g0721	Itr10g1083	.	.	.	.	.	.	.	.	.	.	.	.	.	.	.
Vvi02g0132	Sly08g2043	Sly08g0329	.	Itr08g0720	.	Itr12g1337	.	.	.	.	.	.	.	.	.	.	.	.	.	.
Vvi02g0133	Sly08g2044	.	.	Itr08g0718	.	Itr12g1336	Vvi15g0727	Sly08g2044	.	.	Itr08g0718	.	Itr12g1336	Vvi16g0931	Sly08g2044	.	.	Itr08g0718	.	Itr12g1336
Vvi02g0134	Sly08g2045	.	.	.	Itr10g1084	.	.	.	.	.	.	.	.	.	.	.	.	.	.	.
Vvi02g0135	.	.	.	.	.	.	.	.	.	.	.	.	.	.	.	.	.	.	.	.
Vvi02g0136	.	.	.	.	.	.	.	.	.	.	.	.	.	.	.	.	.	.	.	.
Vvi02g0137	Sly08g2056	.	.	.	.	Itr12g1333	.	.	.	.	.	.	.	.	.	.	.	.	.	.
Vvi02g0138	Sly08g2058	.	Sly12g1463	.	Itr10g1087	Itr12g1332	.	.	.	.	.	.	.	Vvi16g0939	Sly08g2058	.	Sly12g1463	.	Itr10g1087	Itr12g1332
Vvi02g0139	.	.	.	.	.	.	.	.	.	.	.	.	.	.	.	.	.	.	.	.
Vvi02g0140	Sly08g2059	Sly08g0331	.	.	Itr10g1088	Itr12g1331	.	.	.	.	.	.	.	.	.	.	.	.	.	.
Vvi02g0141	.	Sly08g0332	.	.	Itr10g1089	Itr12g1329	.	.	.	.	.	.	.	.	.	.	.	.	.	.
Vvi02g0142	.	.	Sly12g1462	.	Itr10g1090	.	.	.	.	.	.	.	.	.	.	.	.	.	.	.
Vvi02g0143	.	.	.	.	.	.	Vvi15g0710	.	.	.	.	.	.	.	.	.	.	.	.	.
Vvi02g0144	.	.	.	.	.	.	.	.	.	.	.	.	.	.	.	.	.	.	.	.
Vvi02g0145	Sly08g2060	.	Sly12g1461	Itr08g0711	.	Itr12g1328	.	.	.	.	.	.	.	.	.	.	.	.	.	.
Vvi02g0146	.	.	.	.	.	.	Vvi15g0692	.	.	.	.	.	.	.	.	.	.	.	.	.
Vvi02g0147	.	.	.	.	Itr10g1091	.	.	.	.	.	.	.	.	.	.	.	.	.	.	.
Vvi02g0148	Sly08g2061	.	.	.	Itr10g1092	Itr12g1323	.	.	.	.	.	.	.	Vvi16g0949	Sly08g2061	.	.	.	Itr10g1092	Itr12g1323
Vvi02g0149	Sly08g2064	.	.	Itr08g0708	.	.	Vvi15g0689	Sly08g2064	.	.	Itr08g0708	.	.	Vvi16g1073	Sly08g2064	.	.	Itr08g0708	.	.
Vvi02g0150	Sly08g2067	.	.	Itr08g0707	.	Itr12g1322	.	.	.	.	.	.	.	.	.	.	.	.	.	.
Vvi02g0151	.	.	Sly12g1460	Itr08g0706	Itr10g1093	Itr12g1321	.	.	.	.	.	.	.	Vvi16g1071	.	.	Sly12g1460	Itr08g0706	Itr10g1093	Itr12g1321
Vvi02g0152	.	.	.	.	.	.	.	.	.	.	.	.	.	.	.	.	.	.	.	.
Vvi02g0153	.	.	Sly12g1459	.	.	Itr12g1319	.	.	.	.	.	.	.	.	.	.	.	.	.	.
Vvi02g0154	.	.	.	.	.	.	Vvi15g0683	.	.	.	.	.	.	Vvi16g1069	.	.	.	.	.	.
Vvi02g0155	Sly08g2074	.	.	Itr08g0705	.	.	.	.	.	.	.	.	.	.	.	.	.	.	.	.
Vvi02g0156	Sly08g2076	.	.	.	Itr10g1094	Itr12g1317	.	.	.	.	.	.	.	.	.	.	.	.	.	.
Vvi02g0157	Sly08g2077	.	.	.	Itr10g1095	.	.	.	.	.	.	.	.	.	.	.	.	.	.	.
Vvi02g0158	Sly08g2078	.	.	Itr08g0704	.	.	.	.	.	.	.	.	.	.	.	.	.	.	.	.
Vvi02g0159	Sly08g2079	.	.	Itr08g0702	.	.	.	.	.	.	.	.	.	.	.	.	.	.	.	.
Vvi02g0160	Sly08g2080	Sly08g0334	.	Itr08g0701	Itr10g1096	.	.	.	.	.	.	.	.	.	.	.	.	.	.	.
Vvi02g0161	Sly08g2081	.	.	.	Itr10g1097	Itr12g1315	.	.	.	.	.	.	.	.	.	.	.	.	.	.
Vvi02g0162	Sly08g2082	Sly08g0335	.	.	Itr10g1098	Itr12g1311	Vvi15g0675	Sly08g2082	Sly08g0335	.	.	Itr10g1098	Itr12g1311	.	.	.	.	.	.	.
Vvi02g0163	.	.	.	Itr08g0699	.	.	.	.	.	.	.	.	.	.	.	.	.	.	.	.
Vvi02g0164	Sly08g2083	.	.	.	.	.	.	.	.	.	.	.	.	.	.	.	.	.	.	.
Vvi02g0165	.	.	.	.	.	.	.	.	.	.	.	.	.	.	.	.	.	.	.	.
Vvi02g0166	Sly08g2084	.	.	.	.	.	.	.	.	.	.	.	.	.	.	.	.	.	.	.
Vvi02g0167	.	.	.	.	.	.	.	.	.	.	.	.	.	.	.	.	.	.	.	.
Vvi02g0168	.	.	.	.	.	.	.	.	.	.	.	.	.	.	.	.	.	.	.	.
Vvi02g0169	.	.	.	.	.	.	.	.	.	.	.	.	.	.	.	.	.	.	.	.
Vvi02g0170	.	.	.	.	.	.	.	.	.	.	.	.	.	.	.	.	.	.	.	.
Vvi02g0171	Sly08g2085	.	.	.	.	.	.	.	.	.	.	.	.	.	.	.	.	.	.	.
Vvi02g0172	.	.	.	.	.	.	.	.	.	.	.	.	.	.	.	.	.	.	.	.
Vvi02g0173	.	.	.	.	.	.	.	.	.	.	.	.	.	.	.	.	.	.	.	.
Vvi02g0174	.	.	.	.	.	.	.	.	.	.	.	.	.	.	.	.	.	.	.	.
Vvi02g0175	.	.	.	.	.	.	.	.	.	.	.	.	.	.	.	.	.	.	.	.
Vvi02g0176	.	.	.	.	.	.	.	.	.	.	.	.	.	.	.	.	.	.	.	.
Vvi02g0177	Sly08g2086	.	.	.	.	.	.	.	.	.	.	.	.	.	.	.	.	.	.	.
Vvi02g0178	.	.	.	.	.	.	.	.	.	.	.	.	.	.	.	.	.	.	.	.
Vvi02g0179	.	.	.	.	.	.	.	.	.	.	.	.	.	.	.	.	.	.	.	.
Vvi02g0180	.	.	.	.	.	.	.	.	.	.	.	.	.	.	.	.	.	.	.	.
Vvi02g0181	.	.	.	.	.	.	.	.	.	.	.	.	.	.	.	.	.	.	.	.
Vvi02g0182	.	.	.	.	.	.	.	.	.	.	.	.	.	.	.	.	.	.	.	.
Vvi02g0183	.	.	.	.	.	.	.	.	.	.	.	.	.	.	.	.	.	.	.	.
Vvi02g0184	.	.	.	.	.	Itr12g1309	.	.	.	.	.	.	.	.	.	.	.	.	.	.
Vvi02g0185	Sly08g2087	.	.	.	Itr10g1099	Itr12g1308	.	.	.	.	.	.	.	.	.	.	.	.	.	.
Vvi02g0186	Sly08g2088	.	.	.	Itr10g1100	.	.	.	.	.	.	.	.	.	.	.	.	.	.	.
Vvi02g0187	Sly08g2089	.	.	.	Itr10g1101	Itr12g1306	.	.	.	.	.	.	.	Vvi16g1059	Sly08g2089	.	.	.	Itr10g1101	Itr12g1306
Vvi02g0188	.	.	.	.	.	.	.	.	.	.	.	.	.	.	.	.	.	.	.	.
Vvi02g0189	Sly08g2090	.	.	.	.	Itr12g1305	.	.	.	.	.	.	.	.	.	.	.	.	.	.
Vvi02g0190	.	Sly08g0337	.	.	.	Itr12g1302	.	.	.	.	.	.	.	.	.	.	.	.	.	.
Vvi02g0191	Sly08g2092	.	.	.	Itr10g1102	.	.	.	.	.	.	.	.	.	.	.	.	.	.	.
Vvi02g0192	Sly08g2094	.	Sly12g1457	Itr08g0693	.	Itr12g1300	.	.	.	.	.	.	.	.	.	.	.	.	.	.
Vvi02g0193	.	Sly08g0341	.	.	Itr10g1103	Itr12g1299	Vvi15g0668	.	Sly08g0341	.	.	Itr10g1103	Itr12g1299	.	.	.	.	.	.	.
Vvi02g0194	.	.	.	.	.	.	.	.	.	.	.	.	.	.	.	.	.	.	.	.
Vvi02g0195	.	.	.	.	.	.	.	.	.	.	.	.	.	.	.	.	.	.	.	.
Vvi02g0196	Sly08g2097	.	.	.	Itr10g1104	.	.	.	.	.	.	.	.	.	.	.	.	.	.	.
Vvi02g0197	.	.	.	.	.	.	.	.	.	.	.	.	.	.	.	.	.	.	.	.
Vvi02g0198	Sly08g2098	.	.	.	.	Itr12g1296	.	.	.	.	.	.	.	Vvi16g1045	Sly08g2098	.	.	.	.	Itr12g1296
Vvi02g0199	Sly08g2099	.	.	.	Itr10g1105	.	.	.	.	.	.	.	.	.	.	.	.	.	.	.
Vvi02g0200	Sly08g2101	.	.	.	.	.	.	.	.	.	.	.	.	.	.	.	.	.	.	.
Vvi02g0201	Sly08g2102	.	.	Itr08g0692	.	.	.	.	.	.	.	.	.	.	.	.	.	.	.	.
Vvi02g0202	.	.	.	.	.	.	.	.	.	.	.	.	.	.	.	.	.	.	.	.
Vvi02g0203	Sly08g2103	.	.	.	Itr10g1106	Itr12g1295	.	.	.	.	.	.	.	.	.	.	.	.	.	.
Vvi02g0204	Sly08g2104	.	.	.	.	Itr12g1293	.	.	.	.	.	.	.	.	.	.	.	.	.	.
Vvi02g0205	.	.	.	.	.	.	.	.	.	.	.	.	.	.	.	.	.	.	.	.
Vvi02g0206	.	.	.	.	.	.	.	.	.	.	.	.	.	.	.	.	.	.	.	.
Vvi02g0207	.	.	.	.	.	.	.	.	.	.	.	.	.	.	.	.	.	.	.	.
Vvi02g0208	Sly08g2106	Sly08g0343	.	.	Itr10g1113	Itr12g1289	Vvi15g0661	Sly08g2106	Sly08g0343	.	.	Itr10g1113	Itr12g1289	Vvi16g1040	Sly08g2106	Sly08g0343	.	.	Itr10g1113	Itr12g1289
Vvi02g0209	Sly08g2107	Sly08g0344	.	Itr08g0690	.	Itr12g1288	Vvi15g0660	Sly08g2107	Sly08g0344	.	Itr08g0690	.	Itr12g1288	Vvi16g1037	Sly08g2107	Sly08g0344	.	Itr08g0690	.	Itr12g1288
Vvi02g0210	Sly08g2108	.	Sly12g1456	Itr08g0689	.	Itr12g1287	Vvi15g0659	Sly08g2108	.	Sly12g1456	Itr08g0689	.	Itr12g1287	.	.	.	.	.	.	.
Vvi02g0211	.	.	.	.	.	.	.	.	.	.	.	.	.	.	.	.	.	.	.	.
Vvi02g0212	.	.	.	.	.	.	.	.	.	.	.	.	.	.	.	.	.	.	.	.
Vvi02g0213	.	.	.	.	.	.	.	.	.	.	.	.	.	.	.	.	.	.	.	.
Vvi02g0214	.	.	.	.	.	.	.	.	.	.	.	.	.	.	.	.	.	.	.	.
Vvi02g0215	Sly08g2109	.	.	.	Itr10g1114	Itr12g1285	.	.	.	.	.	.	.	.	.	.	.	.	.	.
Vvi02g0216	Sly08g2110	.	.	.	Itr10g1115	.	Vvi15g0658	Sly08g2110	.	.	.	Itr10g1115	.	.	.	.	.	.	.	.
Vvi02g0217	Sly08g2111	.	.	.	Itr10g1116	.	.	.	.	.	.	.	.	.	.	.	.	.	.	.
Vvi02g0218	Sly08g2112	Sly08g0345	.	.	.	Itr12g1279	.	.	.	.	.	.	.	.	.	.	.	.	.	.
Vvi02g0219	Sly08g2113	.	.	.	Itr10g1118	.	Vvi15g0655	Sly08g2113	.	.	.	Itr10g1118	.	.	.	.	.	.	.	.
Vvi02g0220	.	Sly08g0346	.	.	Itr10g1119	.	Vvi15g0653	.	Sly08g0346	.	.	Itr10g1119	.	Vvi16g1034	.	Sly08g0346	.	.	Itr10g1119	.
Vvi02g0221	.	.	.	.	.	.	.	.	.	.	.	.	.	.	.	.	.	.	.	.
Vvi02g0222	Sly08g2114	.	.	.	Itr10g1122	.	.	.	.	.	.	.	.	Vvi16g1030	Sly08g2114	.	.	.	Itr10g1122	.
Vvi02g0223	.	.	.	.	.	Itr12g1278	.	.	.	.	.	.	.	.	.	.	.	.	.	.
Vvi02g0224	.	.	.	.	Itr10g1123	Itr12g1277	.	.	.	.	.	.	.	.	.	.	.	.	.	.
Vvi02g0225	.	.	.	.	.	.	.	.	.	.	.	.	.	Vvi16g1026	.	.	.	.	.	.
Vvi02g0226	.	.	.	.	.	Itr12g1275	.	.	.	.	.	.	.	.	.	.	.	.	.	.
Vvi02g0227	Sly08g2115	.	.	.	Itr10g1124	.	.	.	.	.	.	.	.	.	.	.	.	.	.	.
Vvi02g0228	.	.	.	.	.	.	.	.	.	.	.	.	.	.	.	.	.	.	.	.
Vvi02g0229	Sly08g2117	.	.	Itr08g0687	.	.	.	.	.	.	.	.	.	.	.	.	.	.	.	.
Vvi02g0230	Sly08g2118	Sly08g0349	.	.	.	Itr12g1274	.	.	.	.	.	.	.	.	.	.	.	.	.	.
Vvi02g0231	.	.	.	.	.	.	.	.	.	.	.	.	.	Vvi16g1021	.	.	.	.	.	.
Vvi02g0232	Sly08g2120	.	.	Itr08g0686	.	.	.	.	.	.	.	.	.	.	.	.	.	.	.	.
Vvi02g0233	Sly08g2121	.	.	.	.	Itr12g1271	.	.	.	.	.	.	.	.	.	.	.	.	.	.
Vvi02g0234	.	.	.	.	.	Itr12g1270	.	.	.	.	.	.	.	Vvi16g1018	.	.	.	.	.	Itr12g1270
Vvi02g0235	.	.	.	.	.	.	.	.	.	.	.	.	.	.	.	.	.	.	.	.
Vvi02g0236	Sly08g2123	.	.	.	.	.	.	.	.	.	.	.	.	.	.	.	.	.	.	.
Vvi02g0237	Sly08g2124	.	.	.	.	Itr12g1269	.	.	.	.	.	.	.	.	.	.	.	.	.	.
Vvi02g0238	.	.	.	.	.	.	Vvi15g0642	.	.	.	.	.	.	.	.	.	.	.	.	.
Vvi02g0239	.	.	.	.	.	.	.	.	.	.	.	.	.	.	.	.	.	.	.	.
Vvi02g0240	Sly08g2127	.	.	.	.	Itr12g1266	Vvi15g0640	Sly08g2127	.	.	.	.	Itr12g1266	Vvi16g1014	Sly08g2127	.	.	.	.	Itr12g1266
Vvi02g0241	.	.	.	.	.	.	.	.	.	.	.	.	.	.	.	.	.	.	.	.
Vvi02g0242	Sly08g2130	Sly08g0352	.	Itr08g0684	.	Itr12g1264	Vvi15g0637	Sly08g2130	Sly08g0352	.	Itr08g0684	.	Itr12g1264	.	.	.	.	.	.	.
Vvi02g0243	Sly08g2133	Sly08g0353	.	.	Itr10g1129	Itr12g1263	.	.	.	.	.	.	.	.	.	.	.	.	.	.
Vvi02g0244	.	Sly08g0354	.	.	Itr10g1130	.	.	.	.	.	.	.	.	.	.	.	.	.	.	.
Vvi02g0245	.	Sly08g0355	.	.	.	Itr12g1260	.	.	.	.	.	.	.	.	.	.	.	.	.	.
Vvi02g0246	Sly08g2136	.	.	.	Itr10g1133	Itr12g1259	.	.	.	.	.	.	.	.	.	.	.	.	.	.
Vvi02g0247	Sly08g1959	Sly08g0356	.	.	.	Itr12g1255	.	.	.	.	.	.	.	.	.	.	.	.	.	.
Vvi02g0248	Sly08g2138	.	.	Itr08g0683	.	Itr12g1254	.	.	.	.	.	.	.	.	.	.	.	.	.	.
Vvi02g0249	Sly08g2139	.	.	.	Itr10g1134	.	.	.	.	.	.	.	.	Vvi16g1006	Sly08g2139	.	.	.	Itr10g1134	.
Vvi02g0250	Sly08g2140	.	.	Itr08g0682	.	Itr12g1253	Vvi15g0624	Sly08g2140	.	.	Itr08g0682	.	Itr12g1253	Vvi16g1005	Sly08g2140	.	.	Itr08g0682	.	Itr12g1253
Vvi02g0251	Sly08g2143	.	.	Itr08g0677	.	.	.	.	.	.	.	.	.	.	.	.	.	.	.	.
Vvi02g0252	.	Sly08g0357	.	Itr08g0676	Itr10g1135	.	Vvi15g0622	.	Sly08g0357	.	Itr08g0676	Itr10g1135	.	.	.	.	.	.	.	.
Vvi02g0253	.	.	.	.	Itr10g1136	.	Vvi15g0621	.	.	.	.	Itr10g1136	.	.	.	.	.	.	.	.
Vvi02g0254	Sly08g2144	Sly08g0308	.	.	Itr10g1137	Itr12g1248	.	.	.	.	.	.	.	Vvi16g0759	Sly08g2144	Sly08g0308	.	.	Itr10g1137	Itr12g1248
Vvi02g0255	.	.	.	Itr08g0675	Itr10g1138	.	.	.	.	.	.	.	.	Vvi16g1002	.	.	.	Itr08g0675	Itr10g1138	.
Vvi02g0256	Sly08g2146	.	.	.	Itr10g1139	.	.	.	.	.	.	.	.	.	.	.	.	.	.	.
Vvi02g0257	Sly08g2147	.	.	Itr08g0674	.	Itr12g1246	.	.	.	.	.	.	.	.	.	.	.	.	.	.
Vvi02g0258	Sly08g2148	.	Sly12g1454	.	Itr10g1140	Itr12g1245	.	.	.	.	.	.	.	.	.	.	.	.	.	.
Vvi02g0259	.	.	.	.	.	.	Vvi15g0618	.	.	.	.	.	.	Vvi16g0998	.	.	.	.	.	.
Vvi02g0260	Sly08g2149	.	.	Itr08g0673	.	.	Vvi15g0617	Sly08g2149	.	.	Itr08g0673	.	.	.	.	.	.	.	.	.
Vvi02g0261	.	.	.	.	.	.	.	.	.	.	.	.	.	.	.	.	.	.	.	.
Vvi02g0262	.	.	.	.	.	.	.	.	.	.	.	.	.	.	.	.	.	.	.	.
Vvi02g0263	.	.	.	.	.	.	.	.	.	.	.	.	.	.	.	.	.	.	.	.
Vvi02g0264	Sly08g2150	.	.	.	Itr10g1142	Itr12g1244	.	.	.	.	.	.	.	.	.	.	.	.	.	.
Vvi02g0265	Sly08g2151	.	.	.	Itr10g1143	.	.	.	.	.	.	.	.	.	.	.	.	.	.	.
Vvi02g0266	.	.	.	.	.	.	.	.	.	.	.	.	.	.	.	.	.	.	.	.
Vvi02g0267	.	.	.	.	.	.	.	.	.	.	.	.	.	Vvi16g0993	.	.	.	.	.	.
Vvi02g0268	Sly08g2152	.	.	.	Itr10g1145	.	.	.	.	.	.	.	.	.	.	.	.	.	.	.
Vvi02g0269	.	.	.	.	Itr10g1146	Itr12g1240	.	.	.	.	.	.	.	.	.	.	.	.	.	.
Vvi02g0270	.	.	.	.	.	.	Vvi15g0606	.	.	.	.	.	.	Vvi16g0984	.	.	.	.	.	.
Vvi02g0271	.	.	.	.	.	.	Vvi15g0605	.	.	.	.	.	.	Vvi16g0983	.	.	.	.	.	.
Vvi02g0272	.	.	.	.	.	.	.	.	.	.	.	.	.	.	.	.	.	.	.	.
Vvi02g0273	.	.	.	.	.	.	.	.	.	.	.	.	.	.	.	.	.	.	.	.
Vvi02g0274	.	.	.	.	.	.	Vvi15g0602	.	.	.	.	.	.	.	.	.	.	.	.	.
Vvi02g0275	Sly08g2154	Sly08g0360	Sly12g1453	Itr08g0671	Itr10g1147	.	Vvi15g0599	Sly08g2154	Sly08g0360	Sly12g1453	Itr08g0671	Itr10g1147	.	.	.	.	.	.	.	.
Vvi02g0276	Sly08g2155	.	.	.	Itr10g1148	.	.	.	.	.	.	.	.	.	.	.	.	.	.	.
Vvi02g0277	Sly08g2156	Sly08g0361	.	.	Itr10g1149	.	Vvi15g0596	Sly08g2156	Sly08g0361	.	.	Itr10g1149	.	.	.	.	.	.	.	.
Vvi02g0278	.	.	Sly12g1452	.	.	.	.	.	.	.	.	.	.	.	.	.	.	.	.	.
Vvi02g0279	.	.	.	.	Itr10g1150	.	Vvi15g0587	.	.	.	.	Itr10g1150	.	Vvi16g0974	.	.	.	.	Itr10g1150	.
Vvi02g0280	.	.	.	Itr08g0669	.	.	.	.	.	.	.	.	.	.	.	.	.	.	.	.
Vvi02g0281	.	.	.	.	.	.	.	.	.	.	.	.	.	.	.	.	.	.	.	.
Vvi02g0282	.	Sly08g0363	.	.	.	.	.	.	.	.	.	.	.	.	.	.	.	.	.	.
Vvi02g0283	.	.	.	.	.	Itr12g1197	.	.	.	.	.	.	.	.	.	.	.	.	.	.
Vvi02g0284	.	.	.	.	.	.	.	.	.	.	.	.	.	.	.	.	.	.	.	.
Vvi02g0285	.	.	.	Itr08g0668	.	.	.	.	.	.	.	.	.	.	.	.	.	.	.	.
Vvi02g0286	.	.	.	.	.	Itr12g1196	.	.	.	.	.	.	.	.	.	.	.	.	.	.
Vvi02g0287	.	.	.	.	.	Itr12g1194	.	.	.	.	.	.	.	.	.	.	.	.	.	.
Vvi02g0288	.	.	.	.	.	.	.	.	.	.	.	.	.	.	.	.	.	.	.	.
Vvi02g0289	.	.	.	.	.	.	.	.	.	.	.	.	.	.	.	.	.	.	.	.
Vvi02g0290	.	.	.	.	.	.	.	.	.	.	.	.	.	.	.	.	.	.	.	.
Vvi02g0291	.	.	.	.	Itr10g1152	.	.	.	.	.	.	.	.	.	.	.	.	.	.	.
Vvi02g0292	.	.	.	.	.	.	.	.	.	.	.	.	.	.	.	.	.	.	.	.
Vvi02g0293	.	.	.	.	.	.	.	.	.	.	.	.	.	.	.	.	.	.	.	.
Vvi02g0294	.	Sly08g0366	.	Itr08g0665	.	.	Vvi15g0560	.	Sly08g0366	.	Itr08g0665	.	.	.	.	.	.	.	.	.
Vvi02g0295	.	.	.	.	.	.	.	.	.	.	.	.	.	.	.	.	.	.	.	.
Vvi02g0296	.	.	.	.	.	.	.	.	.	.	.	.	.	.	.	.	.	.	.	.
Vvi02g0297	Sly08g1958	.	Sly12g1487	.	.	.	.	.	.	.	.	.	.	.	.	.	.	.	.	.
Vvi02g0298	.	.	.	.	.	.	.	.	.	.	.	.	.	.	.	.	.	.	.	.
Vvi02g0299	.	.	.	.	.	.	.	.	.	.	.	.	.	.	.	.	.	.	.	.
Vvi02g0300	.	.	.	Itr08g0663	Itr10g1153	.	.	.	.	.	.	.	.	.	.	.	.	.	.	.
Vvi02g0301	.	.	.	.	.	.	.	.	.	.	.	.	.	.	.	.	.	.	.	.
Vvi02g0302	Sly08g1941	.	.	.	.	.	.	.	.	.	.	.	.	.	.	.	.	.	.	.
Vvi02g0303	Sly08g1940	.	.	.	.	.	.	.	.	.	.	.	.	Vvi16g0757	Sly08g1940	.	.	.	.	.
Vvi02g0304	Sly08g1939	Sly08g0305	.	Itr08g0012	Itr09g2241	.	.	.	.	.	.	.	.	Vvi16g0756	Sly08g1939	Sly08g0305	.	Itr08g0012	Itr09g2241	.
Vvi02g0305	Sly08g1938	.	.	.	.	.	Vvi15g0849	Sly08g1938	.	.	.	.	.	.	.	.	.	.	.	.
Vvi02g0306	.	.	.	.	.	.	.	.	.	.	.	.	.	.	.	.	.	.	.	.
Vvi02g0307	.	.	.	.	.	.	.	.	.	.	.	.	.	.	.	.	.	.	.	.
Vvi02g0308	.	.	.	.	.	.	.	.	.	.	.	.	.	.	.	.	.	.	.	.
Vvi02g0309	Sly08g1937	.	.	Itr08g0013	.	.	.	.	.	.	.	.	.	Vvi16g0755	Sly08g1937	.	.	Itr08g0013	.	.
Vvi02g0310	Sly08g1936	Sly08g0304	.	.	Itr09g2242	.	.	.	.	.	.	.	.	Vvi16g0752	Sly08g1936	Sly08g0304	.	.	Itr09g2242	.
Vvi02g0311	Sly08g1935	Sly08g0303	Sly12g1489	.	.	.	Vvi15g0852	Sly08g1935	Sly08g0303	Sly12g1489	.	.	.	.	.	.	.	.	.	.
Vvi02g0312	Sly08g1934	.	.	.	.	.	Vvi15g0856	Sly08g1934	.	.	.	.	.	.	.	.	.	.	.	.
Vvi02g0313	Sly08g1933	.	.	Itr08g0014	.	.	.	.	.	.	.	.	.	.	.	.	.	.	.	.
Vvi02g0314	Sly08g1932	.	.	.	.	.	Vvi15g0859	Sly08g1932	.	.	.	.	.	.	.	.	.	.	.	.
Vvi02g0315	Sly08g1931	.	.	.	Itr09g2244	.	.	.	.	.	.	.	.	.	.	.	.	.	.	.
Vvi02g0316	.	.	.	.	.	.	Vvi15g0864	.	.	.	.	.	.	Vvi16g0739	.	.	.	.	.	.
Vvi02g0317	Sly08g1930	.	.	.	Itr09g2245	.	Vvi15g0865	Sly08g1930	.	.	.	Itr09g2245	.	.	.	.	.	.	.	.
Vvi02g0318	Sly08g1929	.	.	.	.	.	.	.	.	.	.	.	.	.	.	.	.	.	.	.
Vvi02g0319	.	.	.	.	.	.	.	.	.	.	.	.	.	.	.	.	.	.	.	.
Vvi02g0320	Sly08g1928	.	.	.	Itr09g2246	.	.	.	.	.	.	.	.	.	.	.	.	.	.	.
Vvi02g0321	Sly08g1924	.	.	.	Itr09g2248	.	.	.	.	.	.	.	.	.	.	.	.	.	.	.
Vvi02g0322	Sly08g1923	.	.	Itr08g0015	Itr09g2249	.	.	.	.	.	.	.	.	.	.	.	.	.	.	.
Vvi02g0323	Sly08g1920	.	.	.	Itr09g2250	.	.	.	.	.	.	.	.	.	.	.	.	.	.	.
Vvi02g0324	Sly08g1918	.	.	.	Itr09g2251	.	.	.	.	.	.	.	.	.	.	.	.	.	.	.
Vvi02g0325	.	.	.	.	.	.	.	.	.	.	.	.	.	.	.	.	.	.	.	.
Vvi02g0326	.	.	.	.	.	.	Vvi15g0893	.	.	.	.	.	.	.	.	.	.	.	.	.
Vvi02g0327	Sly08g1917	.	.	Itr08g0800	.	.	.	.	.	.	.	.	.	.	.	.	.	.	.	.
Vvi02g0328	.	.	.	.	Itr09g2255	.	.	.	.	.	.	.	.	.	.	.	.	.	.	.
Vvi02g0329	Sly08g1913	Sly08g0300	.	.	Itr09g2256	.	Vvi15g0896	Sly08g1913	Sly08g0300	.	.	Itr09g2256	.	.	.	.	.	.	.	.
Vvi02g0330	Sly08g1911	.	Sly12g1490	Itr08g0018	.	.	.	.	.	.	.	.	.	.	.	.	.	.	.	.
Vvi02g0331	.	.	.	Itr08g0019	Itr09g2257	.	.	.	.	.	.	.	.	.	.	.	.	.	.	.
Vvi02g0332	Sly08g1910	Sly08g0299	.	Itr08g0020	.	.	Vvi15g0903	Sly08g1910	Sly08g0299	.	Itr08g0020	.	.	.	.	.	.	.	.	.
Vvi02g0333	Sly08g1908	.	Sly12g1491	.	Itr09g2258	.	.	.	.	.	.	.	.	.	.	.	.	.	.	.
Vvi02g0334	Sly08g1906	.	.	Itr08g0632	.	.	.	.	.	.	.	.	.	.	.	.	.	.	.	.
Vvi02g0335	.	.	.	Itr08g0023	.	.	.	.	.	.	.	.	.	.	.	.	.	.	.	.
Vvi02g0336	.	.	.	.	.	.	.	.	.	.	.	.	.	Vvi16g0717	.	.	.	.	.	.
Vvi02g0337	.	Sly08g0296	.	.	.	.	.	.	.	.	.	.	.	.	.	.	.	.	.	.
Vvi02g0338	.	.	.	.	.	.	.	.	.	.	.	.	.	.	.	.	.	.	.	.
Vvi02g0339	.	.	.	.	.	.	.	.	.	.	.	.	.	Vvi16g0716	.	.	.	.	.	.
Vvi02g0340	.	Sly08g0295	.	.	Itr09g2260	.	.	.	.	.	.	.	.	.	.	.	.	.	.	.
Vvi02g0341	Sly08g1901	.	Sly12g1497	.	.	.	.	.	.	.	.	.	.	.	.	.	.	.	.	.
Vvi02g0342	.	.	.	.	.	.	Vvi15g0906	.	.	.	.	.	.	Vvi16g0699	.	.	.	.	.	.
Vvi02g0343	Sly08g1896	Sly08g0294	Sly12g1498	Itr08g0024	.	.	.	.	.	.	.	.	.	.	.	.	.	.	.	.
Vvi02g0344	Sly08g1895	.	Sly12g1499	.	.	.	.	.	.	.	.	.	.	.	.	.	.	.	.	.
Vvi02g0345	.	Sly08g0293	.	Itr08g0025	.	.	.	.	.	.	.	.	.	Vvi16g0691	.	Sly08g0293	.	Itr08g0025	.	.
Vvi02g0346	.	Sly08g0292	.	.	.	.	.	.	.	.	.	.	.	.	.	.	.	.	.	.
Vvi02g0347	.	.	.	Itr08g0026	Itr09g2262	.	Vvi15g0914	.	.	.	Itr08g0026	Itr09g2262	.	Vvi16g0689	.	.	.	Itr08g0026	Itr09g2262	.
Vvi02g0348	.	.	.	Itr08g0027	.	.	Vvi15g0916	.	.	.	Itr08g0027	.	.	.	.	.	.	.	.	.
Vvi02g0349	.	.	.	.	.	.	.	.	.	.	.	.	.	.	.	.	.	.	.	.
Vvi02g0350	.	.	.	.	.	.	.	.	.	.	.	.	.	.	.	.	.	.	.	.
Vvi02g0351	.	.	.	.	.	.	.	.	.	.	.	.	.	.	.	.	.	.	.	.
Vvi02g0352	.	.	.	.	.	.	.	.	.	.	.	.	.	.	.	.	.	.	.	.
Vvi02g0353	Sly08g1894	.	.	.	.	.	.	.	.	.	.	.	.	.	.	.	.	.	.	.
Vvi02g0354	.	.	.	.	.	.	.	.	.	.	.	.	.	.	.	.	.	.	.	.
Vvi02g0355	.	.	.	.	.	.	.	.	.	.	.	.	.	.	.	.	.	.	.	.
Vvi02g0356	.	.	.	.	.	.	.	.	.	.	.	.	.	.	.	.	.	.	.	.
Vvi02g0357	.	.	.	.	.	.	.	.	.	.	.	.	.	.	.	.	.	.	.	.
Vvi02g0358	.	.	.	.	.	.	.	.	.	.	.	.	.	.	.	.	.	.	.	.
Vvi02g0359	.	.	Sly12g1502	.	.	.	.	.	.	.	.	.	.	.	.	.	.	.	.	.
Vvi02g0360	Sly08g1892	.	.	.	.	.	.	.	.	.	.	.	.	.	.	.	.	.	.	.
Vvi02g0361	.	Sly08g0291	.	.	.	.	.	.	.	.	.	.	.	.	.	.	.	.	.	.
Vvi02g0362	.	Sly08g0290	.	Itr08g0030	.	.	Vvi15g0927	.	Sly08g0290	.	Itr08g0030	.	.	.	.	.	.	.	.	.
Vvi02g0363	.	.	.	.	.	.	.	.	.	.	.	.	.	.	.	.	.	.	.	.
Vvi02g0364	.	.	.	.	.	.	.	.	.	.	.	.	.	.	.	.	.	.	.	.
Vvi02g0365	.	.	.	.	.	.	.	.	.	.	.	.	.	.	.	.	.	.	.	.
Vvi02g0366	.	.	.	.	.	.	.	.	.	.	.	.	.	.	.	.	.	.	.	.
Vvi02g0367	.	.	.	.	.	.	.	.	.	.	.	.	.	.	.	.	.	.	.	.
Vvi02g0368	.	.	.	.	.	.	.	.	.	.	.	.	.	.	.	.	.	.	.	.
Vvi02g0369	.	.	.	.	.	.	.	.	.	.	.	.	.	.	.	.	.	.	.	.
Vvi02g0370	.	.	.	.	.	.	.	.	.	.	.	.	.	.	.	.	.	.	.	.
Vvi02g0371	.	Sly08g0286	.	.	.	.	.	.	.	.	.	.	.	Vvi16g0639	.	Sly08g0286	.	.	.	.
Vvi02g0372	.	.	.	.	.	.	.	.	.	.	.	.	.	.	.	.	.	.	.	.
Vvi02g0373	.	.	.	.	.	.	.	.	.	.	.	.	.	.	.	.	.	.	.	.
Vvi02g0374	.	.	.	.	.	.	.	.	.	.	.	.	.	.	.	.	.	.	.	.
Vvi02g0375	.	.	.	.	.	.	.	.	.	.	.	.	.	.	.	.	.	.	.	.
Vvi02g0376	.	.	.	Itr08g0797	.	.	.	.	.	.	.	.	.	.	.	.	.	.	.	.
Vvi02g0377	.	.	.	.	.	.	.	.	.	.	.	.	.	.	.	.	.	.	.	.
Vvi02g0378	.	.	.	.	.	.	.	.	.	.	.	.	.	.	.	.	.	.	.	.
Vvi02g0379	.	.	.	.	.	.	.	.	.	.	.	.	.	.	.	.	.	.	.	.
Vvi02g0380	.	.	.	Itr08g0033	.	.	.	.	.	.	.	.	.	.	.	.	.	.	.	.
Vvi02g0381	.	.	.	.	.	.	.	.	.	.	.	.	.	.	.	.	.	.	.	.
Vvi02g0382	.	.	.	.	.	.	.	.	.	.	.	.	.	.	.	.	.	.	.	.
Vvi02g0383	.	.	.	Itr08g0599	.	.	.	.	.	.	.	.	.	.	.	.	.	.	.	.
Vvi02g0384	.	.	.	.	.	.	.	.	.	.	.	.	.	.	.	.	.	.	.	.
Vvi02g0385	Sly08g1885	.	Sly12g1504	.	.	.	.	.	.	.	.	.	.	.	.	.	.	.	.	.
Vvi02g0386	Sly08g1884	.	.	.	.	.	.	.	.	.	.	.	.	.	.	.	.	.	.	.
Vvi02g0387	.	.	.	.	.	.	.	.	.	.	.	.	.	.	.	.	.	.	.	.
Vvi02g0388	Sly08g1881	.	Sly12g1506	.	.	.	.	.	.	.	.	.	.	.	.	.	.	.	.	.
Vvi02g0389	.	.	.	.	.	.	.	.	.	.	.	.	.	.	.	.	.	.	.	.
Vvi02g0390	.	.	.	.	.	.	.	.	.	.	.	.	.	.	.	.	.	.	.	.
Vvi02g0391	.	.	.	.	.	.	.	.	.	.	.	.	.	.	.	.	.	.	.	.
Vvi02g0392	Sly08g1880	.	Sly12g1507	.	.	.	.	.	.	.	.	.	.	.	.	.	.	.	.	.
Vvi02g0393	.	.	.	.	.	.	.	.	.	.	.	.	.	.	.	.	.	.	.	.
Vvi02g0394	Sly08g1861	.	.	.	.	.	.	.	.	.	.	.	.	.	.	.	.	.	.	.
Vvi02g0395	Sly08g1860	.	.	.	.	.	.	.	.	.	.	.	.	.	.	.	.	.	.	.
Vvi02g0396	Sly08g1858	.	Sly12g1510	Itr08g0036	.	.	.	.	.	.	.	.	.	Vvi16g0632	Sly08g1858	.	Sly12g1510	Itr08g0036	.	.
Vvi02g0397	.	.	Sly06g1010	.	.	.	.	.	.	.	.	.	.	Vvi16g0630	.	.	Sly06g1010	.	.	.
Vvi02g0398	.	.	.	.	.	.	.	.	.	.	.	.	.	.	.	.	.	.	.	.
Vvi02g0399	Sly08g1857	Sly08g0284	Sly12g1511	Itr08g0037	.	.	.	.	.	.	.	.	.	.	.	.	.	.	.	.
Vvi02g0400	Sly08g1855	Sly08g0283	.	.	.	.	.	.	.	.	.	.	.	Vvi16g0626	Sly08g1855	Sly08g0283	.	.	.	.
Vvi02g0401	.	.	.	.	.	.	.	.	.	.	.	.	.	.	.	.	.	.	.	.
Vvi02g0402	.	Sly08g0281	Sly12g1512	Itr08g0039	.	.	.	.	.	.	.	.	.	.	.	.	.	.	.	.
Vvi02g0403	.	.	.	.	.	.	.	.	.	.	.	.	.	.	.	.	.	.	.	.
Vvi02g0404	Sly08g1852	.	.	.	.	.	Vvi15g0484	Sly08g1852	.	.	.	.	.	.	.	.	.	.	.	.
Vvi02g0405	Sly08g1851	.	.	Itr08g0795	.	.	Vvi15g0485	Sly08g1851	.	.	Itr08g0795	.	.	.	.	.	.	.	.	.
Vvi02g0406	Sly08g1850	.	.	.	.	.	.	.	.	.	.	.	.	.	.	.	.	.	.	.
Vvi02g0407	.	.	.	.	.	.	Vvi15g0940	.	.	.	.	.	.	.	.	.	.	.	.	.
Vvi02g0408	.	.	.	.	.	.	.	.	.	.	.	.	.	Vvi16g0612	.	.	.	.	.	.
Vvi02g0409	Sly08g1846	.	.	Itr08g0041	.	.	.	.	.	.	.	.	.	.	.	.	.	.	.	.
Vvi02g0410	Sly08g1845	Sly08g0278	Sly12g1513	Itr08g0042	.	.	Vvi15g0487	Sly08g1845	Sly08g0278	Sly12g1513	Itr08g0042	.	.	.	.	.	.	.	.	.
Vvi02g0411	Sly08g1844	.	.	.	.	.	.	.	.	.	.	.	.	Vvi16g0603	Sly08g1844	.	.	.	.	.
Vvi02g0412	.	.	.	.	.	.	.	.	.	.	.	.	.	.	.	.	.	.	.	.
Vvi02g0413	.	.	.	.	.	.	.	.	.	.	.	.	.	.	.	.	.	.	.	.
Vvi02g0414	Sly08g1843	.	.	Itr08g0043	.	.	.	.	.	.	.	.	.	Vvi16g0600	Sly08g1843	.	.	Itr08g0043	.	.
Vvi02g0415	Sly08g1842	Sly08g0277	Sly12g1514	Itr08g0044	.	.	.	.	.	.	.	.	.	Vvi16g0597	Sly08g1842	Sly08g0277	Sly12g1514	Itr08g0044	.	.
Vvi02g0416	Sly08g1841	.	.	.	.	.	Vvi15g0493	Sly08g1841	.	.	.	.	.	.	.	.	.	.	.	.
Vvi02g0417	.	.	.	.	.	.	.	.	.	.	.	.	.	Vvi16g0591	.	.	.	.	.	.
Vvi02g0418	Sly08g1840	.	.	Itr08g0794	.	.	.	.	.	.	.	.	.	.	.	.	.	.	.	.
Vvi02g0419	Sly08g1839	.	.	.	.	.	Vvi15g0494	Sly08g1839	.	.	.	.	.	.	.	.	.	.	.	.
Vvi02g0420	Sly08g1838	.	.	Itr08g0793	Itr09g2257	.	.	.	.	.	.	.	.	.	.	.	.	.	.	.
Vvi02g0421	Sly08g1837	.	.	Itr08g0792	.	.	.	.	.	.	.	.	.	.	.	.	.	.	.	.
Vvi02g0422	Sly08g1836	.	Sly12g1515	Itr08g0791	.	.	.	.	.	.	.	.	.	.	.	.	.	.	.	.
Vvi02g0423	Sly08g1835	.	.	.	.	.	.	.	.	.	.	.	.	.	.	.	.	.	.	.
Vvi02g0424	.	.	Sly12g1516	Itr08g0790	.	.	.	.	.	.	.	.	.	.	.	.	.	.	.	.
Vvi02g0425	Sly08g1834	.	Sly12g1517	Itr08g0049	.	.	.	.	.	.	.	.	.	.	.	.	.	.	.	.
Vvi02g0426	Sly08g1833	.	.	.	.	.	.	.	.	.	.	.	.	.	.	.	.	.	.	.
Vvi02g0427	Sly08g1832	Sly08g0276	.	Itr08g0789	.	.	.	.	.	.	.	.	.	.	.	.	.	.	.	.
Vvi02g0428	Sly08g1831	Sly08g0275	.	Itr08g0788	.	.	.	.	.	.	.	.	.	.	.	.	.	.	.	.
Vvi02g0429	Sly08g1830	.	.	.	.	.	.	.	.	.	.	.	.	.	.	.	.	.	.	.
Vvi02g0430	Sly08g1829	.	.	.	.	.	.	.	.	.	.	.	.	.	.	.	.	.	.	.
Vvi02g0431	.	.	.	.	.	.	.	.	.	.	.	.	.	.	.	.	.	.	.	.
Vvi02g0432	.	Sly08g0272	.	.	.	.	.	.	.	.	.	.	.	.	.	.	.	.	.	.
Vvi02g0433	.	Sly08g0270	.	.	.	.	.	.	.	.	.	.	.	.	.	.	.	.	.	.
Vvi02g0434	Sly08g1816	Sly08g0269	.	Itr08g0051	.	.	Vvi15g0496	Sly08g1816	Sly08g0269	.	Itr08g0051	.	.	.	.	.	.	.	.	.
Vvi02g0435	Sly08g1815	Sly08g0268	.	.	.	.	Vvi15g0498	Sly08g1815	Sly08g0268	.	.	.	.	.	.	.	.	.	.	.
Vvi02g0436	.	Sly08g0267	.	Itr08g0786	.	.	.	.	.	.	.	.	.	Vvi16g0589	.	Sly08g0267	.	Itr08g0786	.	.
Vvi02g0437	Sly08g1813	Sly08g0266	.	.	.	.	.	.	.	.	.	.	.	Vvi16g0582	Sly08g1813	Sly08g0266	.	.	.	.
Vvi02g0438	Sly08g1811	.	.	Itr08g0785	.	.	.	.	.	.	.	.	.	.	.	.	.	.	.	.
Vvi02g0439	Sly08g1810	.	.	Itr08g0053	.	.	.	.	.	.	.	.	.	.	.	.	.	.	.	.
Vvi02g0440	.	.	.	.	.	.	.	.	.	.	.	.	.	.	.	.	.	.	.	.
Vvi02g0441	.	.	.	.	.	.	.	.	.	.	.	.	.	.	.	.	.	.	.	.
Vvi02g0442	.	.	.	.	.	.	Vvi15g0522	.	.	.	.	.	.	.	.	.	.	.	.	.
Vvi02g0443	.	.	.	.	.	.	.	.	.	.	.	.	.	.	.	.	.	.	.	.
Vvi02g0444	.	.	.	.	.	.	.	.	.	.	.	.	.	.	.	.	.	.	.	.
Vvi02g0445	Sly08g1809	.	.	Itr08g0784	.	.	.	.	.	.	.	.	.	.	.	.	.	.	.	.
Vvi02g0446	Sly08g1808	.	.	.	.	.	Vvi15g0537	Sly08g1808	.	.	.	.	.	.	.	.	.	.	.	.
Vvi02g0447	Sly08g1807	.	Sly06g1058	Itr08g0054	.	.	.	.	.	.	.	.	.	.	.	.	.	.	.	.
Vvi02g0448	Sly08g1805	.	.	Itr08g0055	.	.	.	.	.	.	.	.	.	.	.	.	.	.	.	.
Vvi02g0449	.	.	.	.	.	.	.	.	.	.	.	.	.	.	.	.	.	.	.	.
Vvi02g0450	.	.	.	.	.	.	.	.	.	.	.	.	.	.	.	.	.	.	.	.
Vvi02g0451	Sly08g1804	.	.	.	.	.	.	.	.	.	.	.	.	.	.	.	.	.	.	.
Vvi02g0452	.	Sly08g0259	.	.	.	.	.	.	.	.	.	.	.	.	.	.	.	.	.	.
Vvi02g0453	Sly08g1803	.	.	Itr08g0781	.	.	.	.	.	.	.	.	.	Vvi16g0541	Sly08g1803	.	.	Itr08g0781	.	.
Vvi02g0454	.	.	.	Itr08g0057	.	.	Vvi15g0540	.	.	.	Itr08g0057	.	.	.	.	.	.	.	.	.
Vvi02g0455	.	.	.	.	.	.	.	.	.	.	.	.	.	.	.	.	.	.	.	.
Vvi02g0456	.	Sly08g0256	.	Itr08g0779	.	.	.	.	.	.	.	.	.	.	.	.	.	.	.	.
Vvi02g0457	.	.	.	.	.	.	.	.	.	.	.	.	.	.	.	.	.	.	.	.
Vvi02g0458	.	Sly08g0255	.	.	.	.	.	.	.	.	.	.	.	.	.	.	.	.	.	.
Vvi02g0459	.	.	.	.	.	.	.	.	.	.	.	.	.	.	.	.	.	.	.	.
Vvi02g0460	.	.	.	Itr08g0060	.	.	.	.	.	.	.	.	.	.	.	.	.	.	.	.
Vvi02g0461	Sly08g1799	.	.	.	.	.	.	.	.	.	.	.	.	.	.	.	.	.	.	.
Vvi02g0462	.	.	.	Itr08g0061	.	.	.	.	.	.	.	.	.	.	.	.	.	.	.	.
Vvi02g0463	Sly08g1798	.	.	.	.	.	.	.	.	.	.	.	.	.	.	.	.	.	.	.
Vvi02g0464	.	.	.	.	.	.	.	.	.	.	.	.	.	.	.	.	.	.	.	.
Vvi02g0465	.	Sly08g0254	Sly06g1074	Itr08g0062	.	.	.	.	.	.	.	.	.	.	.	.	.	.	.	.
Vvi02g0466	.	.	.	.	.	.	.	.	.	.	.	.	.	.	.	.	.	.	.	.
Vvi02g0467	Sly08g1793	Sly08g0252	.	Itr08g0065	.	.	.	.	.	.	.	.	.	.	.	.	.	.	.	.
Vvi02g0468	Sly08g1790	Sly08g0251	.	Itr08g0066	Itr09g2256	.	.	.	.	.	.	.	.	Vvi16g0527	Sly08g1790	Sly08g0251	.	Itr08g0066	Itr09g2256	.
Vvi02g0469	Sly08g1789	.	.	Itr08g0776	.	.	.	.	.	.	.	.	.	.	.	.	.	.	.	.
Vvi02g0470	Sly08g1788	.	.	.	.	.	.	.	.	.	.	.	.	.	.	.	.	.	.	.
Vvi02g0471	.	Sly08g0249	Sly06g1078	Itr08g0067	.	.	.	.	.	.	.	.	.	.	.	.	.	.	.	.
Vvi02g0472	Sly08g1787	.	Sly06g1079	Itr08g0068	.	.	.	.	.	.	.	.	.	.	.	.	.	.	.	.
Vvi02g0473	.	.	.	.	.	.	.	.	.	.	.	.	.	.	.	.	.	.	.	.
Vvi02g0474	.	.	.	.	.	.	.	.	.	.	.	.	.	.	.	.	.	.	.	.
Vvi02g0475	.	.	.	.	.	.	.	.	.	.	.	.	.	.	.	.	.	.	.	.
Vvi02g0476	Sly08g1780	.	.	Itr08g0775	.	.	.	.	.	.	.	.	.	.	.	.	.	.	.	.
Vvi02g0477	.	.	.	Itr08g0069	.	.	.	.	.	.	.	.	.	Vvi16g0522	.	.	.	Itr08g0069	.	.
Vvi02g0478	Sly08g1778	.	.	.	.	.	.	.	.	.	.	.	.	.	.	.	.	.	.	.
Vvi02g0479	Sly08g1777	.	.	Itr08g0070	.	.	.	.	.	.	.	.	.	.	.	.	.	.	.	.
Vvi02g0480	Sly08g1776	Sly08g0247	.	Itr08g0772	.	.	.	.	.	.	.	.	.	.	.	.	.	.	.	.
Vvi02g0481	Sly08g1775	Sly08g0246	.	Itr08g0771	.	.	.	.	.	.	.	.	.	.	.	.	.	.	.	.
Vvi02g0482	Sly08g1774	.	.	.	.	.	.	.	.	.	.	.	.	.	.	.	.	.	.	.
Vvi02g0483	Sly08g1773	.	.	Itr08g0770	.	.	.	.	.	.	.	.	.	Vvi16g0514	Sly08g1773	.	.	Itr08g0770	.	.
Vvi02g0484	.	.	.	.	.	.	.	.	.	.	.	.	.	.	.	.	.	.	.	.
Vvi02g0485	.	.	.	.	.	.	.	.	.	.	.	.	.	.	.	.	.	.	.	.
Vvi02g0486	.	.	.	.	.	.	.	.	.	.	.	.	.	.	.	.	.	.	.	.
Vvi02g0487	Sly08g1772	.	.	Itr08g0073	.	.	.	.	.	.	.	.	.	.	.	.	.	.	.	.
Vvi02g0488	Sly08g1771	.	.	Itr08g0074	.	.	.	.	.	.	.	.	.	Vvi16g0502	Sly08g1771	.	.	Itr08g0074	.	.
Vvi02g0489	.	.	.	.	.	.	.	.	.	.	.	.	.	.	.	.	.	.	.	.
Vvi02g0490	Sly08g1742	Sly08g0241	.	Itr08g0086	Itr09g2236	.	.	.	.	.	.	.	.	.	.	.	.	.	.	.
Vvi02g0491	Sly08g1740	.	.	.	.	.	Vvi15g0327	Sly08g1740	.	.	.	.	.	Vvi16g0458	Sly08g1740	.	.	.	.	.
Vvi02g0492	.	.	.	.	.	.	.	.	.	.	.	.	.	.	.	.	.	.	.	.
Vvi02g0493	Sly08g1739	.	.	.	.	.	.	.	.	.	.	.	.	.	.	.	.	.	.	.
Vvi02g0494	.	.	.	.	.	.	.	.	.	.	.	.	.	.	.	.	.	.	.	.
Vvi02g0495	Sly08g1738	.	.	.	.	.	.	.	.	.	.	.	.	.	.	.	.	.	.	.
Vvi02g0496	Sly08g1737	.	.	.	Itr09g2235	.	.	.	.	.	.	.	.	Vvi16g0457	Sly08g1737	.	.	.	Itr09g2235	.
Vvi02g0497	Sly08g1736	.	.	.	Itr09g2234	.	.	.	.	.	.	.	.	Vvi16g0456	Sly08g1736	.	.	.	Itr09g2234	.
Vvi02g0498	Sly08g1735	.	.	.	.	.	.	.	.	.	.	.	.	.	.	.	.	.	.	.
Vvi02g0499	Sly08g1734	.	Sly06g1082	Itr08g0087	.	.	.	.	.	.	.	.	.	Vvi16g0455	Sly08g1734	.	Sly06g1082	Itr08g0087	.	.
Vvi02g0500	.	.	.	.	.	.	.	.	.	.	.	.	.	.	.	.	.	.	.	.
Vvi02g0501	Sly08g1732	.	.	Itr08g0088	.	.	.	.	.	.	.	.	.	.	.	.	.	.	.	.
Vvi02g0502	.	.	.	.	.	.	.	.	.	.	.	.	.	.	.	.	.	.	.	.
Vvi02g0503	.	.	.	.	.	.	.	.	.	.	.	.	.	.	.	.	.	.	.	.
Vvi02g0504	.	.	Sly06g1083	Itr08g0089	.	.	.	.	.	.	.	.	.	.	.	.	.	.	.	.
Vvi02g0505	.	.	.	.	.	.	.	.	.	.	.	.	.	.	.	.	.	.	.	.
Vvi02g0506	.	.	.	.	.	.	.	.	.	.	.	.	.	.	.	.	.	.	.	.
Vvi02g0507	.	.	.	.	.	.	.	.	.	.	.	.	.	.	.	.	.	.	.	.
Vvi02g0508	.	.	.	.	.	.	.	.	.	.	.	.	.	.	.	.	.	.	.	.
Vvi02g0509	.	.	.	.	.	.	.	.	.	.	.	.	.	.	.	.	.	.	.	.
Vvi02g0510	Sly08g1729	.	.	Itr08g0093	Itr09g2231	.	.	.	.	.	.	.	.	.	.	.	.	.	.	.
Vvi02g0511	Sly08g1726	.	.	.	.	.	.	.	.	.	.	.	.	.	.	.	.	.	.	.
Vvi02g0512	.	.	.	Itr08g0095	.	.	.	.	.	.	.	.	.	.	.	.	.	.	.	.
Vvi02g0513	Sly08g1725	Sly08g0240	Sly06g1084	Itr08g0096	.	.	.	.	.	.	.	.	.	.	.	.	.	.	.	.
Vvi02g0514	.	.	.	.	.	.	.	.	.	.	.	.	.	.	.	.	.	.	.	.
Vvi02g0515	Sly08g1724	.	.	.	.	.	.	.	.	.	.	.	.	.	.	.	.	.	.	.
Vvi02g0516	Sly08g1723	.	.	.	Itr09g2230	.	.	.	.	.	.	.	.	.	.	.	.	.	.	.
Vvi02g0517	.	.	.	Itr08g0099	.	.	.	.	.	.	.	.	.	.	.	.	.	.	.	.
Vvi02g0518	Sly08g1720	.	.	Itr08g0101	.	.	.	.	.	.	.	.	.	.	.	.	.	.	.	.
Vvi02g0519	Sly08g1715	.	.	.	Itr09g2229	.	.	.	.	.	.	.	.	.	.	.	.	.	.	.
Vvi02g0520	.	.	.	.	.	.	.	.	.	.	.	.	.	.	.	.	.	.	.	.
Vvi02g0521	Sly08g1714	Sly08g0239	.	Itr08g0102	Itr09g2228	.	.	.	.	.	.	.	.	.	.	.	.	.	.	.
Vvi02g0522	.	.	.	.	.	.	.	.	.	.	.	.	.	.	.	.	.	.	.	.
Vvi02g0523	.	Sly08g0238	.	Itr08g0103	.	.	.	.	.	.	.	.	.	.	.	.	.	.	.	.
Vvi02g0524	.	.	.	.	.	.	.	.	.	.	.	.	.	.	.	.	.	.	.	.
Vvi02g0525	Sly08g1710	.	.	.	Itr09g2227	.	.	.	.	.	.	.	.	.	.	.	.	.	.	.
Vvi02g0526	Sly08g1709	.	.	Itr08g0105	.	.	.	.	.	.	.	.	.	.	.	.	.	.	.	.
Vvi02g0527	Sly08g1706	.	Sly06g1089	.	Itr09g2224	.	.	.	.	.	.	.	.	.	.	.	.	.	.	.
Vvi02g0528	.	.	.	.	.	.	.	.	.	.	.	.	.	.	.	.	.	.	.	.
Vvi02g0529	Sly08g1704	.	.	.	.	.	.	.	.	.	.	.	.	.	.	.	.	.	.	.
Vvi02g0530	Sly08g1703	.	.	.	.	.	.	.	.	.	.	.	.	.	.	.	.	.	.	.
Vvi02g0531	.	.	.	.	.	.	.	.	.	.	.	.	.	.	.	.	.	.	.	.
Vvi02g0532	Sly08g1699	.	.	.	.	.	.	.	.	.	.	.	.	Vvi16g0445	Sly08g1699	.	.	.	.	.
Vvi02g0533	.	.	.	.	.	.	.	.	.	.	.	.	.	.	.	.	.	.	.	.
Vvi02g0534	Sly08g1698	Sly08g0237	.	.	Itr09g2209	.	.	.	.	.	.	.	.	.	.	.	.	.	.	.
Vvi02g0535	Sly08g1697	.	.	Itr08g0106	.	.	.	.	.	.	.	.	.	.	.	.	.	.	.	.
Vvi02g0536	.	Sly08g0236	.	.	Itr09g2208	.	.	.	.	.	.	.	.	.	.	.	.	.	.	.
Vvi02g0537	.	.	Sly06g1090	.	.	.	.	.	.	.	.	.	.	.	.	.	.	.	.	.
Vvi02g0538	Sly08g1695	.	.	Itr08g0107	Itr09g2207	.	.	.	.	.	.	.	.	.	.	.	.	.	.	.
Vvi02g0539	Sly08g1693	.	.	.	Itr09g2205	.	.	.	.	.	.	.	.	.	.	.	.	.	.	.
Vvi02g0540	.	.	Sly06g1094	Itr08g0108	.	.	.	.	.	.	.	.	.	.	.	.	.	.	.	.
Vvi02g0541	.	.	.	.	.	.	Vvi15g0325	.	.	.	.	.	.	.	.	.	.	.	.	.
Vvi02g0542	.	.	.	.	.	.	.	.	.	.	.	.	.	.	.	.	.	.	.	.
Vvi02g0543	.	.	.	.	.	.	.	.	.	.	.	.	.	.	.	.	.	.	.	.
Vvi02g0544	Sly08g1656	.	.	.	Itr09g2196	.	.	.	.	.	.	.	.	.	.	.	.	.	.	.
Vvi02g0545	.	.	.	.	.	.	.	.	.	.	.	.	.	.	.	.	.	.	.	.
Vvi02g0546	.	.	.	.	.	.	.	.	.	.	.	.	.	.	.	.	.	.	.	.
Vvi02g0547	.	.	.	.	.	.	.	.	.	.	.	.	.	.	.	.	.	.	.	.
Vvi02g0548	Sly08g1610	.	.	Itr08g0132	.	.	Vvi15g0293	Sly08g1610	.	.	Itr08g0132	.	.	.	.	.	.	.	.	.
Vvi02g0549	.	.	.	.	.	.	.	.	.	.	.	.	.	.	.	.	.	.	.	.
Vvi02g0550	.	.	.	.	.	.	.	.	.	.	.	.	.	.	.	.	.	.	.	.
Vvi02g0551	.	.	.	.	.	.	.	.	.	.	.	.	.	.	.	.	.	.	.	.
Vvi02g0552	.	.	.	.	.	.	.	.	.	.	.	.	.	.	.	.	.	.	.	.
Vvi02g0553	.	.	.	.	.	.	.	.	.	.	.	.	.	.	.	.	.	.	.	.
Vvi02g0554	.	.	.	.	.	.	.	.	.	.	.	.	.	.	.	.	.	.	.	.
Vvi02g0555	.	.	.	.	.	.	.	.	.	.	.	.	.	.	.	.	.	.	.	.
Vvi02g0556	.	.	.	.	.	.	.	.	.	.	.	.	.	.	.	.	.	.	.	.
Vvi02g0557	.	.	.	.	.	.	.	.	.	.	.	.	.	.	.	.	.	.	.	.
Vvi02g0558	Sly08g1609	.	.	.	.	.	.	.	.	.	.	.	.	.	.	.	.	.	.	.
Vvi02g0559	Sly08g1608	.	.	.	.	.	.	.	.	.	.	.	.	.	.	.	.	.	.	.
Vvi02g0560	.	.	.	.	.	.	.	.	.	.	.	.	.	.	.	.	.	.	.	.
Vvi02g0561	.	Sly08g0214	Sly06g1120	.	.	.	.	.	.	.	.	.	.	.	.	.	.	.	.	.
Vvi02g0562	.	.	.	.	.	.	.	.	.	.	.	.	.	.	.	.	.	.	.	.
Vvi02g0563	.	.	.	.	.	.	.	.	.	.	.	.	.	.	.	.	.	.	.	.
Vvi02g0564	.	.	.	.	.	.	.	.	.	.	.	.	.	.	.	.	.	.	.	.
Vvi02g0565	Sly08g1606	.	.	Itr08g0133	.	.	.	.	.	.	.	.	.	.	.	.	.	.	.	.
Vvi02g0566	.	.	.	.	.	.	.	.	.	.	.	.	.	.	.	.	.	.	.	.
Vvi02g0567	.	.	.	.	.	.	.	.	.	.	.	.	.	.	.	.	.	.	.	.
Vvi02g0568	.	.	.	.	.	.	.	.	.	.	.	.	.	.	.	.	.	.	.	.
Vvi02g0569	.	.	Sly06g1121	.	Itr09g2174	.	.	.	.	.	.	.	.	.	.	.	.	.	.	.
Vvi02g0570	.	.	Sly06g1122	Itr08g0134	.	.	Vvi15g0280	.	.	Sly06g1122	Itr08g0134	.	.	.	.	.	.	.	.	.
Vvi02g0571	Sly08g1604	.	.	Itr08g0135	Itr09g2173	.	Vvi15g0279	Sly08g1604	.	.	Itr08g0135	Itr09g2173	.	.	.	.	.	.	.	.
Vvi02g0572	Sly08g1603	Sly08g0212	.	.	.	.	Vvi15g0278	Sly08g1603	Sly08g0212	.	.	.	.	.	.	.	.	.	.	.
Vvi02g0573	Sly08g1601	.	.	Itr08g0138	Itr09g2171	.	.	.	.	.	.	.	.	.	.	.	.	.	.	.
Vvi02g0574	.	.	.	Itr08g0139	.	.	.	.	.	.	.	.	.	.	.	.	.	.	.	.
Vvi02g0575	Sly08g1591	.	.	.	Itr09g2169	.	Vvi15g0274	Sly08g1591	.	.	.	Itr09g2169	.	.	.	.	.	.	.	.
Vvi02g0576	.	.	.	.	.	.	.	.	.	.	.	.	.	.	.	.	.	.	.	.
Vvi02g0577	Sly08g1588	Sly08g0211	.	Itr08g0142	.	.	.	.	.	.	.	.	.	.	.	.	.	.	.	.
Vvi02g0578	Sly08g1586	.	.	.	Itr09g2168	.	.	.	.	.	.	.	.	.	.	.	.	.	.	.
Vvi02g0579	Sly08g1585	.	.	.	.	.	.	.	.	.	.	.	.	.	.	.	.	.	.	.
Vvi02g0580	.	.	.	Itr08g0143	.	.	.	.	.	.	.	.	.	.	.	.	.	.	.	.
Vvi02g0581	.	.	.	.	.	.	.	.	.	.	.	.	.	.	.	.	.	.	.	.
Vvi02g0582	Sly08g1582	Sly08g0210	Sly06g1127	Itr08g0145	.	.	.	.	.	.	.	.	.	.	.	.	.	.	.	.
Vvi02g0583	Sly08g1581	.	.	.	.	.	.	.	.	.	.	.	.	.	.	.	.	.	.	.
Vvi02g0584	Sly08g1580	.	.	Itr08g0146	Itr09g2165	.	.	.	.	.	.	.	.	.	.	.	.	.	.	.
Vvi02g0585	.	.	.	.	.	.	.	.	.	.	.	.	.	.	.	.	.	.	.	.
Vvi02g0586	.	.	.	.	.	.	.	.	.	.	.	.	.	.	.	.	.	.	.	.
Vvi02g0587	.	.	.	.	.	.	.	.	.	.	.	.	.	.	.	.	.	.	.	.
Vvi02g0588	.	.	.	.	.	.	.	.	.	.	.	.	.	.	.	.	.	.	.	.
Vvi02g0589	.	.	.	.	.	.	.	.	.	.	.	.	.	.	.	.	.	.	.	.
Vvi02g0590	.	.	.	.	.	.	.	.	.	.	.	.	.	.	.	.	.	.	.	.
Vvi02g0591	.	.	.	.	.	.	.	.	.	.	.	.	.	.	.	.	.	.	.	.
Vvi02g0592	.	.	.	.	.	.	Vvi15g0273	.	.	.	.	.	.	.	.	.	.	.	.	.
[truncated: 22,285 more rows]

## Sheet: Table S8
Table S8. Solanum lycopersicum gene loss and gene translocation rates with Vitis vinifera as reference genome.
Vitis vinifera		Solanum lycopersicum
Chr	Genes	Para 1-2-3	Diff para1,2	Diff para2,3	Diff para1,3	Loss in all para
1	1406	0.705,0.901,0.903	0.196	0.002	0.198	0.569
2	976	0.643,0.880,0.922	0.237	0.042	0.279	0.564
3	1132	0.686,0.915,0.984	0.229	0.069	0.298	0.644
4	1368	0.732,0.947,0.942	0.215	0.005	0.21	0.663
5	1445	0.720,0.938,0.951	0.218	0.013	0.231	0.657
6	1289	0.730,0.844,0.922	0.114	0.078	0.192	0.573
7	1430	0.769,0.916,0.913	0.147	0.003	0.144	0.661
8	1488	0.744,0.778,0.980	0.034	0.202	0.236	0.576
9	1140	0.839,0.897,0.934	0.058	0.037	0.095	0.741
10	894	0.702,0.926,0.981	0.224	0.055	0.279	0.657
11	1093	0.711,0.879,0.966	0.168	0.087	0.255	0.607
12	1299	0.740,0.941,0.953	0.201	0.012	0.213	0.69
13	1437	0.860,0.946,0.952	0.086	0.006	0.092	0.778
14	1625	0.707,0.923,0.975	0.216	0.052	0.268	0.658
15	957	0.705,0.918,0.959	0.213	0.041	0.254	0.656
16	1076	0.698,0.931,1.000	0.233	0.069	0.302	0.675
17	1021	0.615,0.857,0.974	0.242	0.117	0.359	0.547
18	2007	0.691,0.917,0.939	0.226	0.022	0.248	0.613
19	1200	0.734,0.895,0.914	0.161	0.019	0.18	0.646
Note: V_S/V_S means the count the genes in colinearity between three genomes of V. vinifera and Solanum lycopersicum, divided by the count of genes in colinearity between V. vinifera and Solanum lycopersicum.

## Sheet: Table S9
Table S9. Ipomoea triloba gene loss and gene translocation rates with Vitis vinifera as reference genome.
Vitis vinifera		Ipomoea triloba
Chr	Genes	Para 1-2-3	Diff para1,2	Diff para2,3	Diff para1,3	Loss in all para
1	1406	0.821,0.821,0.870	0	0.049	0.049	0.601
2	976	0.801,0.861,0.898	0.06	0.037	0.097	0.648
3	1132	0.839,0.848,0.885	0.009	0.037	0.046	0.659
4	1368	0.808,0.868,0.892	0.06	0.024	0.084	0.661
5	1445	0.818,0.865,0.873	0.047	0.008	0.055	0.63
6	1289	0.743,0.795,0.798	0.052	0.003	0.055	0.504
7	1430	0.810,0.862,0.875	0.052	0.013	0.065	0.631
8	1488	0.719,0.796,0.871	0.077	0.075	0.152	0.524
9	1140	0.849,0.873,0.936	0.024	0.063	0.087	0.723
10	894	0.811,0.845,0.886	0.034	0.041	0.075	0.62
11	1093	0.772,0.898,0.956	0.126	0.058	0.184	0.683
12	1299	0.795,0.876,0.911	0.081	0.035	0.116	0.679
13	1437	0.813,0.832,0.895	0.019	0.063	0.082	0.663
14	1625	0.817,0.838,0.914	0.021	0.076	0.097	0.658
15	957	0.810,0.903,0.907	0.093	0.004	0.097	0.698
16	1076	0.827,0.838,0.880	0.011	0.042	0.053	0.654
17	1021	0.787,0.813,0.893	0.026	0.08	0.106	0.589
18	2007	0.829,0.859,0.909	0.03	0.05	0.08	0.704
19	1200	0.818,0.822,0.891	0.004	0.069	0.073	0.632

## Sheet: Table S10
Table S10. Orthologous genes between V. vinifera and S. lycopersicum.
V1	S1	S2	S3	number
Vvi01g0001	-	-	-	0
Vvi01g0002	-	-	-	0
Vvi01g0003	Sly05g0585	-	Sly01g0462	2
Vvi01g0004	.	-	.	2
Vvi01g0005	Sly05g0586	-	.	2
Vvi01g0006	Sly05g0593	-	.	2
Vvi01g0007	Sly05g0594	-	.	2
Vvi01g0008	Sly05g0595	-	.	2
Vvi01g0009	Sly05g0596	-	.	2
Vvi01g0010	Sly05g0597	Sly04g0031	.	3
Vvi01g0011	.	.	.	3
Vvi01g0012	Sly05g0599	.	.	3
Vvi01g0013	Sly05g0600	.	Sly01g0467	3
Vvi01g0014	Sly05g0601	.	.	3
Vvi01g0015	Sly05g0602	Sly04g0033	.	3
Vvi01g0016	.	.	.	3
Vvi01g0017	.	.	.	3
Vvi01g0018	.	.	.	3
Vvi01g0019	.	.	.	3
Vvi01g0020	Sly05g0603	.	.	3
Vvi01g0021	.	.	.	3
Vvi01g0022	.	.	.	3
Vvi01g0023	Sly05g0604	.	.	3
Vvi01g0024	Sly05g0605	.	Sly01g0468	3
Vvi01g0025	.	.	.	3
Vvi01g0026	.	.	.	3
Vvi01g0027	.	.	.	3
Vvi01g0028	Sly05g0606	.	.	3
Vvi01g0029	Sly05g0607	.	.	3
Vvi01g0030	.	.	.	3
Vvi01g0031	.	.	Sly01g0469	3
Vvi01g0032	Sly05g0610	.	.	3
Vvi01g0033	Sly05g0612	.	.	3
Vvi01g0034	Sly05g0614	.	.	3
Vvi01g0035	.	.	.	3
Vvi01g0036	.	.	.	3
Vvi01g0037	Sly05g0615	Sly04g0037	.	3
Vvi01g0038	.	Sly04g0038	.	3
Vvi01g0039	.	.	.	3
Vvi01g0040	.	.	.	3
Vvi01g0041	Sly05g0616	.	.	3
Vvi01g0042	Sly05g0617	.	.	3
Vvi01g0043	Sly05g0621	.	.	3
Vvi01g0044	.	.	.	3
Vvi01g0045	Sly05g0623	.	.	3
Vvi01g0046	Sly05g0624	.	.	3
Vvi01g0047	.	.	.	3
Vvi01g0048	.	.	.	3
Vvi01g0049	Sly05g0628	Sly04g0041	Sly01g0472	3
Vvi01g0050	Sly05g0629	.	.	3
Vvi01g0051	Sly05g0631	.	.	3
Vvi01g0052	.	.	.	3
Vvi01g0053	Sly05g0633	Sly04g0042	Sly01g0473	3
Vvi01g0054	Sly05g0634	.	.	3
Vvi01g0055	.	.	.	3
Vvi01g0056	.	.	Sly01g0474	3
Vvi01g0057	Sly05g0636	.	.	3
Vvi01g0058	Sly05g0637	.	Sly01g0475	3
Vvi01g0059	.	Sly04g0047	-	2
Vvi01g0060	.	.	-	2
Vvi01g0061	.	.	-	2
Vvi01g0062	.	.	-	2
Vvi01g0063	.	.	-	2
Vvi01g0064	.	.	-	2
Vvi01g0065	.	.	Sly02g0370	3
Vvi01g0066	Sly05g0643	.	Sly01g0481	3
Vvi01g0067	Sly05g0644	.	-	2
Vvi01g0068	Sly05g0645	.	-	2
Vvi01g0069	.	.	Sly02g1076	3
Vvi01g0070	.	.	-	2
Vvi01g0071	.	.	-	2
Vvi01g0072	.	.	-	2
Vvi01g0073	.	.	Sly01g0518	3
Vvi01g0074	.	.	-	2
Vvi01g0075	.	.	-	2
Vvi01g0076	.	.	-	2
Vvi01g0077	Sly05g0649	.	-	2
Vvi01g0078	Sly05g0650	.	-	2
Vvi01g0079	.	.	-	2
Vvi01g0080	Sly05g0654	.	-	2
Vvi01g0081	Sly05g0655	.	-	2
Vvi01g0082	Sly05g0656	.	-	2
Vvi01g0083	Sly05g0657	.	-	2
Vvi01g0084	Sly05g0658	.	-	2
Vvi01g0085	.	.	-	2
Vvi01g0086	.	.	-	2
Vvi01g0087	Sly05g0660	.	-	2
Vvi01g0088	.	.	Sly02g0171	3
Vvi01g0089	.	.	-	2
Vvi01g0090	.	.	-	2
Vvi01g0091	.	.	-	2
Vvi01g0092	.	.	-	2
Vvi01g0093	.	.	-	2
Vvi01g0094	.	.	-	2
Vvi01g0095	Sly05g0683	.	-	2
Vvi01g0096	-	.	-	1
Vvi01g0097	-	.	-	1
Vvi01g0098	-	.	-	1
Vvi01g0099	-	.	-	1
Vvi01g0100	-	.	-	1
Vvi01g0101	-	.	-	1
Vvi01g0102	-	.	-	1
Vvi01g0103	-	.	-	1
Vvi01g0104	-	.	-	1
Vvi01g0105	-	.	-	1
Vvi01g0106	-	.	-	1
Vvi01g0107	-	.	-	1
Vvi01g0108	-	.	-	1
Vvi01g0109	-	.	-	1
Vvi01g0110	-	.	-	1
Vvi01g0111	-	.	-	1
Vvi01g0112	-	.	-	1
Vvi01g0113	-	.	-	1
Vvi01g0114	-	.	Sly02g0339	2
Vvi01g0115	-	.	.	2
Vvi01g0116	-	.	.	2
Vvi01g0117	-	.	.	2
Vvi01g0118	-	.	Sly02g0338	2
Vvi01g0119	-	.	Sly02g1065	2
Vvi01g0120	-	.	Sly02g1063	2
Vvi01g0121	-	.	Sly02g1062	2
Vvi01g0122	-	.	Sly02g1059	2
Vvi01g0123	-	.	Sly02g1058	2
Vvi01g0124	-	.	.	2
Vvi01g0125	-	.	Sly02g1052	2
Vvi01g0126	-	.	Sly02g1051	2
Vvi01g0127	-	.	.	2
Vvi01g0128	-	.	.	2
Vvi01g0129	-	.	.	2
Vvi01g0130	-	.	.	2
Vvi01g0131	-	.	Sly02g1050	2
Vvi01g0132	-	.	Sly02g1049	2
Vvi01g0133	-	.	-	1
Vvi01g0134	-	.	Sly02g0327	2
Vvi01g0135	-	.	Sly02g0326	2
Vvi01g0136	-	.	-	1
Vvi01g0137	-	.	-	1
Vvi01g0138	-	.	Sly02g0166	2
Vvi01g0139	-	.	Sly02g0323	2
Vvi01g0140	-	.	.	2
Vvi01g0141	-	.	Sly02g0322	2
Vvi01g0142	-	.	.	2
Vvi01g0143	-	.	.	2
Vvi01g0144	-	.	Sly02g0321	2
Vvi01g0145	-	.	-	1
Vvi01g0146	-	.	-	1
Vvi01g0147	-	.	Sly02g1035	2
Vvi01g0148	-	.	Sly02g1033	2
Vvi01g0149	-	.	Sly02g1032	2
Vvi01g0150	-	.	Sly02g1031	2
Vvi01g0151	-	.	Sly02g1030	2
Vvi01g0152	-	.	.	2
Vvi01g0153	-	.	.	2
Vvi01g0154	-	.	.	2
Vvi01g0155	-	.	Sly02g1029	2
Vvi01g0156	-	.	-	1
Vvi01g0157	-	.	-	1
Vvi01g0158	-	.	-	1
Vvi01g0159	-	.	-	1
Vvi01g0160	-	.	Sly02g0311	2
Vvi01g0161	-	.	Sly02g0996	2
Vvi01g0162	-	.	Sly02g0995	2
Vvi01g0163	-	.	-	1
Vvi01g0164	-	.	-	1
Vvi01g0165	Sly05g0537	.	-	2
Vvi01g0166	.	.	-	2
Vvi01g0167	.	.	-	2
Vvi01g0168	.	.	-	2
Vvi01g0169	.	.	-	2
Vvi01g0170	.	.	-	2
Vvi01g0171	.	.	-	2
Vvi01g0172	.	.	-	2
Vvi01g0173	.	.	-	2
Vvi01g0174	.	.	-	2
Vvi01g0175	.	.	-	2
Vvi01g0176	.	.	-	2
Vvi01g0177	.	.	-	2
Vvi01g0178	.	.	-	2
Vvi01g0179	.	.	-	2
Vvi01g0180	.	.	-	2
Vvi01g0181	.	.	-	2
Vvi01g0182	.	.	-	2
Vvi01g0183	.	.	-	2
Vvi01g0184	.	Sly04g0072	-	2
Vvi01g0185	.	.	-	2
Vvi01g0186	.	.	Sly02g0165	3
Vvi01g0187	.	.	Sly02g0164	3
Vvi01g0188	.	.	.	3
Vvi01g0189	.	.	.	3
Vvi01g0190	.	.	.	3
Vvi01g0191	.	.	.	3
Vvi01g0192	.	.	.	3
Vvi01g0193	.	.	Sly02g0119	3
Vvi01g0194	.	.	Sly02g0118	3
Vvi01g0195	.	.	.	3
Vvi01g0196	.	.	Sly02g0121	3
Vvi01g0197	.	.	Sly02g0122	3
Vvi01g0198	.	.	Sly02g0123	3
Vvi01g0199	.	.	Sly02g0129	3
Vvi01g0200	.	.	.	3
Vvi01g0201	.	.	.	3
Vvi01g0202	.	.	.	3
Vvi01g0203	.	.	Sly02g0131	3
Vvi01g0204	.	.	-	2
Vvi01g0205	.	.	-	2
Vvi01g0206	.	.	-	2
Vvi01g0207	.	.	-	2
Vvi01g0208	.	.	-	2
Vvi01g0209	.	.	-	2
Vvi01g0210	.	.	-	2
Vvi01g0211	.	Sly04g0095	-	2
Vvi01g0212	Sly05g0531	.	-	2
Vvi01g0213	Sly05g0530	.	-	2
Vvi01g0214	.	.	-	2
Vvi01g0215	Sly05g0503	.	-	2
Vvi01g0216	.	.	-	2
Vvi01g0217	.	.	-	2
Vvi01g0218	Sly05g0502	Sly04g0096	-	2
Vvi01g0219	Sly05g0501	.	-	2
Vvi01g0220	.	.	-	2
Vvi01g0221	Sly05g0498	.	-	2
Vvi01g0222	.	.	-	2
Vvi01g0223	.	.	-	2
Vvi01g0224	Sly05g0497	Sly04g0097	-	2
Vvi01g0225	.	Sly04g0098	-	2
Vvi01g0226	Sly05g0495	Sly04g0099	-	2
Vvi01g0227	Sly05g0494	.	-	2
Vvi01g0228	.	.	-	2
Vvi01g0229	Sly05g0492	.	-	2
Vvi01g0230	Sly05g0491	.	-	2
Vvi01g0231	Sly05g0490	.	-	2
Vvi01g0232	.	.	-	2
Vvi01g0233	.	.	-	2
Vvi01g0234	.	.	-	2
Vvi01g0235	.	.	-	2
Vvi01g0236	.	.	-	2
Vvi01g0237	.	.	-	2
Vvi01g0238	.	.	-	2
Vvi01g0239	.	.	-	2
Vvi01g0240	.	.	-	2
Vvi01g0241	.	.	-	2
Vvi01g0242	.	.	-	2
Vvi01g0243	.	.	-	2
Vvi01g0244	.	.	-	2
Vvi01g0245	.	.	-	2
Vvi01g0246	.	.	-	2
Vvi01g0247	.	Sly04g0100	-	2
Vvi01g0248	.	Sly04g0101	-	2
Vvi01g0249	Sly05g0486	.	-	2
Vvi01g0250	.	.	-	2
Vvi01g0251	Sly05g0485	.	-	2
Vvi01g0252	Sly05g0483	.	-	2
Vvi01g0253	.	.	-	2
Vvi01g0254	Sly05g0482	.	-	2
Vvi01g0255	Sly05g0480	.	-	2
Vvi01g0256	Sly05g0479	.	-	2
Vvi01g0257	Sly05g0478	.	-	2
Vvi01g0258	Sly05g0477	.	-	2
Vvi01g0259	Sly05g0476	.	-	2
Vvi01g0260	Sly05g0474	.	-	2
Vvi01g0261	Sly05g0473	Sly04g0102	-	2
Vvi01g0262	Sly05g0471	Sly04g0104	-	2
Vvi01g0263	Sly05g0470	.	-	2
Vvi01g0264	.	.	-	2
Vvi01g0265	Sly05g0469	.	-	2
Vvi01g0266	.	.	-	2
Vvi01g0267	Sly05g0468	.	-	2
Vvi01g0268	.	.	-	2
Vvi01g0269	.	.	-	2
Vvi01g0270	.	.	-	2
Vvi01g0271	Sly05g0467	.	-	2
Vvi01g0272	Sly05g0466	.	-	2
Vvi01g0273	Sly05g0465	Sly04g0106	-	2
Vvi01g0274	Sly05g0464	.	-	2
Vvi01g0275	.	.	-	2
Vvi01g0276	.	.	-	2
Vvi01g0277	Sly05g0459	.	-	2
Vvi01g0278	.	.	-	2
Vvi01g0279	.	Sly04g0109	-	2
Vvi01g0280	Sly05g0458	.	-	2
Vvi01g0281	Sly05g0457	.	-	2
Vvi01g0282	.	.	-	2
Vvi01g0283	Sly05g0456	.	-	2
Vvi01g0284	Sly05g0455	.	-	2
Vvi01g0285	Sly05g0454	.	-	2
Vvi01g0286	Sly05g0453	.	-	2
Vvi01g0287	Sly05g0449	.	-	2
Vvi01g0288	.	.	-	2
Vvi01g0289	.	.	-	2
Vvi01g0290	Sly05g0448	.	-	2
Vvi01g0291	Sly05g0447	Sly04g0115	-	2
Vvi01g0292	Sly05g0446	.	-	2
Vvi01g0293	.	.	-	2
Vvi01g0294	.	.	-	2
Vvi01g0295	Sly05g0441	.	-	2
Vvi01g0296	Sly05g0440	.	-	2
Vvi01g0297	.	.	-	2
Vvi01g0298	Sly05g0439	.	-	2
Vvi01g0299	.	.	-	2
Vvi01g0300	.	.	-	2
Vvi01g0301	.	.	-	2
Vvi01g0302	.	.	-	2
Vvi01g0303	Sly05g0438	.	-	2
Vvi01g0304	.	.	-	2
Vvi01g0305	.	Sly04g0117	-	2
Vvi01g0306	Sly05g0437	Sly04g0118	-	2
Vvi01g0307	.	.	-	2
Vvi01g0308	Sly05g0432	Sly04g0120	-	2
Vvi01g0309	.	.	-	2
Vvi01g0310	Sly05g0430	Sly04g0121	-	2
Vvi01g0311	.	.	-	2
Vvi01g0312	.	.	-	2
Vvi01g0313	.	.	-	2
Vvi01g0314	.	.	-	2
Vvi01g0315	.	Sly04g0124	-	2
Vvi01g0316	.	.	-	2
Vvi01g0317	.	.	-	2
Vvi01g0318	.	.	-	2
Vvi01g0319	.	.	-	2
Vvi01g0320	Sly05g0421	Sly04g0125	-	2
Vvi01g0321	.	.	-	2
Vvi01g0322	.	.	-	2
Vvi01g0323	.	Sly04g0126	-	2
Vvi01g0324	.	.	-	2
Vvi01g0325	.	.	-	2
Vvi01g0326	.	Sly04g0127	-	2
Vvi01g0327	.	.	-	2
Vvi01g0328	.	.	-	2
Vvi01g0329	.	.	-	2
Vvi01g0330	.	Sly04g0130	-	2
Vvi01g0331	.	.	-	2
Vvi01g0332	.	.	-	2
Vvi01g0333	.	Sly04g0134	-	2
Vvi01g0334	Sly05g0404	.	-	2
Vvi01g0335	Sly05g0403	.	-	2
Vvi01g0336	.	.	-	2
Vvi01g0337	Sly05g0401	Sly04g0137	-	2
Vvi01g0338	Sly05g0399	.	-	2
Vvi01g0339	Sly05g0397	Sly04g0140	-	2
Vvi01g0340	.	.	-	2
Vvi01g0341	.	.	-	2
Vvi01g0342	Sly05g0396	.	-	2
Vvi01g0343	.	.	-	2
Vvi01g0344	Sly05g0395	.	-	2
Vvi01g0345	Sly05g0394	.	-	2
Vvi01g0346	.	.	-	2
Vvi01g0347	Sly05g0393	.	-	2
Vvi01g0348	Sly05g0391	.	-	2
Vvi01g0349	.	.	-	2
Vvi01g0350	.	.	-	2
Vvi01g0351	Sly05g0390	Sly04g0141	-	2
Vvi01g0352	Sly05g0388	.	-	2
Vvi01g0353	Sly05g0381	.	-	2
Vvi01g0354	Sly05g0376	Sly04g0142	-	2
Vvi01g0355	Sly05g0374	.	-	2
Vvi01g0356	Sly05g0372	.	-	2
Vvi01g0357	Sly05g0371	.	-	2
Vvi01g0358	Sly05g0370	.	-	2
Vvi01g0359	Sly05g0368	.	-	2
Vvi01g0360	Sly05g0366	.	-	2
Vvi01g0361	Sly05g0365	.	-	2
Vvi01g0362	Sly05g0364	.	-	2
Vvi01g0363	.	.	-	2
Vvi01g0364	.	Sly04g0148	-	2
Vvi01g0365	.	.	-	2
Vvi01g0366	.	.	-	2
Vvi01g0367	.	.	-	2
Vvi01g0368	Sly05g0361	.	-	2
Vvi01g0369	.	.	-	2
Vvi01g0370	Sly05g0360	.	-	2
Vvi01g0371	Sly05g0359	.	-	2
Vvi01g0372	.	.	-	2
Vvi01g0373	Sly05g0355	.	-	2
Vvi01g0374	.	.	-	2
Vvi01g0375	.	.	-	2
Vvi01g0376	.	Sly04g0150	-	2
Vvi01g0377	.	.	-	2
Vvi01g0378	Sly05g0349	.	-	2
Vvi01g0379	.	.	-	2
Vvi01g0380	.	.	-	2
Vvi01g0381	.	.	-	2
Vvi01g0382	Sly05g0345	.	-	2
Vvi01g0383	.	.	-	2
Vvi01g0384	Sly05g0342	.	-	2
Vvi01g0385	Sly05g0341	.	-	2
Vvi01g0386	.	Sly04g0154	-	2
Vvi01g0387	Sly05g0339	Sly04g0155	-	2
Vvi01g0388	Sly05g0338	.	-	2
Vvi01g0389	Sly05g0335	.	-	2
Vvi01g0390	Sly05g0334	.	-	2
Vvi01g0391	Sly05g0333	.	-	2
Vvi01g0392	Sly05g0332	.	-	2
Vvi01g0393	.	.	-	2
Vvi01g0394	Sly05g0331	Sly04g0156	-	2
Vvi01g0395	.	Sly04g0157	-	2
Vvi01g0396	Sly05g0329	.	-	2
Vvi01g0397	Sly05g0327	Sly04g0158	-	2
Vvi01g0398	Sly05g0326	.	-	2
Vvi01g0399	.	.	-	2
Vvi01g0400	Sly05g0324	Sly04g0159	-	2
Vvi01g0401	Sly05g0323	.	-	2
Vvi01g0402	.	Sly04g0160	-	2
Vvi01g0403	.	Sly04g0161	-	2
Vvi01g0404	.	Sly04g0164	-	2
Vvi01g0405	.	Sly04g0165	-	2
Vvi01g0406	Sly05g0322	.	-	2
Vvi01g0407	Sly05g0320	.	-	2
Vvi01g0408	.	.	-	2
Vvi01g0409	Sly05g0317	.	-	2
Vvi01g0410	Sly05g0316	.	-	2
Vvi01g0411	.	.	-	2
Vvi01g0412	.	Sly04g0167	-	2
Vvi01g0413	Sly05g0313	.	-	2
Vvi01g0414	.	.	-	2
Vvi01g0415	.	.	-	2
Vvi01g0416	Sly05g0312	.	-	2
Vvi01g0417	Sly05g0311	.	-	2
Vvi01g0418	Sly05g0309	.	-	2
Vvi01g0419	Sly05g0307	Sly04g0168	-	2
Vvi01g0420	Sly05g0305	.	-	2
Vvi01g0421	Sly05g0303	Sly04g0169	-	2
Vvi01g0422	Sly05g0301	.	-	2
Vvi01g0423	Sly05g0297	Sly04g0170	-	2
Vvi01g0424	Sly05g0296	.	-	2
Vvi01g0425	Sly05g0293	.	-	2
Vvi01g0426	Sly05g0290	.	-	2
Vvi01g0427	.	Sly04g0173	-	2
Vvi01g0428	Sly05g0289	.	-	2
Vvi01g0429	Sly05g0288	.	-	2
Vvi01g0430	.	Sly04g0174	-	2
Vvi01g0431	.	.	Sly01g0051	3
Vvi01g0432	.	.	.	3
Vvi01g0433	Sly05g0287	Sly04g0175	.	3
Vvi01g0434	.	Sly04g0176	.	3
Vvi01g0435	Sly05g0285	.	.	3
Vvi01g0436	Sly05g0284	.	.	3
Vvi01g0437	.	.	.	3
Vvi01g0438	Sly05g0283	.	.	3
Vvi01g0439	.	.	.	3
Vvi01g0440	Sly05g0281	.	.	3
Vvi01g0441	-	.	.	2
Vvi01g0442	-	.	.	2
Vvi01g0443	-	Sly04g0177	.	2
Vvi01g0444	-	.	.	2
Vvi01g0445	-	.	.	2
Vvi01g0446	-	.	.	2
Vvi01g0447	-	.	.	2
Vvi01g0448	-	.	.	2
Vvi01g0449	-	.	.	2
Vvi01g0450	-	.	.	2
Vvi01g0451	-	.	.	2
Vvi01g0452	-	Sly04g0179	.	2
Vvi01g0453	-	Sly04g0180	.	2
Vvi01g0454	-	.	.	2
Vvi01g0455	-	Sly04g0186	.	2
Vvi01g0456	-	.	.	2
Vvi01g0457	Sly05g1200	.	.	3
Vvi01g0458	.	.	.	3
Vvi01g0459	.	Sly04g0187	.	3
Vvi01g0460	.	Sly04g0192	.	3
Vvi01g0461	.	.	.	3
Vvi01g0462	.	Sly04g0193	.	3
Vvi01g0463	Sly05g1203	.	.	3
Vvi01g0464	Sly05g1204	.	.	3
Vvi01g0465	Sly05g1205	.	.	3
Vvi01g0466	Sly05g1206	.	.	3
Vvi01g0467	-	Sly04g0194	.	2
Vvi01g0468	-	Sly04g0195	.	2
Vvi01g0469	-	Sly04g0196	.	2
Vvi01g0470	-	Sly04g0197	.	2
Vvi01g0471	-	.	.	2
Vvi01g0472	-	.	.	2
Vvi01g0473	-	.	.	2
Vvi01g0474	-	.	.	2
Vvi01g0475	-	.	.	2
Vvi01g0476	-	Sly04g0198	.	2
Vvi01g0477	-	.	.	2
Vvi01g0478	-	.	.	2
Vvi01g0479	-	.	.	2
Vvi01g0480	-	.	Sly01g0049	2
Vvi01g0481	-	.	.	2
Vvi01g0482	-	.	.	2
Vvi01g0483	-	.	Sly01g0048	2
Vvi01g0484	-	.	Sly01g0047	2
Vvi01g0485	-	Sly04g0199	.	2
Vvi01g0486	-	.	.	2
Vvi01g0487	-	.	Sly01g0046	2
Vvi01g0488	-	.	Sly01g0045	2
Vvi01g0489	-	.	.	2
Vvi01g0490	-	Sly04g0200	.	2
Vvi01g0491	-	Sly04g0202	.	2
Vvi01g0492	-	.	.	2
Vvi01g0493	-	Sly04g0203	Sly01g0042	2
Vvi01g0494	-	Sly04g0204	.	2
Vvi01g0495	-	Sly04g0205	.	2
Vvi01g0496	-	.	.	2
Vvi01g0497	-	.	Sly01g0041	2
Vvi01g0498	-	.	Sly01g0040	2
Vvi01g0499	-	.	Sly01g0036	2
Vvi01g0500	-	Sly04g0208	.	2
Vvi01g0501	-	.	.	2
Vvi01g0502	-	.	.	2
Vvi01g0503	-	.	.	2
Vvi01g0504	-	.	.	2
Vvi01g0505	-	Sly04g0209	.	2
Vvi01g0506	-	Sly04g0210	.	2
Vvi01g0507	-	Sly04g0211	Sly01g0035	2
Vvi01g0508	-	.	Sly01g0033	2
Vvi01g0509	-	.	Sly01g0032	2
Vvi01g0510	-	.	.	2
Vvi01g0511	-	Sly04g0212	.	2
Vvi01g0512	-	.	Sly01g0029	2
Vvi01g0513	-	.	Sly01g0027	2
Vvi01g0514	-	.	.	2
Vvi01g0515	-	.	.	2
Vvi01g0516	-	.	.	2
Vvi01g0517	-	.	.	2
Vvi01g0518	-	.	.	2
Vvi01g0519	-	.	.	2
Vvi01g0520	-	.	Sly01g0025	2
Vvi01g0521	-	.	.	2
Vvi01g0522	-	.	Sly01g0024	2
Vvi01g0523	-	.	Sly01g0023	2
Vvi01g0524	-	.	.	2
Vvi01g0525	-	.	.	2
Vvi01g0526	-	.	.	2
Vvi01g0527	-	Sly04g0213	.	2
Vvi01g0528	-	.	.	2
Vvi01g0529	-	.	.	2
Vvi01g0530	-	.	.	2
Vvi01g0531	-	Sly04g0214	.	2
Vvi01g0532	-	.	.	2
Vvi01g0533	-	Sly04g0217	.	2
Vvi01g0534	-	.	.	2
Vvi01g0535	-	.	.	2
Vvi01g0536	-	.	.	2
Vvi01g0537	-	.	.	2
Vvi01g0538	-	Sly04g0219	Sly01g0019	2
Vvi01g0539	-	.	.	2
Vvi01g0540	-	.	.	2
Vvi01g0541	-	Sly04g0220	.	2
Vvi01g0542	-	.	.	2
Vvi01g0543	Sly05g0793	.	.	3
Vvi01g0544	.	.	.	3
Vvi01g0545	.	.	Sly01g0018	3
Vvi01g0546	.	.	Sly01g0017	3
Vvi01g0547	.	.	.	3
Vvi01g0548	.	Sly04g0227	Sly01g0015	3
Vvi01g0549	.	.	.	3
Vvi01g0550	.	Sly04g0230	.	3
Vvi01g0551	.	.	Sly01g0013	3
Vvi01g0552	.	Sly04g0232	.	3
Vvi01g0553	.	Sly04g0233	.	3
Vvi01g0554	.	.	Sly01g0012	3
Vvi01g0555	.	.	.	3
Vvi01g0556	.	.	.	3
Vvi01g0557	.	Sly04g0235	Sly01g0011	3
Vvi01g0558	.	Sly04g0240	.	3
Vvi01g0559	.	.	.	3
Vvi01g0560	.	Sly04g0241	Sly01g0010	3
Vvi01g0561	.	Sly04g0244	.	3
Vvi01g0562	.	Sly04g0249	.	3
Vvi01g0563	.	.	Sly01g0009	3
Vvi01g0564	.	Sly04g0250	.	3
Vvi01g0565	.	.	.	3
Vvi01g0566	.	Sly04g0251	.	3
Vvi01g0567	.	.	.	3
Vvi01g0568	.	.	.	3
Vvi01g0569	.	.	.	3
Vvi01g0570	.	.	.	3
Vvi01g0571	.	.	.	3
Vvi01g0572	.	.	.	3
Vvi01g0573	.	.	Sly01g0006	3
Vvi01g0574	.	.	Sly01g0004	3
Vvi01g0575	.	Sly04g0252	.	3
Vvi01g0576	.	.	.	3
Vvi01g0577	.	.	Sly01g0003	3
Vvi01g0578	.	.	.	3
Vvi01g0579	.	.	Sly01g0002	3
Vvi01g0580	.	.	-	2
Vvi01g0581	.	.	-	2
Vvi01g0582	.	.	-	2
Vvi01g0583	.	.	-	2
Vvi01g0584	.	.	-	2
Vvi01g0585	.	.	-	2
Vvi01g0586	.	Sly04g0255	-	2
Vvi01g0587	.	-	-	1
Vvi01g0588	.	-	-	1
Vvi01g0589	.	-	-	1
Vvi01g0590	.	-	-	1
Vvi01g0591	.	-	-	1
Vvi01g0592	.	-	-	1
Vvi01g0593	Sly05g0792	-	-	1
Vvi01g0594	.	-	-	1
Vvi01g0595	Sly05g0791	-	-	1
Vvi01g0596	Sly05g0784	-	-	1
Vvi01g0597	Sly05g0782	-	-	1
Vvi01g0598	Sly05g0781	-	-	1
Vvi01g0599	Sly05g0780	-	-	1
Vvi01g0600	Sly05g0778	-	-	1
Vvi01g0601	.	-	-	1
Vvi01g0602	Sly05g0777	-	-	1
Vvi01g0603	.	-	-	1
Vvi01g0604	.	-	-	1
Vvi01g0605	Sly05g0775	-	-	1
Vvi01g0606	Sly05g0774	-	-	1
Vvi01g0607	.	-	-	1
Vvi01g0608	Sly05g0772	-	-	1
Vvi01g0609	Sly05g0771	-	-	1
Vvi01g0610	Sly05g0769	-	-	1
Vvi01g0611	Sly05g0768	-	-	1
Vvi01g0612	Sly05g0767	-	-	1
Vvi01g0613	.	-	-	1
Vvi01g0614	Sly05g0761	-	-	1
Vvi01g0615	Sly05g0760	-	-	1
Vvi01g0616	Sly05g0759	-	-	1
Vvi01g0617	.	-	-	1
Vvi01g0618	.	-	-	1
Vvi01g0619	.	-	-	1
Vvi01g0620	Sly05g0758	-	-	1
Vvi01g0621	.	-	-	1
Vvi01g0622	.	-	-	1
Vvi01g0623	.	-	-	1
Vvi01g0624	.	-	-	1
Vvi01g0625	Sly05g0757	-	-	1
Vvi01g0626	.	-	-	1
Vvi01g0627	.	-	-	1
Vvi01g0628	Sly05g0755	-	-	1
Vvi01g0629	Sly05g0754	-	-	1
Vvi01g0630	Sly05g0753	-	-	1
Vvi01g0631	Sly05g0752	-	-	1
Vvi01g0632	.	-	-	1
Vvi01g0633	.	-	-	1
Vvi01g0634	Sly05g0751	-	-	1
Vvi01g0635	Sly05g0750	-	-	1
Vvi01g0636	.	-	-	1
Vvi01g0637	Sly05g0749	-	-	1
Vvi01g0638	.	-	-	1
Vvi01g0639	Sly05g0748	-	-	1
Vvi01g0640	.	-	-	1
Vvi01g0641	.	-	-	1
Vvi01g0642	Sly05g0747	-	-	1
Vvi01g0643	.	-	-	1
Vvi01g0644	Sly05g0746	-	-	1
Vvi01g0645	.	-	-	1
Vvi01g0646	.	-	-	1
Vvi01g0647	Sly05g0740	-	-	1
Vvi01g0648	Sly05g0739	-	-	1
Vvi01g0649	Sly05g0004	-	-	1
Vvi01g0650	.	-	-	1
Vvi01g0651	Sly05g0005	-	-	1
Vvi01g0652	.	-	-	1
Vvi01g0653	.	-	-	1
Vvi01g0654	.	-	-	1
Vvi01g0655	.	-	-	1
Vvi01g0656	Sly05g0007	-	-	1
Vvi01g0657	.	-	Sly01g0247	2
Vvi01g0658	Sly05g0008	-	Sly01g0248	2
Vvi01g0659	.	-	.	2
Vvi01g0660	.	-	Sly01g0249	2
Vvi01g0661	.	-	.	2
Vvi01g0662	.	-	.	2
Vvi01g0663	Sly05g0009	-	Sly01g0250	2
Vvi01g0664	.	-	.	2
Vvi01g0665	.	-	.	2
Vvi01g0666	Sly05g0011	-	.	2
Vvi01g0667	Sly05g0012	-	.	2
Vvi01g0668	Sly05g0015	-	.	2
Vvi01g0669	Sly05g0016	-	.	2
Vvi01g0670	Sly05g0017	-	.	2
Vvi01g0671	.	-	.	2
Vvi01g0672	.	-	.	2
Vvi01g0673	.	-	.	2
Vvi01g0674	.	-	.	2
Vvi01g0675	.	-	.	2
Vvi01g0676	.	-	.	2
Vvi01g0677	.	-	.	2
Vvi01g0678	.	-	.	2
Vvi01g0679	.	-	.	2
Vvi01g0680	.	-	.	2
Vvi01g0681	.	-	.	2
Vvi01g0682	.	-	.	2
Vvi01g0683	Sly05g0018	-	.	2
Vvi01g0684	.	-	.	2
Vvi01g0685	Sly05g0019	-	.	2
Vvi01g0686	.	-	.	2
Vvi01g0687	.	-	Sly01g0251	2
Vvi01g0688	.	-	.	2
Vvi01g0689	.	-	.	2
Vvi01g0690	.	-	.	2
Vvi01g0691	Sly05g0025	-	.	2
Vvi01g0692	.	-	Sly01g0252	2
Vvi01g0693	.	-	.	2
Vvi01g0694	.	-	.	2
Vvi01g0695	Sly05g0043	-	.	2
Vvi01g0696	.	-	.	2
Vvi01g0697	.	-	.	2
Vvi01g0698	.	-	.	2
Vvi01g0699	.	-	.	2
Vvi01g0700	Sly05g0044	-	.	2
Vvi01g0701	.	-	.	2
Vvi01g0702	.	-	.	2
Vvi01g0703	.	-	.	2
Vvi01g0704	.	-	.	2
Vvi01g0705	.	-	.	2
Vvi01g0706	.	-	.	2
Vvi01g0707	.	-	.	2
Vvi01g0708	.	-	.	2
Vvi01g0709	.	-	.	2
Vvi01g0710	.	-	.	2
Vvi01g0711	.	-	.	2
Vvi01g0712	.	-	.	2
Vvi01g0713	.	-	.	2
Vvi01g0714	Sly05g0045	-	.	2
Vvi01g0715	.	-	.	2
Vvi01g0716	.	-	.	2
Vvi01g0717	.	-	.	2
Vvi01g0718	.	-	.	2
Vvi01g0719	.	-	.	2
Vvi01g0720	.	-	.	2
Vvi01g0721	Sly05g0048	-	.	2
Vvi01g0722	Sly05g0051	-	.	2
Vvi01g0723	.	-	.	2
Vvi01g0724	Sly05g0052	-	.	2
Vvi01g0725	.	-	.	2
Vvi01g0726	.	-	.	2
Vvi01g0727	.	-	.	2
Vvi01g0728	.	-	.	2
Vvi01g0729	Sly05g0054	-	.	2
Vvi01g0730	.	-	.	2
Vvi01g0731	Sly05g0055	-	.	2
Vvi01g0732	.	-	.	2
Vvi01g0733	.	-	.	2
Vvi01g0734	Sly05g0056	-	.	2
Vvi01g0735	.	-	.	2
Vvi01g0736	Sly05g0058	Sly04g0860	.	3
Vvi01g0737	.	.	.	3
Vvi01g0738	Sly05g0059	.	.	3
Vvi01g0739	.	.	Sly01g0253	3
Vvi01g0740	Sly05g0060	.	-	2
Vvi01g0741	Sly05g0061	.	-	2
Vvi01g0742	Sly05g0062	.	-	2
Vvi01g0743	.	.	-	2
Vvi01g0744	.	.	-	2
Vvi01g0745	Sly05g0065	.	-	2
Vvi01g0746	.	.	-	2
Vvi01g0747	Sly05g0066	Sly04g0876	-	2
Vvi01g0748	.	.	-	2
Vvi01g0749	Sly05g0067	Sly04g0880	-	2
Vvi01g0750	Sly05g0069	Sly04g0889	-	2
Vvi01g0751	.	.	-	2
Vvi01g0752	Sly05g0070	.	-	2
Vvi01g0753	.	.	-	2
Vvi01g0754	.	.	-	2
Vvi01g0755	.	Sly04g0890	-	2
Vvi01g0756	Sly05g0071	.	-	2
Vvi01g0757	Sly05g0072	.	-	2
Vvi01g0758	Sly05g0075	.	-	2
Vvi01g0759	Sly05g0076	.	-	2
Vvi01g0760	.	Sly04g0900	-	2
Vvi01g0761	.	-	-	1
Vvi01g0762	.	-	-	1
Vvi01g0763	.	-	-	1
Vvi01g0764	.	-	-	1
Vvi01g0765	.	-	-	1
Vvi01g0766	.	-	-	1
Vvi01g0767	Sly05g0078	-	-	1
Vvi01g0768	Sly05g0079	-	-	1
Vvi01g0769	Sly05g0080	-	-	1
Vvi01g0770	Sly05g0081	-	-	1
Vvi01g0771	.	-	-	1
Vvi01g0772	Sly05g0082	-	Sly01g0552	2
Vvi01g0773	Sly05g0083	-	-	1
Vvi01g0774	Sly05g0085	Sly04g0091	-	2
Vvi01g0775	Sly05g0086	-	-	1
Vvi01g0776	.	-	-	1
Vvi01g0777	.	-	-	1
Vvi01g0778	.	-	-	1
Vvi01g0779	.	-	-	1
Vvi01g0780	.	-	-	1
Vvi01g0781	Sly05g0101	-	-	1
Vvi01g0782	.	-	-	1
Vvi01g0783	Sly05g0106	-	Sly01g0256	2
Vvi01g0784	.	-	-	1
Vvi01g0785	.	-	-	1
Vvi01g0786	.	-	-	1
Vvi01g0787	Sly05g0108	-	-	1
Vvi01g0788	.	-	-	1
Vvi01g0789	.	-	-	1
Vvi01g0790	.	Sly04g0904	-	2
Vvi01g0791	.	-	-	1
Vvi01g0792	.	-	-	1
Vvi01g0793	Sly05g0119	-	-	1
Vvi01g0794	Sly05g0121	-	-	1
Vvi01g0795	Sly05g0124	-	-	1
Vvi01g0796	Sly05g0125	-	-	1
Vvi01g0797	.	-	-	1
Vvi01g0798	Sly05g0128	-	-	1
Vvi01g0799	Sly05g0133	-	-	1
Vvi01g0800	Sly05g0134	-	-	1
Vvi01g0801	Sly05g0135	-	-	1
Vvi01g0802	Sly05g0136	-	-	1
Vvi01g0803	Sly05g0142	-	-	1
Vvi01g0804	Sly05g0143	-	-	1
Vvi01g0805	Sly05g0144	-	-	1
Vvi01g0806	.	-	-	1
Vvi01g0807	Sly05g0145	-	-	1
Vvi01g0808	Sly05g0146	-	-	1
Vvi01g0809	Sly05g0147	-	-	1
Vvi01g0810	Sly05g0148	-	-	1
Vvi01g0811	Sly05g0149	-	-	1
Vvi01g0812	.	-	-	1
Vvi01g0813	.	-	-	1
Vvi01g0814	Sly05g0151	-	-	1
Vvi01g0815	Sly05g0152	-	-	1
Vvi01g0816	Sly05g0153	-	Sly01g0551	2
Vvi01g0817	.	-	-	1
Vvi01g0818	.	-	-	1
Vvi01g0819	Sly05g0159	-	-	1
Vvi01g0820	.	-	-	1
Vvi01g0821	Sly05g0161	-	Sly01g0460	2
Vvi01g0822	.	-	.	2
Vvi01g0823	.	-	.	2
Vvi01g0824	Sly05g0162	Sly04g0088	.	3
Vvi01g0825	Sly05g0163	.	.	3
Vvi01g0826	.	.	.	3
Vvi01g0827	.	.	.	3
Vvi01g0828	.	Sly04g0087	.	3
Vvi01g0829	Sly05g0164	.	.	3
Vvi01g0830	Sly05g0166	.	.	3
Vvi01g0831	.	.	.	3
Vvi01g0832	.	.	.	3
Vvi01g0833	.	.	.	3
Vvi01g0834	.	.	.	3
Vvi01g0835	Sly05g0168	.	.	3
Vvi01g0836	.	.	.	3
Vvi01g0837	Sly05g0170	.	.	3
Vvi01g0838	Sly05g0171	.	.	3
Vvi01g0839	.	.	.	3
Vvi01g0840	Sly05g0172	.	.	3
Vvi01g0841	Sly05g0173	.	.	3
Vvi01g0842	Sly05g0175	.	Sly01g0482	3
Vvi01g0843	Sly05g0176	.	.	3
Vvi01g0844	Sly05g0179	Sly04g0085	.	3
Vvi01g0845	Sly05g0183	Sly04g0084	.	3
Vvi01g0846	Sly05g0185	.	Sly01g0483	3
Vvi01g0847	Sly05g0186	.	.	3
Vvi01g0848	Sly05g0187	.	.	3
Vvi01g0849	Sly05g0188	.	Sly01g0484	3
Vvi01g0850	Sly05g0189	.	.	3
Vvi01g0851	Sly05g0191	.	.	3
Vvi01g0852	Sly05g0192	.	.	3
Vvi01g0853	Sly05g0193	Sly04g0083	.	3
Vvi01g0854	Sly05g0195	Sly04g0082	.	3
Vvi01g0855	Sly05g0197	.	Sly01g0485	3
Vvi01g0856	Sly05g0198	.	.	3
Vvi01g0857	Sly05g0200	.	Sly01g0510	3
Vvi01g0858	Sly05g0201	.	.	3
Vvi01g0859	.	.	Sly01g0509	3
Vvi01g0860	.	.	Sly01g0508	3
Vvi01g0861	Sly05g0202	.	.	3
Vvi01g0862	.	.	Sly01g0506	3
Vvi01g0863	Sly05g0203	.	.	3
Vvi01g0864	.	.	.	3
Vvi01g0865	.	.	.	3
Vvi01g0866	Sly05g0204	.	.	3
Vvi01g0867	Sly05g0205	.	.	3
Vvi01g0868	Sly05g0206	.	.	3
Vvi01g0869	.	.	Sly01g0503	3
Vvi01g0870	.	Sly04g0080	.	3
Vvi01g0871	.	.	.	3
Vvi01g0872	.	.	.	3
Vvi01g0873	Sly05g0207	.	.	3
Vvi01g0874	Sly05g0208	.	.	3
Vvi01g0875	.	.	.	3
Vvi01g0876	.	.	.	3
Vvi01g0877	.	.	.	3
Vvi01g0878	.	.	Sly01g0502	3
Vvi01g0879	.	.	.	3
Vvi01g0880	.	.	.	3
Vvi01g0881	Sly05g0209	.	Sly01g0500	3
Vvi01g0882	.	.	.	3
Vvi01g0883	Sly05g0210	.	Sly01g0499	3
Vvi01g0884	.	.	.	3
Vvi01g0885	Sly05g0211	Sly04g0074	.	3
Vvi01g0886	Sly05g0213	.	Sly01g0496	3
Vvi01g0887	Sly05g0214	.	.	3
Vvi01g0888	Sly05g0215	.	.	3
Vvi01g0889	.	.	.	3
Vvi01g0890	Sly05g0216	Sly04g0069	.	3
Vvi01g0891	.	.	.	3
Vvi01g0892	.	.	Sly01g0495	3
Vvi01g0893	Sly05g0217	.	.	3
Vvi01g0894	Sly05g0221	.	Sly01g0494	3
Vvi01g0895	.	.	.	3
Vvi01g0896	.	.	Sly01g0488	3
Vvi01g0897	.	.	.	3
Vvi01g0898	Sly05g0224	.	.	3
Vvi01g0899	.	.	.	3
Vvi01g0900	Sly05g0225	.	.	3
Vvi01g0901	Sly05g0230	.	.	3
Vvi01g0902	.	.	Sly01g0512	3
Vvi01g0903	.	.	Sly01g0513	3
Vvi01g0904	.	.	Sly01g0514	3
Vvi01g0905	Sly05g0231	.	.	3
Vvi01g0906	Sly05g0232	.	.	3
Vvi01g0907	Sly05g0233	.	.	3
Vvi01g0908	.	.	.	3
Vvi01g0909	Sly05g0234	.	Sly01g0517	3
Vvi01g0910	.	.	.	3
Vvi01g0911	Sly05g0236	.	.	3
Vvi01g0912	Sly05g0237	.	Sly01g0518	3
Vvi01g0913	Sly05g0238	.	.	3
Vvi01g0914	Sly05g0243	.	.	3
Vvi01g0915	.	.	.	3
Vvi01g0916	.	.	.	3
Vvi01g0917	.	.	.	3
Vvi01g0918	Sly05g0244	.	.	3
Vvi01g0919	Sly05g0245	.	.	3
Vvi01g0920	.	.	.	3
Vvi01g0921	.	.	.	3
Vvi01g0922	.	.	.	3
Vvi01g0923	Sly05g0253	.	Sly01g0519	3
Vvi01g0924	Sly05g0254	.	.	3
Vvi01g0925	.	.	.	3
Vvi01g0926	.	.	.	3
Vvi01g0927	.	Sly04g0066	.	3
Vvi01g0928	.	.	.	3
Vvi01g0929	.	.	.	3
Vvi01g0930	.	.	.	3
Vvi01g0931	.	.	.	3
Vvi01g0932	.	.	.	3
Vvi01g0933	.	.	Sly01g0520	3
Vvi01g0934	.	.	.	3
Vvi01g0935	.	.	.	3
Vvi01g0936	.	.	.	3
Vvi01g0937	.	.	.	3
Vvi01g0938	.	.	.	3
Vvi01g0939	.	.	.	3
Vvi01g0940	.	.	.	3
Vvi01g0941	.	.	Sly01g0521	3
Vvi01g0942	.	Sly04g0063	.	3
Vvi01g0943	.	.	.	3
Vvi01g0944	.	.	.	3
Vvi01g0945	.	.	.	3
Vvi01g0946	.	.	.	3
Vvi01g0947	Sly05g0256	Sly04g0062	Sly01g0522	3
Vvi01g0948	-	.	.	2
Vvi01g0949	-	.	.	2
Vvi01g0950	-	.	.	2
Vvi01g0951	-	.	.	2
Vvi01g0952	Sly05g0673	.	.	3
Vvi01g0953	.	.	.	3
Vvi01g0954	.	.	.	3
Vvi01g0955	.	.	.	3
Vvi01g0956	Sly05g0682	.	Sly01g0527	3
Vvi01g0957	.	.	-	2
Vvi01g0958	.	.	-	2
Vvi01g0959	.	.	-	2
Vvi01g0960	.	.	-	2
Vvi01g0961	.	.	-	2
Vvi01g0962	Sly05g0697	.	-	2
Vvi01g0963	.	.	-	2
Vvi01g0964	Sly05g0698	.	-	2
Vvi01g0965	Sly05g0699	.	-	2
Vvi01g0966	Sly05g0701	Sly04g0059	-	2
Vvi01g0967	Sly05g0702	.	-	2
Vvi01g0968	Sly05g0704	.	-	2
Vvi01g0969	Sly05g0706	.	-	2
Vvi01g0970	-	.	-	1
Vvi01g0971	-	.	-	1
Vvi01g0972	-	.	-	1
Vvi01g0973	-	.	-	1
Vvi01g0974	-	.	-	1
Vvi01g0975	-	.	-	1
Vvi01g0976	-	.	-	1
Vvi01g0977	-	.	-	1
Vvi01g0978	-	.	-	1
Vvi01g0979	-	.	-	1
Vvi01g0980	-	.	-	1
Vvi01g0981	-	.	-	1
Vvi01g0982	-	.	-	1
Vvi01g0983	-	.	-	1
Vvi01g0984	-	.	-	1
Vvi01g0985	-	.	-	1
Vvi01g0986	-	.	-	1
Vvi01g0987	-	.	-	1
Vvi01g0988	-	.	-	1
Vvi01g0989	-	.	-	1
Vvi01g0990	Sly05g0279	.	-	2
Vvi01g0991	-	.	-	1
Vvi01g0992	-	.	-	1
Vvi01g0993	-	.	-	1
Vvi01g0994	-	.	-	1
Vvi01g0995	-	.	-	1
Vvi01g0996	-	.	-	1
Vvi01g0997	-	.	-	1
Vvi01g0998	Sly05g0572	.	-	2
Vvi01g0999	.	.	-	2
Vvi01g1000	.	.	-	2
Vvi01g1001	.	.	-	2
Vvi01g1002	.	Sly04g0030	-	2
Vvi01g1003	.	.	-	2
Vvi01g1004	Sly05g0568	Sly04g0026	-	2
Vvi01g1005	Sly05g0567	Sly04g0025	-	2
Vvi01g1006	.	-	-	1
Vvi01g1007	Sly05g0565	-	-	1
Vvi01g1008	.	-	-	1
Vvi01g1009	.	-	-	1
Vvi01g1010	.	-	-	1
Vvi01g1011	Sly05g0554	-	-	1
Vvi01g1012	Sly05g0553	Sly04g0284	-	2
Vvi01g1013	Sly05g0552	-	-	1
Vvi01g1014	Sly05g0551	-	-	1
Vvi01g1015	Sly05g0550	-	-	1
Vvi01g1016	.	-	-	1
Vvi01g1017	Sly05g0548	-	-	1
Vvi01g1018	Sly05g0547	-	-	1
Vvi01g1019	.	-	-	1
Vvi01g1020	.	-	-	1
Vvi01g1021	.	-	-	1
Vvi01g1022	.	-	-	1
Vvi01g1023	.	Sly04g0021	-	2
Vvi01g1024	.	.	-	2
Vvi01g1025	.	.	-	2
Vvi01g1026	.	.	-	2
Vvi01g1027	.	.	-	2
Vvi01g1028	Sly05g0537	Sly04g0020	-	2
Vvi01g1029	.	.	-	2
Vvi01g1030	Sly05g0527	.	-	2
Vvi01g1031	.	.	-	2
Vvi01g1032	.	.	-	2
Vvi01g1033	Sly05g0522	.	-	2
Vvi01g1034	Sly05g0519	.	-	2
Vvi01g1035	Sly05g0517	.	-	2
Vvi01g1036	.	.	Sly01g0265	3
Vvi01g1037	.	.	.	3
Vvi01g1038	Sly05g0516	Sly04g0018	.	3
Vvi01g1039	Sly05g0515	-	.	2
Vvi01g1040	Sly05g0510	-	.	2
Vvi01g1041	Sly05g0508	-	.	2
Vvi01g1042	-	-	.	1
Vvi01g1043	-	-	.	1
Vvi01g1044	-	-	.	1
Vvi01g1045	-	-	.	1
Vvi01g1046	-	-	.	1
Vvi01g1047	-	-	.	1
Vvi01g1048	-	-	.	1
Vvi01g1049	-	-	.	1
Vvi01g1050	-	-	.	1
Vvi01g1051	-	-	.	1
Vvi01g1052	-	-	.	1
Vvi01g1053	-	-	.	1
Vvi01g1054	-	-	.	1
Vvi01g1055	-	-	.	1
Vvi01g1056	-	-	.	1
Vvi01g1057	-	-	.	1
Vvi01g1058	-	-	.	1
Vvi01g1059	-	-	.	1
Vvi01g1060	-	-	.	1
Vvi01g1061	-	Sly04g0276	.	2
Vvi01g1062	-	.	.	2
Vvi01g1063	-	.	.	2
Vvi01g1064	-	.	.	2
Vvi01g1065	-	.	.	2
Vvi01g1066	-	.	.	2
Vvi01g1067	-	.	.	2
Vvi01g1068	-	.	.	2
Vvi01g1069	-	.	.	2
Vvi01g1070	-	.	.	2
Vvi01g1071	-	.	.	2
Vvi01g1072	-	.	.	2
Vvi01g1073	-	.	.	2
Vvi01g1074	-	Sly04g0275	.	2
Vvi01g1075	-	.	.	2
Vvi01g1076	-	.	.	2
Vvi01g1077	-	Sly04g0273	.	2
Vvi01g1078	-	Sly04g0271	.	2
Vvi01g1079	-	Sly04g0266	.	2
Vvi01g1080	-	.	Sly01g0262	2
Vvi01g1081	-	.	.	2
Vvi01g1082	-	.	.	2
Vvi01g1083	-	.	.	2
Vvi01g1084	-	.	Sly01g0240	2
Vvi01g1085	-	.	.	2
Vvi01g1086	-	Sly04g0261	.	2
Vvi01g1087	-	.	.	2
Vvi01g1088	-	.	.	2
Vvi01g1089	-	.	.	2
Vvi01g1090	-	.	.	2
Vvi01g1091	-	.	.	2
Vvi01g1092	-	.	.	2
Vvi01g1093	-	.	.	2
Vvi01g1094	-	.	.	2
Vvi01g1095	-	.	.	2
Vvi01g1096	-	.	.	2
Vvi01g1097	-	.	.	2
Vvi01g1098	-	.	.	2
Vvi01g1099	-	.	.	2
Vvi01g1100	-	.	.	2
Vvi01g1101	-	.	.	2
Vvi01g1102	-	.	.	2
Vvi01g1103	-	.	.	2
Vvi01g1104	-	.	.	2
Vvi01g1105	-	.	.	2
Vvi01g1106	-	.	.	2
Vvi01g1107	-	.	.	2
Vvi01g1108	-	.	.	2
Vvi01g1109	-	.	.	2
Vvi01g1110	-	Sly04g0257	.	2
Vvi01g1111	-	.	.	2
Vvi01g1112	-	.	Sly01g0239	2
Vvi01g1113	-	.	.	2
Vvi01g1114	-	Sly04g0256	Sly01g0238	2
Vvi01g1115	-	.	.	2
Vvi01g1116	-	.	.	2
Vvi01g1117	-	.	Sly01g0237	2
Vvi01g1118	-	.	.	2
Vvi01g1119	Sly05g0793	.	.	3
Vvi01g1120	Sly05g0796	.	.	3
Vvi01g1121	Sly05g0797	.	.	3
Vvi01g1122	.	.	.	3
Vvi01g1123	Sly05g0800	.	.	3
Vvi01g1124	Sly05g0801	.	.	3
Vvi01g1125	Sly05g0802	.	.	3
Vvi01g1126	Sly05g0803	Sly04g0212	.	3
Vvi01g1127	Sly05g0804	-	.	2
Vvi01g1128	.	-	.	2
Vvi01g1129	.	-	.	2
Vvi01g1130	.	-	.	2
Vvi01g1131	.	-	.	2
Vvi01g1132	.	-	.	2
Vvi01g1133	.	-	.	2
Vvi01g1134	Sly05g0806	-	.	2
Vvi01g1135	.	-	.	2
Vvi01g1136	.	-	.	2
Vvi01g1137	.	-	.	2
Vvi01g1138	Sly05g0811	-	.	2
Vvi01g1139	.	-	.	2
Vvi01g1140	Sly05g0812	-	.	2
Vvi01g1141	.	-	.	2
Vvi01g1142	.	-	.	2
Vvi01g1143	.	-	.	2
Vvi01g1144	.	-	.	2
Vvi01g1145	.	-	.	2
Vvi01g1146	.	-	.	2
Vvi01g1147	Sly05g0815	-	.	2
Vvi01g1148	Sly05g0817	-	.	2
Vvi01g1149	.	-	.	2
Vvi01g1150	Sly05g0820	-	.	2
Vvi01g1151	Sly05g0821	-	Sly01g0223	2
Vvi01g1152	Sly05g0823	-	-	1
Vvi01g1153	.	-	-	1
Vvi01g1154	Sly05g0826	-	-	1
Vvi01g1155	.	-	-	1
Vvi01g1156	.	-	-	1
Vvi01g1157	.	-	-	1
Vvi01g1158	.	-	-	1
Vvi01g1159	.	-	-	1
Vvi01g1160	.	-	-	1
Vvi01g1161	.	-	-	1
Vvi01g1162	.	-	-	1
Vvi01g1163	.	-	-	1
Vvi01g1164	.	-	-	1
Vvi01g1165	Sly05g0834	-	-	1
Vvi01g1166	Sly05g0835	-	-	1
Vvi01g1167	.	-	-	1
Vvi01g1168	.	-	-	1
Vvi01g1169	.	-	-	1
Vvi01g1170	.	-	-	1
Vvi01g1171	.	-	-	1
Vvi01g1172	.	-	-	1
Vvi01g1173	.	-	-	1
Vvi01g1174	.	-	-	1
Vvi01g1175	.	-	-	1
Vvi01g1176	.	-	-	1
Vvi01g1177	Sly05g0844	-	-	1
Vvi01g1178	Sly05g0855	-	-	1
Vvi01g1179	Sly05g0856	-	-	1
Vvi01g1180	Sly05g0859	-	-	1
Vvi01g1181	.	-	-	1
Vvi01g1182	Sly05g0861	-	-	1
Vvi01g1183	.	-	-	1
Vvi01g1184	.	-	-	1
Vvi01g1185	.	Sly04g1023	-	2
Vvi01g1186	.	.	-	2
Vvi01g1187	.	.	-	2
Vvi01g1188	.	.	-	2
Vvi01g1189	.	.	-	2
Vvi01g1190	.	.	-	2
Vvi01g1191	Sly05g0862	.	-	2
Vvi01g1192	.	.	-	2
Vvi01g1193	Sly05g0867	.	-	2
Vvi01g1194	.	.	-	2
Vvi01g1195	.	.	-	2
Vvi01g1196	.	.	-	2
Vvi01g1197	.	.	-	2
Vvi01g1198	.	.	-	2
Vvi01g1199	.	.	-	2
Vvi01g1200	.	.	-	2
Vvi01g1201	.	.	-	2
Vvi01g1202	.	.	-	2
Vvi01g1203	.	.	-	2
Vvi01g1204	.	.	-	2
Vvi01g1205	.	.	-	2
Vvi01g1206	.	.	-	2
Vvi01g1207	.	.	-	2
Vvi01g1208	.	.	-	2
Vvi01g1209	.	.	-	2
Vvi01g1210	.	.	-	2
Vvi01g1211	.	.	-	2
Vvi01g1212	.	.	-	2
Vvi01g1213	.	.	-	2
Vvi01g1214	.	.	-	2
Vvi01g1215	.	.	-	2
Vvi01g1216	.	.	-	2
Vvi01g1217	.	.	-	2
Vvi01g1218	.	.	-	2
Vvi01g1219	.	.	-	2
Vvi01g1220	.	.	-	2
Vvi01g1221	.	.	-	2
Vvi01g1222	.	.	-	2
Vvi01g1223	.	.	-	2
Vvi01g1224	Sly05g0871	.	-	2
Vvi01g1225	.	.	-	2
Vvi01g1226	.	.	-	2
Vvi01g1227	.	.	-	2
Vvi01g1228	Sly05g0875	.	-	2
Vvi01g1229	.	.	-	2
Vvi01g1230	.	.	-	2
Vvi01g1231	.	.	-	2
Vvi01g1232	.	.	-	2
Vvi01g1233	.	.	-	2
Vvi01g1234	.	Sly04g1013	-	2
Vvi01g1235	.	.	-	2
Vvi01g1236	.	.	-	2
Vvi01g1237	.	.	-	2
Vvi01g1238	.	.	-	2
Vvi01g1239	.	.	-	2
Vvi01g1240	.	.	-	2
Vvi01g1241	.	.	-	2
Vvi01g1242	.	.	-	2
Vvi01g1243	.	.	-	2
Vvi01g1244	.	.	-	2
Vvi01g1245	.	.	-	2
Vvi01g1246	.	.	-	2
Vvi01g1247	.	.	-	2
Vvi01g1248	Sly05g0876	.	-	2
Vvi01g1249	Sly05g0878	.	-	2
Vvi01g1250	.	.	-	2
Vvi01g1251	.	Sly04g1011	-	2
Vvi01g1252	.	.	-	2
Vvi01g1253	Sly05g0881	.	-	2
Vvi01g1254	Sly05g0882	.	-	2
Vvi01g1255	.	.	-	2
Vvi01g1256	.	Sly04g1010	-	2
Vvi01g1257	.	.	-	2
Vvi01g1258	Sly05g0884	.	-	2
Vvi01g1259	.	Sly04g1008	-	2
Vvi01g1260	.	Sly04g1007	-	2
Vvi01g1261	Sly05g0887	.	-	2
Vvi01g1262	Sly05g0889	.	Sly01g0454	3
Vvi01g1263	-	.	.	2
Vvi01g1264	Sly05g1153	.	.	3
Vvi01g1265	Sly05g0892	Sly04g1006	.	3
Vvi01g1266	.	-	.	2
Vvi01g1267	Sly05g0893	-	.	2
Vvi01g1268	.	-	.	2
Vvi01g1269	.	-	.	2
Vvi01g1270	.	-	.	2
Vvi01g1271	Sly05g0899	-	.	2
Vvi01g1272	Sly05g0902	-	.	2
Vvi01g1273	.	-	.	2
Vvi01g1274	.	-	.	2
Vvi01g1275	.	-	.	2
Vvi01g1276	.	-	.	2
Vvi01g1277	Sly05g0903	-	.	2
Vvi01g1278	.	-	.	2
Vvi01g1279	Sly05g0908	-	.	2
Vvi01g1280	Sly05g0916	-	.	2
Vvi01g1281	.	-	.	2
Vvi01g1282	Sly05g0917	-	.	2
Vvi01g1283	Sly05g0918	-	.	2
Vvi01g1284	Sly05g0923	-	.	2
Vvi01g1285	.	-	.	2
Vvi01g1286	Sly05g0925	-	.	2
Vvi01g1287	.	-	.	2
Vvi01g1288	.	-	.	2
Vvi01g1289	.	-	.	2
Vvi01g1290	.	-	.	2
Vvi01g1291	.	-	.	2
Vvi01g1292	.	-	.	2
Vvi01g1293	.	-	.	2
Vvi01g1294	.	-	.	2
Vvi01g1295	.	-	.	2
Vvi01g1296	.	-	.	2
Vvi01g1297	.	-	.	2
Vvi01g1298	.	-	.	2
Vvi01g1299	.	-	.	2
Vvi01g1300	.	-	.	2
Vvi01g1301	.	-	.	2
Vvi01g1302	.	-	.	2
Vvi01g1303	.	-	.	2
Vvi01g1304	.	-	.	2
Vvi01g1305	.	-	.	2
Vvi01g1306	.	-	.	2
Vvi01g1307	.	-	.	2
Vvi01g1308	.	-	Sly01g0453	2
Vvi01g1309	.	-	Sly01g0452	2
Vvi01g1310	.	-	Sly01g0450	2
Vvi01g1311	Sly05g0927	-	.	2
Vvi01g1312	Sly05g0928	-	.	2
Vvi01g1313	-	-	.	1
Vvi01g1314	Sly05g1133	-	.	2
Vvi01g1315	.	-	Sly01g0448	2
Vvi01g1316	.	-	.	2
Vvi01g1317	.	-	.	2
Vvi01g1318	.	-	.	2
Vvi01g1319	.	-	Sly01g0444	2
Vvi01g1320	.	-	.	2
Vvi01g1321	.	-	.	2
Vvi01g1322	Sly05g1128	-	.	2
Vvi01g1323	Sly05g1127	-	.	2
Vvi01g1324	Sly05g1126	-	.	2
Vvi01g1325	.	-	Sly01g0439	2
Vvi01g1326	.	-	Sly01g0438	2
Vvi01g1327	.	-	.	2
Vvi01g1328	Sly05g1119	-	.	2
Vvi01g1329	.	-	.	2
Vvi01g1330	.	-	Sly01g0436	2
Vvi01g1331	.	-	Sly01g0435	2
Vvi01g1332	.	-	.	2
Vvi01g1333	Sly05g1111	-	.	2
Vvi01g1334	.	-	Sly01g0432	2
Vvi01g1335	.	-	.	2
Vvi01g1336	.	-	Sly01g0431	2
Vvi01g1337	.	-	Sly01g0430	2
Vvi01g1338	.	-	.	2
Vvi01g1339	.	-	.	2
Vvi01g1340	.	-	.	2
Vvi01g1341	.	-	.	2
Vvi01g1342	.	-	.	2
Vvi01g1343	.	-	.	2
Vvi01g1344	Sly05g1102	-	.	2
Vvi01g1345	.	-	.	2
Vvi01g1346	.	-	Sly01g0427	2
Vvi01g1347	.	-	-	1
Vvi01g1348	Sly05g1089	-	-	1
Vvi01g1349	Sly05g1088	-	-	1
Vvi01g1350	.	-	-	1
Vvi01g1351	.	-	-	1
Vvi01g1352	.	-	-	1
Vvi01g1353	.	-	-	1
Vvi01g1354	.	-	-	1
Vvi01g1355	Sly05g1087	-	-	1
Vvi01g1356	.	-	-	1
Vvi01g1357	.	-	-	1
Vvi01g1358	.	-	-	1
Vvi01g1359	.	-	-	1
Vvi01g1360	Sly05g1082	-	-	1
Vvi01g1361	-	-	-	0
Vvi01g1362	-	-	-	0
Vvi01g1363	-	-	-	0
Vvi01g1364	-	-	-	0
Vvi01g1365	-	-	-	0
Vvi01g1366	-	-	-	0
Vvi01g1367	-	-	-	0
Vvi01g1368	-	-	-	0
Vvi01g1369	-	-	-	0
Vvi01g1370	-	-	-	0
Vvi01g1371	-	-	-	0
Vvi01g1372	-	-	-	0
Vvi01g1373	-	-	-	0
Vvi01g1374	-	-	-	0
Vvi01g1375	-	-	-	0
Vvi01g1376	-	-	-	0
Vvi01g1377	-	-	-	0
Vvi01g1378	-	-	-	0
Vvi01g1379	-	-	-	0
Vvi01g1380	-	-	-	0
Vvi01g1381	-	-	-	0
Vvi01g1382	-	-	-	0
Vvi01g1383	-	-	-	0
Vvi01g1384	-	-	-	0
Vvi01g1385	-	-	-	0
Vvi01g1386	-	-	-	0
Vvi01g1387	-	-	-	0
Vvi01g1388	-	-	-	0
Vvi01g1389	-	-	-	0
Vvi01g1390	-	-	-	0
Vvi01g1391	-	-	-	0
Vvi01g1392	-	-	-	0
Vvi01g1393	-	-	-	0
Vvi01g1394	-	-	-	0
Vvi01g1395	-	-	-	0
Vvi01g1396	-	-	-	0
Vvi01g1397	-	-	-	0
Vvi01g1398	-	-	-	0
Vvi01g1399	-	-	-	0
Vvi01g1400	-	-	-	0
Vvi01g1401	-	-	-	0
Vvi01g1402	-	-	-	0
Vvi01g1403	-	-	-	0
Vvi01g1404	-	-	-	0
Vvi01g1405	-	-	-	0
Vvi01g1406	-	-	-	0
Vvi02g0001	-	-	Sly12g1489	1
Vvi02g0002	-	-	.	1
Vvi02g0003	-	-	.	1
Vvi02g0004	-	-	.	1
Vvi02g0005	-	-	.	1
Vvi02g0006	-	-	.	1
Vvi02g0007	-	-	.	1
Vvi02g0008	-	-	.	1
Vvi02g0009	-	-	.	1
Vvi02g0010	-	-	.	1
Vvi02g0011	-	-	.	1
Vvi02g0012	-	-	.	1
Vvi02g0013	Sly08g1945	-	.	2
Vvi02g0014	.	-	.	2
Vvi02g0015	Sly08g1947	-	.	2
Vvi02g0016	.	-	.	2
Vvi02g0017	.	-	.	2
Vvi02g0018	Sly08g1948	-	.	2
Vvi02g0019	Sly08g1950	-	.	2
Vvi02g0020	Sly08g1951	-	.	2
Vvi02g0021	Sly08g1952	-	Sly12g1488	2
Vvi02g0022	Sly08g1954	-	.	2
Vvi02g0023	.	-	.	2
Vvi02g0024	Sly08g1955	-	.	2
Vvi02g0025	Sly08g1956	-	.	2
Vvi02g0026	Sly08g1958	-	Sly12g1487	2
Vvi02g0027	.	-	.	2
Vvi02g0028	.	-	.	2
Vvi02g0029	.	-	.	2
Vvi02g0030	Sly08g1962	-	.	2
Vvi02g0031	Sly08g1963	-	.	2
Vvi02g0032	Sly08g1964	-	.	2
Vvi02g0033	.	-	.	2
Vvi02g0034	.	-	.	2
Vvi02g0035	.	-	.	2
Vvi02g0036	Sly08g1965	-	.	2
Vvi02g0037	Sly08g1967	-	.	2
Vvi02g0038	Sly08g1968	-	.	2
Vvi02g0039	.	-	.	2
Vvi02g0040	Sly08g1970	Sly08g0308	Sly12g1485	3
Vvi02g0041	Sly08g1972	.	.	3
Vvi02g0042	.	Sly08g0309	.	3
Vvi02g0043	Sly08g1973	.	.	3
Vvi02g0044	Sly08g1974	.	.	3
Vvi02g0045	Sly08g1976	.	.	3
Vvi02g0046	Sly08g1977	.	.	3
Vvi02g0047	Sly08g1979	.	.	3
Vvi02g0048	.	.	.	3
Vvi02g0049	.	Sly08g0310	.	3
Vvi02g0050	.	.	.	3
Vvi02g0051	.	.	Sly12g1484	3
Vvi02g0052	Sly08g1983	.	.	3
Vvi02g0053	Sly08g1984	.	.	3
Vvi02g0054	.	.	.	3
Vvi02g0055	Sly08g1988	.	.	3
Vvi02g0056	.	.	.	3
Vvi02g0057	Sly08g1989	.	.	3
Vvi02g0058	.	.	.	3
Vvi02g0059	.	.	.	3
Vvi02g0060	.	.	.	3
Vvi02g0061	Sly08g1990	.	.	3
Vvi02g0062	.	.	.	3
Vvi02g0063	Sly08g1991	.	.	3
Vvi02g0064	.	.	.	3
Vvi02g0065	Sly08g1992	.	.	3
Vvi02g0066	.	.	.	3
Vvi02g0067	.	Sly08g0313	.	3
Vvi02g0068	.	.	.	3
Vvi02g0069	Sly08g1993	Sly08g0314	.	3
Vvi02g0070	Sly08g1995	.	.	3
Vvi02g0071	Sly08g1996	.	.	3
Vvi02g0072	.	.	.	3
Vvi02g0073	.	.	.	3
Vvi02g0074	.	Sly08g0315	.	3
Vvi02g0075	.	.	.	3
Vvi02g0076	.	Sly08g0316	.	3
Vvi02g0077	Sly08g1999	.	Sly12g1483	3
Vvi02g0078	Sly08g2000	.	.	3
Vvi02g0079	.	.	.	3
Vvi02g0080	Sly08g2001	.	.	3
Vvi02g0081	.	.	Sly12g1482	3
Vvi02g0082	.	.	.	3
Vvi02g0083	Sly08g2002	.	Sly12g1481	3
Vvi02g0084	.	.	.	3
Vvi02g0085	.	.	.	3
Vvi02g0086	.	.	.	3
Vvi02g0087	.	.	.	3
Vvi02g0088	.	.	.	3
Vvi02g0089	.	.	.	3
Vvi02g0090	.	.	.	3
Vvi02g0091	.	.	.	3
Vvi02g0092	.	.	.	3
Vvi02g0093	Sly08g2006	.	.	3
Vvi02g0094	Sly08g2008	Sly08g0317	Sly12g1478	3
Vvi02g0095	Sly08g2009	.	.	3
Vvi02g0096	.	.	.	3
Vvi02g0097	Sly08g2010	.	.	3
Vvi02g0098	Sly08g2011	.	.	3
Vvi02g0099	Sly08g2012	Sly08g0318	Sly12g1477	3
Vvi02g0100	.	.	.	3
Vvi02g0101	.	.	.	3
Vvi02g0102	.	.	.	3
Vvi02g0103	.	.	.	3
Vvi02g0104	Sly08g2016	Sly08g0320	.	3
Vvi02g0105	Sly08g2017	.	.	3
Vvi02g0106	.	.	.	3
Vvi02g0107	.	.	Sly12g1475	3
Vvi02g0108	Sly08g2019	Sly08g0322	Sly12g1474	3
Vvi02g0109	Sly08g2020	.	.	3
Vvi02g0110	Sly08g2021	.	.	3
Vvi02g0111	Sly08g2023	.	.	3
Vvi02g0112	.	.	.	3
Vvi02g0113	Sly08g2024	.	.	3
Vvi02g0114	Sly08g2025	.	.	3
Vvi02g0115	.	.	.	3
Vvi02g0116	Sly08g2027	.	.	3
Vvi02g0117	.	Sly08g0323	.	3
Vvi02g0118	Sly08g2028	Sly08g0324	.	3
Vvi02g0119	Sly08g2031	.	.	3
Vvi02g0120	Sly08g2032	.	.	3
Vvi02g0121	Sly08g2033	.	.	3
Vvi02g0122	.	.	.	3
Vvi02g0123	Sly08g2034	.	.	3
Vvi02g0124	Sly08g2035	.	Sly12g1466	3
Vvi02g0125	Sly08g2037	.	.	3
Vvi02g0126	Sly08g2038	Sly08g0327	.	3
Vvi02g0127	Sly08g2039	.	.	3
Vvi02g0128	Sly08g2040	.	Sly12g1465	3
Vvi02g0129	Sly08g2041	.	.	3
Vvi02g0130	Sly08g2042	.	.	3
Vvi02g0131	.	Sly08g0328	.	3
Vvi02g0132	Sly08g2043	Sly08g0329	.	3
Vvi02g0133	Sly08g2044	.	.	3
Vvi02g0134	Sly08g2045	.	.	3
Vvi02g0135	.	.	.	3
Vvi02g0136	.	.	.	3
Vvi02g0137	Sly08g2056	.	.	3
Vvi02g0138	Sly08g2058	.	Sly12g1463	3
Vvi02g0139	.	.	.	3
Vvi02g0140	Sly08g2059	Sly08g0331	.	3
Vvi02g0141	.	Sly08g0332	.	3
Vvi02g0142	.	.	Sly12g1462	3
Vvi02g0143	.	.	.	3
Vvi02g0144	.	.	.	3
Vvi02g0145	Sly08g2060	.	Sly12g1461	3
Vvi02g0146	.	.	.	3
Vvi02g0147	.	.	.	3
Vvi02g0148	Sly08g2061	.	.	3
Vvi02g0149	Sly08g2064	.	.	3
Vvi02g0150	Sly08g2067	.	.	3
Vvi02g0151	.	.	Sly12g1460	3
Vvi02g0152	.	.	.	3
Vvi02g0153	.	.	Sly12g1459	3
Vvi02g0154	.	.	.	3
Vvi02g0155	Sly08g2074	.	.	3
Vvi02g0156	Sly08g2076	.	.	3
Vvi02g0157	Sly08g2077	.	.	3
Vvi02g0158	Sly08g2078	.	.	3
Vvi02g0159	Sly08g2079	.	.	3
Vvi02g0160	Sly08g2080	Sly08g0334	.	3
Vvi02g0161	Sly08g2081	.	.	3
Vvi02g0162	Sly08g2082	Sly08g0335	.	3
Vvi02g0163	.	.	.	3
Vvi02g0164	Sly08g2083	.	.	3
Vvi02g0165	.	.	.	3
Vvi02g0166	Sly08g2084	.	.	3
Vvi02g0167	.	.	.	3
Vvi02g0168	.	.	.	3
Vvi02g0169	.	.	.	3
Vvi02g0170	.	.	.	3
Vvi02g0171	Sly08g2085	.	.	3
Vvi02g0172	.	.	.	3
Vvi02g0173	.	.	.	3
Vvi02g0174	.	.	.	3
Vvi02g0175	.	.	.	3
Vvi02g0176	.	.	.	3
Vvi02g0177	Sly08g2086	.	.	3
Vvi02g0178	.	.	.	3
Vvi02g0179	.	.	.	3
Vvi02g0180	.	.	.	3
Vvi02g0181	.	.	.	3
Vvi02g0182	.	.	.	3
Vvi02g0183	.	.	.	3
Vvi02g0184	.	.	.	3
Vvi02g0185	Sly08g2087	.	.	3
Vvi02g0186	Sly08g2088	.	.	3
Vvi02g0187	Sly08g2089	.	.	3
Vvi02g0188	.	.	.	3
Vvi02g0189	Sly08g2090	.	.	3
Vvi02g0190	.	Sly08g0337	.	3
Vvi02g0191	Sly08g2092	.	.	3
Vvi02g0192	Sly08g2094	.	Sly12g1457	3
Vvi02g0193	.	Sly08g0341	.	3
Vvi02g0194	.	.	.	3
Vvi02g0195	.	.	.	3
Vvi02g0196	Sly08g2097	.	.	3
Vvi02g0197	.	.	.	3
Vvi02g0198	Sly08g2098	.	.	3
Vvi02g0199	Sly08g2099	.	.	3
Vvi02g0200	Sly08g2101	.	.	3
Vvi02g0201	Sly08g2102	.	.	3
Vvi02g0202	.	.	.	3
Vvi02g0203	Sly08g2103	.	.	3
Vvi02g0204	Sly08g2104	.	.	3
Vvi02g0205	.	.	.	3
Vvi02g0206	.	.	.	3
Vvi02g0207	.	.	.	3
Vvi02g0208	Sly08g2106	Sly08g0343	.	3
Vvi02g0209	Sly08g2107	Sly08g0344	.	3
Vvi02g0210	Sly08g2108	.	Sly12g1456	3
Vvi02g0211	.	.	.	3
Vvi02g0212	.	.	.	3
Vvi02g0213	.	.	.	3
Vvi02g0214	.	.	.	3
Vvi02g0215	Sly08g2109	.	.	3
Vvi02g0216	Sly08g2110	.	.	3
Vvi02g0217	Sly08g2111	.	.	3
Vvi02g0218	Sly08g2112	Sly08g0345	.	3
Vvi02g0219	Sly08g2113	.	.	3
Vvi02g0220	.	Sly08g0346	.	3
Vvi02g0221	.	.	.	3
Vvi02g0222	Sly08g2114	.	.	3
Vvi02g0223	.	.	.	3
Vvi02g0224	.	.	.	3
Vvi02g0225	.	.	.	3
Vvi02g0226	.	.	.	3
Vvi02g0227	Sly08g2115	.	.	3
Vvi02g0228	.	.	.	3
Vvi02g0229	Sly08g2117	.	.	3
Vvi02g0230	Sly08g2118	Sly08g0349	.	3
Vvi02g0231	.	.	.	3
Vvi02g0232	Sly08g2120	.	.	3
Vvi02g0233	Sly08g2121	.	.	3
Vvi02g0234	.	.	.	3
Vvi02g0235	.	.	.	3
Vvi02g0236	Sly08g2123	.	.	3
Vvi02g0237	Sly08g2124	.	.	3
Vvi02g0238	.	.	.	3
Vvi02g0239	.	.	.	3
Vvi02g0240	Sly08g2127	.	.	3
Vvi02g0241	.	.	.	3
Vvi02g0242	Sly08g2130	Sly08g0352	.	3
Vvi02g0243	Sly08g2133	Sly08g0353	.	3
Vvi02g0244	.	Sly08g0354	.	3
Vvi02g0245	.	Sly08g0355	.	3
Vvi02g0246	Sly08g2136	.	.	3
Vvi02g0247	Sly08g1959	Sly08g0356	.	3
Vvi02g0248	Sly08g2138	.	.	3
Vvi02g0249	Sly08g2139	.	.	3
Vvi02g0250	Sly08g2140	.	.	3
Vvi02g0251	Sly08g2143	.	.	3
Vvi02g0252	.	Sly08g0357	.	3
Vvi02g0253	.	.	.	3
Vvi02g0254	Sly08g2144	Sly08g0308	.	3
Vvi02g0255	.	-	.	2
Vvi02g0256	Sly08g2146	-	.	2
Vvi02g0257	Sly08g2147	-	.	2
Vvi02g0258	Sly08g2148	-	Sly12g1454	2
Vvi02g0259	.	-	.	2
Vvi02g0260	Sly08g2149	-	.	2
Vvi02g0261	.	-	.	2
Vvi02g0262	.	-	.	2
Vvi02g0263	.	-	.	2
Vvi02g0264	Sly08g2150	-	.	2
Vvi02g0265	Sly08g2151	-	.	2
Vvi02g0266	.	-	.	2
Vvi02g0267	.	-	.	2
Vvi02g0268	Sly08g2152	-	.	2
Vvi02g0269	.	-	.	2
Vvi02g0270	.	-	.	2
Vvi02g0271	.	-	.	2
Vvi02g0272	.	-	.	2
Vvi02g0273	.	-	.	2
Vvi02g0274	.	-	.	2
Vvi02g0275	Sly08g2154	Sly08g0360	Sly12g1453	3
Vvi02g0276	Sly08g2155	.	.	3
Vvi02g0277	Sly08g2156	Sly08g0361	.	3
Vvi02g0278	-	.	Sly12g1452	2
Vvi02g0279	-	.	.	2
Vvi02g0280	-	.	.	2
Vvi02g0281	-	.	.	2
Vvi02g0282	-	Sly08g0363	.	2
Vvi02g0283	-	.	.	2
Vvi02g0284	-	.	.	2
Vvi02g0285	-	.	.	2
Vvi02g0286	-	.	.	2
Vvi02g0287	-	.	.	2
Vvi02g0288	-	.	.	2
Vvi02g0289	-	.	.	2
Vvi02g0290	-	.	.	2
Vvi02g0291	-	.	.	2
Vvi02g0292	-	.	.	2
Vvi02g0293	-	.	.	2
Vvi02g0294	-	Sly08g0366	.	2
Vvi02g0295	-	-	.	1
Vvi02g0296	-	-	.	1
Vvi02g0297	Sly08g1958	-	Sly12g1487	2
Vvi02g0298	.	-	.	2
Vvi02g0299	.	-	.	2
Vvi02g0300	.	-	.	2
Vvi02g0301	.	-	.	2
Vvi02g0302	Sly08g1941	-	.	2
Vvi02g0303	Sly08g1940	-	.	2
Vvi02g0304	Sly08g1939	Sly08g0305	.	3
Vvi02g0305	Sly08g1938	.	.	3
Vvi02g0306	.	.	.	3
Vvi02g0307	.	.	.	3
Vvi02g0308	.	.	.	3
Vvi02g0309	Sly08g1937	.	.	3
Vvi02g0310	Sly08g1936	Sly08g0304	.	3
Vvi02g0311	Sly08g1935	Sly08g0303	Sly12g1489	3
Vvi02g0312	Sly08g1934	.	.	3
Vvi02g0313	Sly08g1933	.	.	3
Vvi02g0314	Sly08g1932	.	.	3
Vvi02g0315	Sly08g1931	.	.	3
Vvi02g0316	.	.	.	3
Vvi02g0317	Sly08g1930	.	.	3
Vvi02g0318	Sly08g1929	.	.	3
Vvi02g0319	.	.	.	3
Vvi02g0320	Sly08g1928	.	.	3
Vvi02g0321	Sly08g1924	.	.	3
Vvi02g0322	Sly08g1923	.	.	3
Vvi02g0323	Sly08g1920	.	.	3
Vvi02g0324	Sly08g1918	.	.	3
Vvi02g0325	.	.	.	3
Vvi02g0326	.	.	.	3
Vvi02g0327	Sly08g1917	.	.	3
Vvi02g0328	.	.	.	3
Vvi02g0329	Sly08g1913	Sly08g0300	.	3
Vvi02g0330	Sly08g1911	.	Sly12g1490	3
Vvi02g0331	.	.	.	3
Vvi02g0332	Sly08g1910	Sly08g0299	.	3
Vvi02g0333	Sly08g1908	.	Sly12g1491	3
Vvi02g0334	Sly08g1906	.	.	3
Vvi02g0335	.	.	.	3
Vvi02g0336	.	.	.	3
Vvi02g0337	.	Sly08g0296	.	3
Vvi02g0338	.	.	.	3
Vvi02g0339	.	.	.	3
Vvi02g0340	.	Sly08g0295	.	3
Vvi02g0341	Sly08g1901	.	Sly12g1497	3
Vvi02g0342	.	.	.	3
Vvi02g0343	Sly08g1896	Sly08g0294	Sly12g1498	3
Vvi02g0344	Sly08g1895	.	Sly12g1499	3
Vvi02g0345	.	Sly08g0293	.	3
Vvi02g0346	.	Sly08g0292	.	3
Vvi02g0347	.	.	.	3
Vvi02g0348	.	.	.	3
Vvi02g0349	.	.	.	3
Vvi02g0350	.	.	.	3
Vvi02g0351	.	.	.	3
Vvi02g0352	.	.	.	3
Vvi02g0353	Sly08g1894	.	.	3
Vvi02g0354	.	.	.	3
Vvi02g0355	.	.	.	3
Vvi02g0356	.	.	.	3
Vvi02g0357	.	.	.	3
Vvi02g0358	.	.	.	3
Vvi02g0359	.	.	Sly12g1502	3
Vvi02g0360	Sly08g1892	.	.	3
Vvi02g0361	.	Sly08g0291	.	3
Vvi02g0362	.	Sly08g0290	.	3
Vvi02g0363	.	.	.	3
Vvi02g0364	.	.	.	3
Vvi02g0365	.	.	.	3
Vvi02g0366	.	.	.	3
Vvi02g0367	.	.	.	3
Vvi02g0368	.	.	.	3
Vvi02g0369	.	.	.	3
Vvi02g0370	.	.	.	3
Vvi02g0371	.	Sly08g0286	.	3
Vvi02g0372	.	.	.	3
Vvi02g0373	.	.	.	3
Vvi02g0374	.	.	.	3
Vvi02g0375	.	.	.	3
Vvi02g0376	.	.	.	3
Vvi02g0377	.	.	.	3
Vvi02g0378	.	.	.	3
Vvi02g0379	.	.	.	3
Vvi02g0380	.	.	.	3
Vvi02g0381	.	.	.	3
Vvi02g0382	.	.	.	3
Vvi02g0383	.	.	.	3
Vvi02g0384	.	.	.	3
Vvi02g0385	Sly08g1885	.	Sly12g1504	3
Vvi02g0386	Sly08g1884	.	.	3
Vvi02g0387	.	.	.	3
Vvi02g0388	Sly08g1881	.	Sly12g1506	3
Vvi02g0389	.	.	.	3
Vvi02g0390	.	.	.	3
Vvi02g0391	.	.	.	3
Vvi02g0392	Sly08g1880	.	Sly12g1507	3
Vvi02g0393	.	.	.	3
Vvi02g0394	Sly08g1861	.	.	3
Vvi02g0395	Sly08g1860	.	.	3
Vvi02g0396	Sly08g1858	.	Sly12g1510	3
Vvi02g0397	.	.	Sly06g1010	3
Vvi02g0398	.	.	-	2
Vvi02g0399	Sly08g1857	Sly08g0284	Sly12g1511	3
Vvi02g0400	Sly08g1855	Sly08g0283	.	3
Vvi02g0401	.	.	.	3
Vvi02g0402	.	Sly08g0281	Sly12g1512	3
Vvi02g0403	.	.	.	3
Vvi02g0404	Sly08g1852	.	.	3
Vvi02g0405	Sly08g1851	.	.	3
Vvi02g0406	Sly08g1850	.	.	3
Vvi02g0407	.	.	.	3
Vvi02g0408	.	.	.	3
Vvi02g0409	Sly08g1846	.	.	3
Vvi02g0410	Sly08g1845	Sly08g0278	Sly12g1513	3
Vvi02g0411	Sly08g1844	.	.	3
Vvi02g0412	.	.	.	3
Vvi02g0413	.	.	.	3
Vvi02g0414	Sly08g1843	.	.	3
Vvi02g0415	Sly08g1842	Sly08g0277	Sly12g1514	3
Vvi02g0416	Sly08g1841	.	.	3
Vvi02g0417	.	.	.	3
Vvi02g0418	Sly08g1840	.	.	3
Vvi02g0419	Sly08g1839	.	.	3
Vvi02g0420	Sly08g1838	.	.	3
Vvi02g0421	Sly08g1837	.	.	3
Vvi02g0422	Sly08g1836	.	Sly12g1515	3
Vvi02g0423	Sly08g1835	.	.	3
Vvi02g0424	.	.	Sly12g1516	3
Vvi02g0425	Sly08g1834	.	Sly12g1517	3
Vvi02g0426	Sly08g1833	.	-	2
Vvi02g0427	Sly08g1832	Sly08g0276	-	2
Vvi02g0428	Sly08g1831	Sly08g0275	-	2
Vvi02g0429	Sly08g1830	.	-	2
Vvi02g0430	Sly08g1829	.	-	2
Vvi02g0431	.	.	-	2
Vvi02g0432	.	Sly08g0272	-	2
Vvi02g0433	.	Sly08g0270	-	2
Vvi02g0434	Sly08g1816	Sly08g0269	-	2
Vvi02g0435	Sly08g1815	Sly08g0268	-	2
Vvi02g0436	.	Sly08g0267	-	2
Vvi02g0437	Sly08g1813	Sly08g0266	-	2
Vvi02g0438	Sly08g1811	.	-	2
Vvi02g0439	Sly08g1810	.	-	2
Vvi02g0440	.	.	-	2
Vvi02g0441	.	.	-	2
Vvi02g0442	.	.	-	2
Vvi02g0443	.	.	-	2
Vvi02g0444	.	.	-	2
Vvi02g0445	Sly08g1809	.	-	2
Vvi02g0446	Sly08g1808	.	-	2
Vvi02g0447	Sly08g1807	.	Sly06g1058	3
Vvi02g0448	Sly08g1805	.	.	3
Vvi02g0449	.	.	.	3
Vvi02g0450	.	.	.	3
Vvi02g0451	Sly08g1804	.	.	3
Vvi02g0452	.	Sly08g0259	.	3
Vvi02g0453	Sly08g1803	.	.	3
Vvi02g0454	.	.	.	3
Vvi02g0455	.	.	.	3
Vvi02g0456	.	Sly08g0256	.	3
Vvi02g0457	.	.	.	3
Vvi02g0458	.	Sly08g0255	.	3
Vvi02g0459	.	.	.	3
Vvi02g0460	.	.	.	3
Vvi02g0461	Sly08g1799	.	.	3
Vvi02g0462	.	.	.	3
Vvi02g0463	Sly08g1798	.	.	3
Vvi02g0464	.	.	.	3
Vvi02g0465	.	Sly08g0254	Sly06g1074	3
Vvi02g0466	.	.	.	3
Vvi02g0467	Sly08g1793	Sly08g0252	.	3
Vvi02g0468	Sly08g1790	Sly08g0251	.	3
Vvi02g0469	Sly08g1789	.	.	3
Vvi02g0470	Sly08g1788	.	.	3
Vvi02g0471	.	Sly08g0249	Sly06g1078	3
Vvi02g0472	Sly08g1787	.	Sly06g1079	3
Vvi02g0473	.	.	.	3
Vvi02g0474	.	.	.	3
Vvi02g0475	.	.	.	3
Vvi02g0476	Sly08g1780	.	.	3
Vvi02g0477	.	.	.	3
Vvi02g0478	Sly08g1778	.	.	3
Vvi02g0479	Sly08g1777	.	.	3
Vvi02g0480	Sly08g1776	Sly08g0247	.	3
Vvi02g0481	Sly08g1775	Sly08g0246	.	3
Vvi02g0482	Sly08g1774	.	.	3
Vvi02g0483	Sly08g1773	.	.	3
Vvi02g0484	.	.	.	3
Vvi02g0485	.	.	.	3
Vvi02g0486	.	.	.	3
Vvi02g0487	Sly08g1772	.	.	3
Vvi02g0488	Sly08g1771	.	.	3
Vvi02g0489	.	.	.	3
Vvi02g0490	Sly08g1742	Sly08g0241	.	3
Vvi02g0491	Sly08g1740	.	.	3
Vvi02g0492	.	.	.	3
Vvi02g0493	Sly08g1739	.	.	3
Vvi02g0494	.	.	.	3
Vvi02g0495	Sly08g1738	.	.	3
Vvi02g0496	Sly08g1737	.	.	3
Vvi02g0497	Sly08g1736	.	.	3
Vvi02g0498	Sly08g1735	.	.	3
Vvi02g0499	Sly08g1734	.	Sly06g1082	3
Vvi02g0500	.	.	.	3
Vvi02g0501	Sly08g1732	.	.	3
Vvi02g0502	.	.	.	3
Vvi02g0503	.	.	.	3
Vvi02g0504	.	.	Sly06g1083	3
Vvi02g0505	.	.	.	3
Vvi02g0506	.	.	.	3
Vvi02g0507	.	.	.	3
Vvi02g0508	.	.	.	3
Vvi02g0509	.	.	.	3
Vvi02g0510	Sly08g1729	.	.	3
Vvi02g0511	Sly08g1726	.	.	3
Vvi02g0512	.	.	.	3
Vvi02g0513	Sly08g1725	Sly08g0240	Sly06g1084	3
Vvi02g0514	.	.	.	3
Vvi02g0515	Sly08g1724	.	.	3
Vvi02g0516	Sly08g1723	.	.	3
Vvi02g0517	.	.	.	3
Vvi02g0518	Sly08g1720	.	.	3
Vvi02g0519	Sly08g1715	.	.	3
Vvi02g0520	.	.	.	3
Vvi02g0521	Sly08g1714	Sly08g0239	.	3
Vvi02g0522	.	.	.	3
Vvi02g0523	.	Sly08g0238	.	3
Vvi02g0524	.	.	.	3
Vvi02g0525	Sly08g1710	.	.	3
Vvi02g0526	Sly08g1709	.	.	3
Vvi02g0527	Sly08g1706	.	Sly06g1089	3
Vvi02g0528	.	.	.	3
Vvi02g0529	Sly08g1704	.	.	3
Vvi02g0530	Sly08g1703	.	.	3
Vvi02g0531	.	.	.	3
Vvi02g0532	Sly08g1699	.	.	3
Vvi02g0533	.	.	.	3
Vvi02g0534	Sly08g1698	Sly08g0237	.	3
Vvi02g0535	Sly08g1697	.	.	3
Vvi02g0536	.	Sly08g0236	.	3
Vvi02g0537	.	.	Sly06g1090	3
Vvi02g0538	Sly08g1695	.	.	3
Vvi02g0539	Sly08g1693	.	.	3
Vvi02g0540	.	.	Sly06g1094	3
Vvi02g0541	.	.	.	3
Vvi02g0542	.	.	.	3
Vvi02g0543	.	.	.	3
Vvi02g0544	Sly08g1656	.	.	3
Vvi02g0545	.	.	.	3
Vvi02g0546	.	.	.	3
Vvi02g0547	.	.	.	3
Vvi02g0548	Sly08g1610	.	.	3
Vvi02g0549	.	.	.	3
Vvi02g0550	.	.	.	3
Vvi02g0551	.	.	.	3
Vvi02g0552	.	.	.	3
Vvi02g0553	.	.	.	3
Vvi02g0554	.	.	.	3
Vvi02g0555	.	.	.	3
Vvi02g0556	.	.	.	3
Vvi02g0557	.	.	.	3
Vvi02g0558	Sly08g1609	.	.	3
Vvi02g0559	Sly08g1608	.	.	3
Vvi02g0560	.	.	.	3
Vvi02g0561	.	Sly08g0214	Sly06g1120	3
Vvi02g0562	.	.	.	3
Vvi02g0563	.	.	.	3
Vvi02g0564	.	.	.	3
Vvi02g0565	Sly08g1606	.	.	3
Vvi02g0566	.	.	.	3
Vvi02g0567	.	.	.	3
Vvi02g0568	.	.	.	3
Vvi02g0569	.	.	Sly06g1121	3
Vvi02g0570	.	.	Sly06g1122	3
Vvi02g0571	Sly08g1604	.	.	3
Vvi02g0572	Sly08g1603	Sly08g0212	.	3
Vvi02g0573	Sly08g1601	.	.	3
Vvi02g0574	.	.	.	3
Vvi02g0575	Sly08g1591	.	.	3
Vvi02g0576	.	.	.	3
Vvi02g0577	Sly08g1588	Sly08g0211	.	3
Vvi02g0578	Sly08g1586	.	.	3
Vvi02g0579	Sly08g1585	.	.	3
Vvi02g0580	.	.	.	3
Vvi02g0581	.	.	.	3
Vvi02g0582	Sly08g1582	Sly08g0210	Sly06g1127	3
Vvi02g0583	Sly08g1581	.	.	3
Vvi02g0584	Sly08g1580	.	.	3
Vvi02g0585	.	.	.	3
Vvi02g0586	.	.	.	3
Vvi02g0587	.	.	.	3
Vvi02g0588	.	.	.	3
Vvi02g0589	.	.	.	3
Vvi02g0590	.	.	.	3
Vvi02g0591	.	.	.	3
Vvi02g0592	.	.	.	3
[truncated: 22,285 more rows]

[truncated: 3 more sheets: Table S11, Table S12, Table S13]
